# Supplementary material for: Crystal structures of the isotypic complexes bis­(morpholine)­gold(I) chloride and bis­(morpholine)­gold(I) bromide
Source: Acta Crystallogr E Crystallogr Commun. 2023 Nov 16;79(Pt 12):1161–5. doi: 10.1107/S2056989023009702 (PMC10833401; doi:10.1107/S2056989023009702)
Supplement: Supplementary file 1 [file e-79-01161-sup1.cif]

##############################################################################
#                                                                            #
# This CIF contains the data in a paper accepted for publication in          #
# Acta Crystallographica Section E. It conforms to the requirements of       #
# Notes for Authors for Acta Crystallographica Section E, and has been       #
# peer reviewed under the auspices of the IUCr Commission on Journals.       #
#                                                                            #
# Full details of the Crystallographic Information File format               #
# are given in the paper "The Crystallographic Information File (CIF):       #
# a New Standard Archive File for Crystallography" by S. R. Hall, F. H.      #
# Allen and I. D. Brown [Acta Cryst. (1991), A47, 655-685].                  #
#                                                                            #
# The current version of the core CIF dictionary is obtainable from          #
# ftp://ftp.iucr.org/pub/cif_core.dic.                                       #
#                                                                            #
# Software is freely available for graphical display of the structure(s)     #
# in this CIF. For information consult the CIF software page                 #
# http://www.iucr.org/resources/cif/software.                                #
#                                                                            #
# This file may be used for bona fide research purposes within the           #
# scientific community so long as proper attribution is given to the journal # 
# article from which it was obtained.                                        #
#                                                                            #
##############################################################################
data_1
_audit_creation_method     'SHELXL-2018/3'
_chemical_name_systematic
;
Bis(morpholine-\k<i>N</i>)gold(I) chloride
;
_chemical_name_common     ?
_chemical_formula_moiety     'C8 H18 Au N2 O2 +, Cl -'
_chemical_formula_sum     'C8 H18 Au Cl N2 O2'
_chemical_formula_iupac     '[Au (C4 H9 N O)2] Cl'
_chemical_formula_weight     406.66
_chemical_melting_point     ?
_space_group_crystal_system     monoclinic
_space_group_name_H-M_alt     'C 2/c'
_space_group_name_Hall     '-C 2yc'
loop_
    _space_group_symop_operation_xyz
    'x, y, z'
    'x, -y, z+1/2'
    'x+1/2, y+1/2, z'
    'x+1/2, -y+1/2, z+1/2'
    '-x, -y, -z'
    '-x, y, -z-1/2'
    '-x+1/2, -y+1/2, -z'
    '-x+1/2, y+1/2, -z-1/2'
_cell_length_a     18.9504(9)
_cell_length_b     5.92161(19)
_cell_length_c     11.3049(5)
_cell_angle_alpha     90
_cell_angle_beta     114.729(6)
_cell_angle_gamma     90
_cell_volume     1152.27(10)
_cell_formula_units_Z     4
_cell_measurement_reflns_used     7694
_cell_measurement_theta_min     2.3617
_cell_measurement_theta_max     30.8036
_cell_measurement_temperature     100(2)
_exptl_crystal_description     block
_exptl_crystal_colour     colourless
_exptl_crystal_size_max     0.08
_exptl_crystal_size_mid     0.08
_exptl_crystal_size_min     0.03
_exptl_crystal_density_diffrn     2.344
_exptl_crystal_density_meas     ?
_exptl_crystal_density_method     'not measured'
_exptl_crystal_F_000     768
_exptl_absorpt_coefficient_mu     12.978
_exptl_absorpt_correction_type     multi-scan
_exptl_absorpt_process_details
;
(CrysAlisPro; Rigaku OD, 2022)
;
_exptl_absorpt_correction_T_min     0.69203
_exptl_absorpt_correction_T_max     1.00000
_diffrn_ambient_temperature     100(2)
_diffrn_source     'Enhance (Mo) X-ray Source'
_diffrn_radiation_type     MoK\a
_diffrn_radiation_wavelength     0.71073
_diffrn_measurement_device_type     'Oxford Diffraction Xcalibur, Eos'
_diffrn_measurement_method     '\w scan'
_diffrn_detector_area_resol_mean     16.1419
_diffrn_reflns_number     18488
_diffrn_reflns_av_R_equivalents     0.0363
_diffrn_reflns_av_unetI/netI     0.0189
_diffrn_reflns_theta_min     2.366
_diffrn_reflns_theta_max     30.872
_diffrn_reflns_theta_full     30.000
_diffrn_measured_fraction_theta_max     0.956
_diffrn_measured_fraction_theta_full     0.994
_diffrn_reflns_limit_h_min     -26
_diffrn_reflns_limit_h_max     27
_diffrn_reflns_limit_k_min     -8
_diffrn_reflns_limit_k_max     8
_diffrn_reflns_limit_l_min     -16
_diffrn_reflns_limit_l_max     16
_refine_special_details     ?
_reflns_number_total     1744
_reflns_number_gt     1440
_reflns_threshold_expression     'I > 2\s(I)'
_refine_ls_structure_factor_coef     Fsqd
_refine_ls_matrix_type     full
_refine_ls_R_factor_all     0.0217
_refine_ls_R_factor_gt     0.0149
_refine_ls_wR_factor_gt     0.0239
_refine_ls_wR_factor_ref     0.0255
_refine_ls_goodness_of_fit_ref     1.064
_refine_ls_restrained_S_all     1.064
_refine_ls_number_reflns     1744
_refine_ls_number_parameters     70
_refine_ls_number_restraints     0
_refine_ls_hydrogen_treatment     mixed
_refine_ls_weighting_scheme     calc
_refine_ls_weighting_details
              'w=1/[\s^2^(Fo^2^)+(0.0016P)^2^+3.0402P] where P=(Fo^2^+2Fc^2^)/3'
_atom_sites_solution_hydrogens     mixed
_atom_sites_solution_primary     direct
_atom_sites_solution_secondary     difmap
_refine_ls_shift/su_max     0.000
_refine_ls_shift/su_mean     0.000
_refine_diff_density_max     0.716
_refine_diff_density_min     -0.485
_refine_ls_extinction_method     none
_refine_ls_extinction_coef     .
loop_
    _atom_type_symbol
    _atom_type_description
    _atom_type_scat_dispersion_real
    _atom_type_scat_dispersion_imag
    _atom_type_scat_source
    'C' 'C' 0.0033 0.0016
                         'International Tables Vol C Tables 4.2.6.8 and 6.1.1.4'
    'H' 'H' 0.0000 0.0000
                         'International Tables Vol C Tables 4.2.6.8 and 6.1.1.4'
    'N' 'N' 0.0061 0.0033
                         'International Tables Vol C Tables 4.2.6.8 and 6.1.1.4'
    'O' 'O' 0.0106 0.0060
                         'International Tables Vol C Tables 4.2.6.8 and 6.1.1.4'
    'Cl' 'Cl' 0.1484 0.1585
                         'International Tables Vol C Tables 4.2.6.8 and 6.1.1.4'
    'Au' 'Au' -2.0133 8.8022
                         'International Tables Vol C Tables 4.2.6.8 and 6.1.1.4'
_computing_data_collection
;
CrysAlisPro,
Version 1.171.35.21 (Rigaku OD, 2022)
;
_computing_cell_refinement
;
CrysAlisPro,
Version 1.171.35.21 (Rigaku OD, 2022)
;
_computing_data_reduction
;
CrysAlisPro,
Version 1.171.35.21 (Rigaku OD, 2022)
;
_computing_structure_solution
;
SHELXS97 (Sheldrick, 2008)
;
_computing_structure_refinement
;
<i>SHELXL2018/3</i> (Sheldrick, 2015)
;
_computing_molecular_graphics
;
XP (Siemens, 1994)
;
_computing_publication_material
;
<i>SHELXL2018/3</i> (Sheldrick, 2015)
;
loop_
    _atom_site_type_symbol
    _atom_site_label
    _atom_site_fract_x
    _atom_site_fract_y
    _atom_site_fract_z
    _atom_site_U_iso_or_equiv
    _atom_site_adp_type
    _atom_site_calc_flag
    _atom_site_occupancy
    _atom_site_disorder_assembly
    _atom_site_disorder_group
    Au Au1 0.500000 0.500000 0.500000 0.01184(3) Uani d 1 . .
    Cl Cl1 0.500000 -0.09186(14) 0.750000 0.01674(15) Uani d 1 . .
    N N11 0.42478(11) 0.2880(3) 0.53588(18) 0.0123(4) Uani d 1 . .
    H H01 0.4520(14) 0.179(4) 0.583(2) 0.013(6) Uiso d 1 . .
    C C12 0.36225(13) 0.1930(4) 0.4149(2) 0.0154(4) Uani d 1 . .
    H H12A 0.333280 0.074808 0.438030 0.018 Uiso calc 1 . .
    H H12B 0.385631 0.123171 0.360087 0.018 Uiso calc 1 . .
    C C13 0.30752(14) 0.3799(4) 0.3402(2) 0.0159(5) Uani d 1 . .
    H H13A 0.336351 0.492262 0.312681 0.019 Uiso calc 1 . .
    H H13B 0.265864 0.316043 0.260689 0.019 Uiso calc 1 . .
    O O14 0.27328(8) 0.4903(3) 0.41568(14) 0.0164(3) Uani d 1 . .
    C C15 0.33247(13) 0.5800(4) 0.5321(2) 0.0147(4) Uani d 1 . .
    H H15A 0.308067 0.654884 0.583911 0.018 Uiso calc 1 . .
    H H15B 0.362484 0.695237 0.509131 0.018 Uiso calc 1 . .
    C C16 0.38698(13) 0.3975(4) 0.6133(2) 0.0133(4) Uani d 1 . .
    H H16A 0.427037 0.464101 0.693674 0.016 Uiso calc 1 . .
    H H16B 0.357640 0.283561 0.638690 0.016 Uiso calc 1 . .
loop_
    _atom_site_aniso_label
    _atom_site_aniso_U_11
    _atom_site_aniso_U_22
    _atom_site_aniso_U_33
    _atom_site_aniso_U_12
    _atom_site_aniso_U_13
    _atom_site_aniso_U_23
    Au1 0.01025(5) 0.01374(5) 0.01282(5) 0.00112(5) 0.00610(4) 0.00242(5)
    Cl1 0.0190(4) 0.0122(3) 0.0155(4) 0.000 0.0037(3) 0.000
    N11 0.0111(9) 0.0126(9) 0.0139(9) 0.0037(8) 0.0059(8) 0.0035(7)
    C12 0.0174(11) 0.0133(11) 0.0162(11) -0.0020(9) 0.0077(10) -0.0026(9)
    C13 0.0166(11) 0.0185(12) 0.0133(11) -0.0020(9) 0.0068(10) -0.0021(9)
    O14 0.0120(7) 0.0227(8) 0.0139(7) 0.0029(7) 0.0049(6) 0.0017(7)
    C15 0.0157(11) 0.0164(10) 0.0130(10) 0.0028(9) 0.0069(9) -0.0003(9)
    C16 0.0135(11) 0.0163(11) 0.0112(10) 0.0019(9) 0.0061(9) 0.0022(9)
_geom_special_details
;
 Non-bonded contacts:
    3.7187 (0.0005)  Au1 - Cl1_$2
    3.7187 (0.0005)  Au1 - Cl1_$1
 Dihedral angles:
   180.00 ( 0.00)  C12 - N11 - N11_$5 - C12_$5
    56.59 ( 0.22)  C16 - N11 - N11_$5 - C12_$5
 Copntact angles:
    93.91 ( 1.20)  H01 - Cl1 - H01_$6
    98.93 ( 0.02)  Au1_$7 - Cl1 - Au1_$8
   180.00  Cl1_$1 - Au1 - Cl1_$2
 Symmetry operators:
 EQIV $1 -x+1, -y, -z+1
 EQIV $2 x, y+1, z
 EQIV $5 1-x,1-y,1-z
 EQIV $6 1-x, y, 1.5-z
 EQIV $7 x, -1+y, z
 EQIV $8 x, -y, 0.5+z
;
loop_
    _geom_bond_atom_site_label_1
    _geom_bond_atom_site_label_2
    _geom_bond_site_symmetry_2
    _geom_bond_distance
    _geom_bond_publ_flag
    Au1 N11 . 2.0631(19) y
    Au1 N11 5_666 2.0631(19) ?
    N11 C16 . 1.491(3) y
    N11 C12 . 1.495(3) y
    C12 C13 . 1.510(3) ?
    C13 O14 . 1.429(3) y
    O14 C15 . 1.427(3) y
    C15 C16 . 1.511(3) ?
    N11 H01 . 0.86(3) ?
    C12 H12A . 0.9900 ?
    C12 H12B . 0.9900 ?
    C13 H13A . 0.9900 ?
    C13 H13B . 0.9900 ?
    C15 H15A . 0.9900 ?
    C15 H15B . 0.9900 ?
    C16 H16A . 0.9900 ?
    C16 H16B . 0.9900 ?
loop_
    _geom_angle_atom_site_label_1
    _geom_angle_atom_site_label_2
    _geom_angle_atom_site_label_3
    _geom_angle_site_symmetry_1
    _geom_angle_site_symmetry_3
    _geom_angle
    _geom_angle_publ_flag
    N11 Au1 N11 . 5_666 180.0 y
    C16 N11 C12 . . 108.02(17) y
    C16 N11 Au1 . . 113.07(14) y
    C12 N11 Au1 . . 113.41(13) y
    N11 C12 C13 . . 109.38(18) ?
    O14 C13 C12 . . 112.27(18) ?
    C15 O14 C13 . . 110.06(16) y
    O14 C15 C16 . . 111.59(19) ?
    N11 C16 C15 . . 109.17(17) ?
    C16 N11 H01 . . 105.9(16) ?
    C12 N11 H01 . . 109.0(17) ?
    Au1 N11 H01 . . 107.0(16) ?
    N11 C12 H12A . . 109.8 ?
    C13 C12 H12A . . 109.8 ?
    N11 C12 H12B . . 109.8 ?
    C13 C12 H12B . . 109.8 ?
    H12A C12 H12B . . 108.2 ?
    O14 C13 H13A . . 109.2 ?
    C12 C13 H13A . . 109.2 ?
    O14 C13 H13B . . 109.2 ?
    C12 C13 H13B . . 109.2 ?
    H13A C13 H13B . . 107.9 ?
    O14 C15 H15A . . 109.3 ?
    C16 C15 H15A . . 109.3 ?
    O14 C15 H15B . . 109.3 ?
    C16 C15 H15B . . 109.3 ?
    H15A C15 H15B . . 108.0 ?
    N11 C16 H16A . . 109.8 ?
    C15 C16 H16A . . 109.8 ?
    N11 C16 H16B . . 109.8 ?
    C15 C16 H16B . . 109.8 ?
    H16A C16 H16B . . 108.3 ?
loop_
    _geom_torsion_atom_site_label_1
    _geom_torsion_atom_site_label_2
    _geom_torsion_atom_site_label_3
    _geom_torsion_atom_site_label_4
    _geom_torsion_site_symmetry_1
    _geom_torsion_site_symmetry_2
    _geom_torsion_site_symmetry_3
    _geom_torsion_site_symmetry_4
    _geom_torsion
    _geom_torsion_publ_flag
    C16 N11 C12 C13 . . . . 57.7(2) ?
    Au1 N11 C12 C13 . . . . -68.44(19) y
    N11 C12 C13 O14 . . . . -58.2(2) ?
    C12 C13 O14 C15 . . . . 57.7(2) ?
    C13 O14 C15 C16 . . . . -58.5(2) ?
    C12 N11 C16 C15 . . . . -58.7(2) ?
    Au1 N11 C16 C15 . . . . 67.7(2) y
    O14 C15 C16 N11 . . . . 60.0(2) ?
loop_
    _geom_hbond_atom_site_label_D
    _geom_hbond_atom_site_label_H
    _geom_hbond_atom_site_label_A
    _geom_hbond_site_symmetry_A
    _geom_hbond_distance_DH
    _geom_hbond_distance_HA
    _geom_hbond_distance_DA
    _geom_hbond_angle_DHA
    _geom_hbond_publ_flag
    N11 H01 Cl1 . 0.86(3) 2.35(3) 3.172(2) 160(2) yes
    C12 H12B Cl1 5_656 0.99 2.92 3.836(2) 154.0 yes
    C16 H16A Cl1 1_565 0.99 2.91 3.654(2) 132.2 yes
    C13 H13B O14 8_546 0.99 2.65 3.511(3) 145.9 yes
    C15 H15A O14 7_566 0.99 2.61 3.439(3) 141.7 yes
_shelx_space_group_comment
;
The symmetry employed for this shelxl refinement is uniquely defined
by the following loop, which should always be used as a source of
symmetry information in preference to the above space-group names.
They are only intended as comments.
;
_shelx_estimated_absorpt_T_min     0.423
_shelx_estimated_absorpt_T_max     0.697
_shelx_hkl_file
;
 -26   0   3-376.051 354.260   9
 -26   0   4 16338.0 1399.38   9
 -26   0   6 14951.8 1309.51  20
 -26   0   7 7.75565 263.202  20
 -26   0   8 24789.5 1794.58  20
 -26  -2   5-65.1703 229.147  20
 -26   2   6 12281.0 1153.39  15
 -26   2   7-288.564 286.519  15
 -26   2   8 17668.7 1523.20  20
 -25  -1   1 195.538 256.931   9
 -25   1   2 16693.4 1340.02  15
 -25  -1   2 19096.9 1490.70   9
 -25   1   3 386.952 314.768  15
 -25   1   3 13.4415 229.704   9
 -25  -1   3 219.650 259.054   9
 -25  -1   4 14860.5 1315.98  15
 -25  -1   4 15165.7 1366.36   9
 -25  -1   4 15014.2 1233.47  20
 -25   1   4 13371.5 1196.56  15
 -25   1   4 15429.8 1344.75   9
 -25  -1   5-82.1699 325.849   3
 -25   1   5-314.400 346.158   9
 -25  -1   5-251.968 311.888  20
 -25  -1   5-128.159 296.821   9
 -25   1   5-164.175 213.156  15
 -25  -1   5-315.112 301.948  15
 -25  -1   6 23065.0 1739.10   9
 -25   1   6 23224.8 1619.06  15
 -25  -1   6 25435.2 1724.78  20
 -25   1   6 24018.9 1646.88  20
 -25   1   6 25058.6 1802.01   9
 -25  -1   6 21682.5 1620.19  15
 -25  -1   6 24480.8 1716.67   3
 -25  -1   7 62.0015 211.059  15
 -25  -1   7 299.632 301.165  20
 -25   1   7-407.330 345.644  15
 -25  -1   7 0.92341 290.979   3
 -25   1   7 350.492 404.729  20
 -25  -1   7-104.805 345.550   9
 -25   1   7 346.298 334.838   9
 -25   1   8 17404.8 1540.69   9
 -25  -1   8 17566.9 1417.39   3
 -25  -1   8 18029.2 1525.45  20
 -25   1   8 17703.4 1497.43  20
 -25   1   8 17127.5 1416.33  15
 -25   1   9-129.415 310.859  20
 -25  -1   9-342.355 382.130  20
 -25  -1   9-21.3529 242.413   3
 -25   1   9 77.9836 264.518  15
 -25   3   5 231.700 264.673   9
 -25   3   8 21010.3 1683.65  20
 -25   3   9 603.913 296.259  15
 -24   0   1 11.1889 246.661  15
 -24   0   1-230.552 267.265   9
 -24   0   2 22904.5 1575.09  15
 -24   0   2 21754.3 1529.94   9
 -24   0   3-367.933 327.599  15
 -24   0   3-155.236 282.642   9
 -24   0   4 50374.9 2277.42  20
 -24   0   4 45466.0 2311.15  15
 -24   0   4 48525.3 2443.46   9
 -24   0   5 245.051 300.182  15
 -24   0   5 686.814 392.145   9
 -24   0   5-511.968 357.105  20
 -24   0   6 20544.5 1516.86  15
 -24   0   6 25508.5 1778.47   9
 -24   0   6 22725.6 1595.97  20
 -24   0   7 407.099 297.713   9
 -24   0   7-174.845 271.413  20
 -24   0   7-470.445 368.960   3
 -24   0   7 10.5337 254.538  15
 -24   0   8 24907.4 1764.69  20
 -24   0   8 25169.8 1714.05  15
 -24   0   8 29266.9 1720.87   3
 -24   0   8 25488.0 1839.94   9
 -24   0   9 349.246 273.701  20
 -24   0   9-360.725 315.765  15
 -24   0   9-53.4469 287.174   9
 -24   0  10 15590.0 1474.82  20
 -24   0  10 16313.1 1405.65  15
 -24   0  10 16883.9 1540.90   9
 -24  -2   1-133.940 224.854   9
 -24  -2   2 13308.7 1265.22   9
 -24  -2   3 341.089 374.160   9
 -24   2   3 38.2183 284.948   9
 -24  -2   3 273.578 242.628  20
 -24  -2   4 24031.9 1721.12   9
 -24  -2   4 22681.5 1696.70   3
 -24  -2   4 19669.0 1464.25  20
 -24   2   4 24486.6 1684.14   9
 -24   2   4 21836.8 1465.87  15
 -24  -2   4 21829.4 1610.87  15
 -24  -2   5 51.7644 307.819   3
 -24  -2   5 625.294 336.292  20
 -24  -2   5-467.737 445.088  15
 -24   2   5 19.0345 232.148   9
 -24  -2   5-42.8045 297.885   9
 -24   2   5-423.474 292.771  15
 -24  -2   6 18322.7 1542.29   9
 -24  -2   6 17362.7 1441.28  15
 -24  -2   6 20002.8 1567.70   3
 -24   2   6 19849.3 1426.53  15
 -24   2   6 19691.2 1477.60  20
 -24  -2   6 19179.7 1511.10  20
 -24   2   6 20538.3 1602.68   9
 -24   2   7 1063.12 478.313   9
 -24  -2   7 108.697 345.598   9
 -24  -2   7 568.934 346.426   3
 -24  -2   7 807.132 388.832  15
 -24   2   7 146.486 205.873  15
 -24  -2   7 675.026 417.626  20
 -24   2   7 252.824 248.022  20
 -24  -2   8 23412.4 1650.76   3
 -24   2   8 19391.7 1630.59   9
 -24   2   8 21295.8 1523.59  15
 -24  -2   8 18255.8 1551.28  20
 -24  -2   8 19703.9 1649.23   9
 -24   2   8 21512.1 1651.61  20
 -24  -2   8 22007.9 1648.83  15
 -24   2   9-316.073 373.557  20
 -24   2   9 278.697 432.641   9
 -24  -2   9-1.08055 286.259  20
 -24  -2   9 55.9986 216.884   3
 -24   2   9-349.311 298.648  15
 -24  -2  10 15096.5 1318.18   3
 -24   2  10 17911.0 1444.86  15
 -24  -2  11 278.534 260.436   3
 -23  -1  -2 12370.3 1226.92   1
 -23   1  -1 240.667 270.755   1
 -23  -1   0 13561.8 1182.43   9
 -23  -1   1 646.094 364.973   9
 -23   1   1 53.8000 207.350  15
 -23  -1   1-71.3449 246.433  15
 -23   1   2 35113.7 1887.63  15
 -23   1   2 38585.2 2012.68   9
 -23  -1   2 34091.6 1981.81  15
 -23  -1   2 35563.1 2015.54   9
 -23  -1   3-51.7841 218.522   3
 -23  -1   3-203.602 287.850   9
 -23  -1   3-361.178 225.265  15
 -23  -1   3-233.654 229.709  20
 -23   1   3 217.930 218.317  15
 -23   1   3-66.7987 239.777   9
 -23  -1   4 30398.1 1883.90   9
 -23  -1   4 27179.0 1740.93  15
 -23  -1   4 29688.0 1863.34   3
 -23   1   4 27004.1 1761.68   9
 -23   1   4 30460.6 1750.30  15
 -23  -1   4 29819.8 1734.42  20
 -23   1   4 29825.0 1677.63  20
 -23  -1   5 507.037 308.973   9
 -23  -1   5 1306.69 442.486  20
 -23   1   5 306.050 263.348   9
 -23  -1   5 1494.31 498.713   3
 -23  -1   5 721.993 315.699  15
 -23   1   5 977.601 362.574  15
 -23   1   5 1030.36 324.980  20
 -23  -1   6 29635.9 1911.43   9
 -23   1   6 29697.5 1912.44   9
 -23  -1   6 30792.3 1842.21   3
 -23   1   6 30428.0 1826.08  20
 -23  -1   6 34833.4 1981.00  20
 -23  -1   6 31840.0 1892.56  15
 -23   1   6 31256.0 1814.38  15
 -23   1   7 644.955 362.783  15
 -23  -1   7 249.719 321.650  15
 -23  -1   7 825.802 380.025   9
 -23   1   7 222.094 304.856   9
 -23  -1   7 262.736 303.333   3
 -23  -1   7-126.981 268.096  20
 -23   1   7-83.9583 234.132  20
 -23   1   8 20834.7 1588.60  20
 -23  -1   8 18994.5 1541.33  20
 -23   1   8 19250.3 1577.12   9
 -23  -1   8 17332.0 1353.43   3
 -23  -1   8 18987.9 1460.28  15
 -23   1   8 22429.0 1541.50  15
 -23  -1   8 19732.0 1601.84   9
 -23  -1   9 319.213 262.072   3
 -23   1   9 7.24179 297.103   9
 -23  -1   9 337.841 346.357   9
 -23   1   9 299.151 331.370  20
 -23  -1   9 192.761 279.931  20
 -23   1   9-168.891 327.007  15
 -23  -1   9-147.642 298.594  15
 -23  -1  10 27370.7 1949.15   9
 -23  -1  10 26377.7 1776.24  15
 -23   1  10 27668.4 1958.81   9
 -23  -1  10 29361.0 2009.88  20
 -23   1  10 25186.2 1882.39  20
 -23  -1  10 27653.0 1661.12   3
 -23   1  10 27920.7 1799.39  15
 -23   1  11 413.376 466.672  20
 -23   1  11-449.224 390.739  15
 -23   1  11-48.0887 348.734   9
 -23  -1  11 163.138 281.211  20
 -23  -1  11-183.928 303.497   9
 -23  -1  11-228.325 281.354  15
 -23  -3   2 19748.2 1446.07  20
 -23  -3   3 488.772 297.064   9
 -23  -3   3-259.881 322.546  20
 -23  -3   4 21582.7 1665.87   9
 -23  -3   4 23990.5 1755.08   3
 -23   3   4 23882.3 1647.87   9
 -23  -3   4 23905.6 1663.96  20
 -23  -3   4 19324.4 1538.00  15
 -23  -3   5 330.291 331.090  15
 -23   3   5-342.190 278.327   9
 -23  -3   5 402.921 386.104   3
 -23  -3   5-204.970 343.770   9
 -23  -3   5 14.9714 224.573  20
 -23   3   6 19440.8 1569.43   9
 -23  -3   6 18358.4 1513.25   3
 -23  -3   6 19599.9 1534.05  15
 -23  -3   6 20202.4 1581.30  20
 -23  -3   6 17352.7 1522.89   9
 -23   3   6 19382.0 1479.51  20
 -23   3   7 681.104 353.251  20
 -23  -3   7 444.324 355.609   3
 -23   3   7 108.755 331.574   9
 -23  -3   7 456.688 326.581  20
 -23   3   7 481.860 248.887  15
 -23  -3   7-143.655 388.465   9
 -23  -3   7 730.833 388.651  15
 -23  -3   8 13037.7 1314.87  20
 -23   3   8 15132.2 1233.45  15
 -23  -3   8 12993.3 1278.02  15
 -23   3   8 13546.1 1358.85   9
 -23  -3   8 17679.7 1529.81   9
 -23  -3   8 15370.1 1366.59   3
 -23   3   8 14560.6 1351.53  20
 -23   3   9 1433.46 512.677  20
 -23   3   9 1285.00 401.615  15
 -23   3  10 12537.4 1183.89  15
 -22   0  -2 10560.3 1126.26   1
 -22   0  -1 120.733 305.831   1
 -22   0   0 28215.1 1635.88   9
 -22   0   0 27647.4 1695.29   1
 -22   0   1 16.4099 215.008   9
 -22   0   1-190.849 235.783  15
 -22   0   2 25264.6 1603.54   9
 -22   0   2 23059.2 1515.87  15
 -22   0   3 43.0971 214.181  15
 -22   0   3 126.845 178.427  20
 -22   0   3 150.830 261.421   9
 -22   0   4 33900.7 1858.14  15
 -22   0   4 35428.3 1836.41  20
 -22   0   4 35108.4 1967.15   9
 -22   0   5-218.132 288.349  15
 -22   0   5 384.077 270.849  20
 -22   0   5 389.379 294.585   3
 -22   0   6 22240.2 1532.61  20
 -22   0   6 20905.8 1556.00   9
 -22   0   6 22054.4 1474.08   3
 -22   0   6 23103.0 1533.16  15
 -22   0   7 726.561 329.392  15
 -22   0   7 25.5017 266.577   3
 -22   0   7-169.851 261.121   9
 -22   0   7-6.05277 271.576  20
 -22   0   8 38986.5 2234.97   9
 -22   0   8 41023.2 2118.31  15
 -22   0   8 40173.8 2216.72  20
 -22   0   8 40307.2 1975.38   3
 -22   0   9-364.947 343.386   9
 -22   0   9-240.924 276.831  15
 -22   0   9-308.407 390.047  20
 -22   0   9-134.296 240.655   3
 -22   0  10 27541.3 1924.41  20
 -22   0  10 28433.9 1790.28  15
 -22   0  10 27078.3 1909.41   9
 -22   0  11-93.2036 313.199  20
 -22   0  11 105.577 244.040  15
 -22   0  11-164.516 305.175   9
 -22   0  12 42516.3 2313.51  15
 -22   0  12 41569.4 2512.77  20
 -22   0  12 43124.6 2513.10   9
 -22   2  -2 14973.4 1414.64   1
 -22   2  -1-427.989 374.673   1
 -22  -2  -1-192.245 333.169   9
 -22   2   0 22367.3 1622.37   1
 -22  -2   0 26474.6 1706.41   9
 -22  -2   1 620.135 271.063  15
 -22  -2   1 456.316 391.328   3
 -22   2   1 312.341 301.851   1
 -22  -2   1 531.159 324.848   9
 -22  -2   2 23419.3 1667.55   3
 -22   2   2 21261.7 1342.86  15
 -22  -2   2 20437.9 1508.96  15
 -22   2   2 21856.2 1451.95   9
 -22  -2   2 20304.2 1373.63  20
 -22  -2   2 19594.6 1482.95   9
 -22   2   3 696.699 344.290   9
 -22  -2   3 749.795 352.489  15
 -22  -2   3 469.889 365.713   9
 -22  -2   3 251.109 216.571  20
 -22  -2   3 712.571 398.150   3
 -22   2   3 731.552 330.106  15
 -22   2   4 27676.6 1732.20   9
 -22  -2   4 26982.1 1767.56   3
 -22  -2   4 27982.6 1807.97   9
 -22   2   4 26864.6 1556.70  15
 -22  -2   4 26832.0 1676.37  20
 -22  -2   4 23866.7 1629.77  15
 -22  -2   5 1315.38 438.644  15
 -22   2   5 1091.91 394.219   9
 -22   2   5 1084.85 366.073  15
 -22  -2   5 671.672 340.650  20
 -22  -2   5-45.2138 290.972   3
 -22  -2   5 945.293 399.799   9
 -22   2   5 1288.81 437.205  20
 -22   2   6 21531.6 1509.34  20
 -22  -2   6 22961.4 1614.65  20
 -22  -2   6 20640.0 1516.04   3
 -22   2   6 19975.0 1523.44   9
 -22  -2   6 21609.8 1539.77  15
 -22  -2   6 23052.8 1664.18   9
 -22   2   6 21043.3 1415.00  15
 -22  -2   7 190.225 312.709  20
 -22  -2   7-158.397 247.471   3
 -22   2   7 194.873 271.758  20
 -22  -2   7-501.991 371.298  15
 -22   2   7 195.114 220.719  15
 -22   2   7-580.533 419.814   9
 -22  -2   7 203.370 294.137   9
 -22  -2   8 23725.9 1757.58   9
 -22   2   8 24977.1 1742.13  20
 -22  -2   8 25217.8 1650.68   3
 -22  -2   8 23545.9 1735.12  20
 -22  -2   8 24032.2 1650.09  15
 -22   2   8 26753.7 1829.94   9
 -22   2   8 25922.4 1618.88  15
 -22   2   9-781.885 418.435  20
 -22   2   9-523.321 443.919   9
 -22  -2   9-121.332 274.247   3
 -22  -2   9 7.96673 283.334  15
 -22   2   9 346.783 251.355  15
 -22  -2   9-51.2601 338.911   9
 -22  -2   9-100.723 312.267  20
 -22   2  10 19463.7 1457.08  15
 -22  -2  10 18643.4 1465.92  15
 -22   2  10 21356.2 1695.06  20
 -22  -2  10 16759.3 1528.65  20
 -22   2  10 19452.5 1632.17   9
 -22  -2  10 17112.6 1532.83   9
 -22   2  11 1006.03 410.390  15
 -22  -2  11 431.453 325.554   9
 -22  -2  11 719.133 368.852  15
 -22  -2  11 609.573 405.418  20
 -22   2  11 1627.47 555.293   9
 -22   2  11 836.556 457.421  20
 -22  -2  12 21372.5 1764.87   9
 -22  -4   1 1054.86 411.405  20
 -22  -4   2 19542.3 1513.99  20
 -22  -4   3-168.402 311.121  20
 -22   4   4 14768.9 1292.45   9
 -22  -4   4 13853.1 1302.90  20
 -22  -4   5 459.651 390.427  15
 -22  -4   5 529.612 396.152  20
 -22   4   5 344.495 309.802   9
 -22  -4   6 16415.2 1484.05  20
 -22  -4   6 18053.2 1480.73  15
 -22   4   6 21308.3 1640.58   9
 -22   4   6 20147.9 1526.95  20
 -22   4   7-12.5867 280.752   9
 -22  -4   7-392.742 339.555  15
 -22  -4   8 15078.6 1355.57  15
 -22   4   8 15013.5 1443.28   9
 -22   4   8 13261.6 1335.19  20
 -22   4   9 920.110 500.679  20
 -21  -1  -3 308.087 279.168   1
 -21   1  -3-585.973 422.485   1
 -21  -1  -2 24039.2 1688.09   1
 -21   1  -2 23592.5 1715.57   1
 -21  -1  -1 312.364 298.022   1
 -21   1  -1 5.38495 296.641   1
 -21  -1  -1 968.437 383.971   9
 -21   1   0 17018.2 1225.44  15
 -21   1   0 15801.1 1281.16   1
 -21  -1   0 17294.2 1283.31   9
 -21  -1   0 15560.7 1221.97   1
 -21  -1   1 1408.71 428.173   9
 -21  -1   1 780.670 296.922  15
 -21   1   1 1422.92 435.547   1
 -21   1   1 660.006 286.486   9
 -21  -1   1 815.910 321.326   1
 -21   1   1 1030.04 330.229  15
 -21   1   2 24972.0 1538.09   9
 -21  -1   2 24793.7 1633.86   3
 -21  -1   2 24786.9 1424.86  20
 -21  -1   2 24706.4 1576.94   9
 -21   1   2 25249.5 1493.58  15
 -21   1   2 24447.2 1452.32   1
 -21  -1   2 23379.6 1531.27  15
 -21  -1   3-206.514 235.135   3
 -21  -1   3 550.564 323.844  20
 -21  -1   3 565.257 303.197  15
 -21   1   3 82.1320 166.316  20
 -21   1   3 380.222 283.539  15
 -21  -1   3 279.778 250.944   9
 -21   1   3 381.022 289.055   9
 -21  -1   4 19380.5 1425.82   9
 -21  -1   4 18869.0 1317.23  20
 -21   1   4 19560.8 1315.91  15
 -21  -1   4 21203.8 1435.09  15
 -21   1   4 18127.7 1265.07  20
 -21  -1   4 18787.1 1372.10   3
 -21   1   4 19846.7 1414.89   9
 -21   1   5 220.630 316.152  15
 -21   1   5 153.373 228.722  20
 -21  -1   5 47.6735 283.384   9
 -21  -1   5-376.399 338.783  15
 -21  -1   5-123.650 250.322  20
 -21   1   5 122.503 290.395   9
 -21  -1   5 545.404 297.081   3
 -21   1   6 42611.2 2216.98   9
 -21   1   6 43082.4 2053.99  15
 -21  -1   6 43140.4 2243.85   9
 -21  -1   6 46783.3 2255.26  20
 -21   1   6 42344.4 2134.18  20
 -21  -1   6 41712.1 2102.27  15
 -21  -1   6 45230.8 2151.80   3
 -21   1   7 162.764 214.392  15
 -21   1   7 138.047 246.155  20
 -21  -1   7-211.094 340.191  20
 -21  -1   7 346.956 294.514   3
 -21  -1   7 485.681 403.613   9
 -21   1   7 64.9143 294.390   9
 -21  -1   7 289.312 231.806  15
 -21  -1   8 29823.1 1673.06   3
 -21  -1   8 27704.7 1820.46  20
 -21   1   8 29849.7 1713.56  15
 -21   1   8 29624.0 1857.12  20
 -21   1   8 28219.9 1843.54   9
 -21  -1   8 29460.4 1881.00   9
 -21  -1   8 25216.6 1632.84  15
 -21   1   9-168.654 264.204  15
 -21   1   9 453.172 430.538   9
 -21   1   9-64.4999 320.761  20
 -21  -1   9-542.671 407.050  20
 -21  -1   9-254.523 320.890   9
 -21  -1   9 68.5425 267.039   3
 -21  -1   9-16.1036 251.102  15
 -21  -1  10 30838.1 2016.49   9
 -21  -1  10 33426.7 1751.61   3
 -21  -1  10 31681.0 1869.27  15
 -21   1  10 30163.5 2006.63  20
 -21  -1  10 30960.2 2040.55  20
 -21   1  10 31503.7 1847.57  15
 -21   1  10 35226.0 2113.10   9
 -21   1  11 207.279 292.309  15
 -21  -1  11 580.215 362.602  15
 -21   1  11 201.060 309.111   9
 -21  -1  11 1.08135 292.160  20
 -21   1  11 13.9221 304.920  20
 -21  -1  11 420.690 304.089   9
 -21  -1  12 20528.6 1735.62  20
 -21   1  12 21246.8 1573.98  15
 -21  -1  12 22795.6 1633.36  15
 -21   1  12 25024.1 1906.47  20
 -21   1  12 21868.8 1738.62   9
 -21  -1  12 23639.5 1797.48   9
 -21   1  13 783.993 445.550   9
 -21  -1  13 854.198 527.823   9
 -21   3  -1 1921.29 572.745   1
 -21   3   0 22380.0 1666.59   1
 -21  -3   0 20240.6 1597.89   3
 -21  -3   0 21096.1 1557.20   9
 -21  -3   1 81.5097 228.452  20
 -21   3   1 549.081 375.813   1
 -21  -3   1 581.083 324.024   3
 -21  -3   1 45.9341 239.277   9
 -21  -3   2 23018.3 1658.20   3
 -21  -3   2 18565.1 1452.16  15
 -21  -3   2 22121.3 1499.24  20
 -21   3   2 21046.3 1489.55   1
 -21  -3   2 20112.9 1530.47   9
 -21  -3   3 344.560 325.227  15
 -21   3   3 1021.90 337.108   9
 -21  -3   3 474.929 278.827  20
 -21  -3   3 394.604 346.124   3
 -21  -3   3 688.103 354.557   9
 -21   3   4 20500.9 1488.24   9
 -21  -3   4 23180.0 1608.93  15
 -21  -3   4 23204.1 1640.28   3
 -21  -3   4 21261.7 1530.24  20
 -21  -3   4 21017.8 1599.58   9
 -21  -3   5 213.194 319.247   3
 -21  -3   5 467.002 345.265  15
 -21   3   5-299.773 344.530   9
 -21  -3   5 227.627 351.380   9
 -21  -3   5 626.545 401.386  20
 -21   3   5 460.104 269.036  15
 -21   3   5 287.782 302.010  20
 -21   3   6 16671.7 1209.01  15
 -21  -3   6 19541.4 1517.45  20
 -21  -3   6 19554.0 1543.30   9
 -21   3   6 19619.5 1445.01  20
 -21  -3   6 16506.0 1351.97  15
 -21   3   6 20358.9 1536.73   9
 -21  -3   7 1803.56 500.747  15
 -21   3   7 2399.39 589.674   9
 -21   3   7 997.863 398.720  20
 -21  -3   7 1224.32 412.783  20
 -21   3   7 909.003 292.898  15
 -21  -3   7 1258.25 382.552   9
 -21  -3   8 27555.8 1777.81  15
 -21  -3   8 28743.1 1934.69  20
 -21   3   8 29164.3 1917.71   9
 -21   3   8 27594.9 1849.78  20
 -21  -3   8 26264.8 1862.55   9
 -21   3   8 26625.6 1619.88  15
 -21   3   9-60.6545 351.373  20
 -21   3   9-407.265 386.345   9
 -21  -3   9-517.577 360.335  20
 -21  -3   9 0.89147 235.285  15
 -21  -3   9 912.132 459.692   9
 -21   3   9 498.330 329.176  15
 -21   3  10 26443.3 1692.10  15
 -21   3  10 26577.1 1918.26  20
 -21  -3  10 26152.6 1758.08  15
 -21  -3  10 26450.9 1886.55   9
 -21   3  10 27279.1 1941.49   9
 -21  -3  10 25867.5 1920.25  20
 -21   3  11 800.334 414.939  15
 -21  -3  11 67.6541 311.257   9
 -21   3  11 616.536 388.146  20
 -21  -3  11 367.022 303.196  15
 -21  -3  12 16194.6 1483.81   9
 -21   5   5 223.995 257.804   9
 -21   5   6 10551.3 1171.56   9
 -21   5   7 343.096 290.557  20
 -20   0  -4 23674.2 1778.99   1
 -20   0  -3 243.573 324.778   1
 -20   0  -2 19515.8 1492.48   1
 -20   0  -1-95.5906 172.236   9
 -20   0  -1-1.62792 210.658   1
 -20   0   0 24495.0 1493.86  15
 -20   0   0 24986.2 1461.89   9
 -20   0   0 26714.6 1590.86   1
 -20   0   1-2.03514 246.302  15
 -20   0   1-90.5540 201.683   1
 -20   0   1-318.293 236.381   9
 -20   0   2 10389.0 960.858   9
 -20   0   2 9059.51 806.726   1
 -20   0   2 10282.6 855.421  20
 -20   0   2 10193.5 934.316  15
 -20   0   3-45.4079 221.522  20
 -20   0   3-408.138 291.870  15
 -20   0   3-362.685 346.293   9
 -20   0   4 33381.2 1764.28   3
 -20   0   4 32708.7 1722.06  15
 -20   0   4 35025.6 1875.78   9
 -20   0   4 32250.5 1707.72  20
 -20   0   5-190.653 265.949  15
 -20   0   5-156.220 226.699  20
 -20   0   5 366.241 255.096   3
 -20   0   5-14.8050 285.581   9
 -20   0   6 35249.8 1780.85   3
 -20   0   6 36374.0 1983.55   9
 -20   0   6 34798.3 1810.11  15
 -20   0   6 36423.4 1924.97  20
 -20   0   7-424.403 415.942   9
 -20   0   7 10.4746 303.048  15
 -20   0   7 375.347 284.606   3
 -20   0   7 319.773 327.840  20
 -20   0   8 42345.3 2236.30  20
 -20   0   8 44741.4 1975.72   3
 -20   0   8 42731.6 2257.34   9
 -20   0   8 46814.2 2156.67  15
 -20   0   9-520.955 392.560  20
 -20   0   9-515.443 363.826  15
 -20   0   9-224.977 410.189   9
 -20   0   9 149.833 226.675   3
 -20   0  10 22110.2 1485.57  15
 -20   0  10 20305.2 1611.32  20
 -20   0  10 22276.9 1638.99   9
 -20   0  11-211.384 275.351  15
 -20   0  11 183.488 387.692   9
 -20   0  11-47.7717 273.734  20
 -20   0  12 28041.4 1946.80   9
 -20   0  12 28978.3 2043.84  20
 -20   0  12 33413.4 1940.47  15
 -20   0  13-803.000 484.259  20
 -20   0  13-304.100 344.568   9
 -20   0  14 12998.4 1377.01   9
 -20   2  -3-33.6505 298.071   1
 -20   2  -2 20070.7 1585.74   1
 -20  -2  -2 17582.0 1315.11   9
 -20   2  -1-205.533 264.755   1
 -20  -2  -1 6.94615 252.559   9
 -20   2   0 25716.8 1687.21   1
 -20  -2   0 26361.5 1741.98   3
 -20  -2   0 24410.6 1578.50   9
 -20  -2   1 526.636 319.036   9
 -20  -2   1 149.922 274.100  15
 -20   2   1-158.944 257.188   9
 -20  -2   1 398.451 208.334  20
 -20   2   1 265.977 305.290   1
 -20   2   1 382.635 213.737  15
 -20  -2   1 330.198 334.723   3
 -20  -2   2 24687.9 1575.09  15
 -20  -2   2 26488.9 1642.97   9
 -20  -2   2 26635.5 1528.15  20
 -20   2   2 26126.3 1548.15   9
 -20   2   2 22032.3 1318.79  15
 -20   2   2 26059.3 1551.17   1
 -20  -2   2 28192.3 1736.66   3
 -20   2   3 1162.41 340.951  20
 -20  -2   3 853.385 331.776   3
 -20   2   3 1291.06 379.803   1
 -20  -2   3 628.790 321.073  20
 -20  -2   3 444.468 296.015   9
 -20   2   3 99.7808 184.009  15
 -20   2   3 700.942 362.016   9
 -20  -2   3 655.407 315.168  15
 -20   2   4 36832.2 1834.43  20
 -20   2   4 36932.7 1943.08   9
 -20  -2   4 37699.4 1945.73  20
 -20  -2   4 40108.0 2046.88   3
 -20  -2   4 36097.0 1999.55   9
 -20  -2   4 41488.5 2053.92  15
 -20   2   4 37823.8 1788.39  15
 -20  -2   5 203.335 251.891   3
 -20  -2   5-462.828 335.478  20
 -20   2   5 31.4987 264.878   9
 -20   2   5 405.268 257.111  15
 -20  -2   5-208.618 298.740   9
 -20  -2   5-107.626 228.778  15
 -20   2   5-348.100 332.731  20
 -20  -2   6 35610.5 1895.78   3
 -20  -2   6 32164.7 1825.04  15
 -20  -2   6 35196.1 2013.57   9
 -20  -2   6 36182.7 1986.45  20
 -20   2   6 34891.3 1957.39   9
 -20   2   6 35105.1 1770.50  15
 -20   2   6 35043.0 1907.63  20
 -20   2   7 1693.33 466.918  20
 -20   2   7 1550.06 427.603  15
 -20  -2   7 1590.03 502.843  20
 -20  -2   7 783.588 401.526   9
 -20  -2   7 1565.78 477.312  15
 -20   2   7 926.419 359.215   9
 -20  -2   8 29006.3 1742.18  15
 -20   2   8 29895.4 1848.42  20
 -20  -2   8 32261.5 1956.97   9
 -20   2   8 30910.8 1707.76  15
 -20   2   8 29684.7 1861.55   9
 -20  -2   8 30844.6 1923.06  20
 -20   2   9 416.523 341.015   9
 -20  -2   9 1308.30 453.016  20
 -20  -2   9 1249.01 412.293  15
 -20  -2   9 1083.69 498.277   9
 -20   2   9 1862.23 548.915  20
 -20   2   9 1630.71 451.949  15
 -20   2  10 18077.9 1487.21   9
 -20   2  10 17364.3 1328.52  15
 -20   2  10 16054.6 1434.09  20
 -20  -2  10 16358.5 1430.17   9
 -20  -2  10 15488.5 1435.77  20
 -20  -2  10 17077.1 1339.87  15
 -20   2  11 81.1015 281.301  15
 -20  -2  11-113.517 347.808   9
 -20  -2  11 358.467 362.849  15
 -20  -2  11 121.483 284.053  20
 -20   2  11 513.766 325.488   9
 -20   2  11 1306.38 560.382  20
 -20  -2  12 17885.6 1616.78  20
 -20   2  12 17280.2 1572.15  20
 -20  -2  12 16990.6 1399.82  15
 -20  -2  12 16202.8 1475.99   9
 -20   2  12 18733.9 1596.17   9
 -20   2  12 21704.8 1563.89  15
 -20  -2  13 32.3225 314.075   9
 -20  -2  13 101.269 231.973  15
 -20  -2  14 14306.0 1396.39   9
 -20   4  -1 78.1310 310.018   1
 -20   4   0 10555.5 1169.18   1
 -20  -4   0 10987.1 1174.46   3
 -20  -4   1 362.375 335.164   9
 -20  -4   1 366.595 384.406   3
 -20  -4   1 194.131 278.995  20
 -20   4   1-29.6735 299.422   1
 -20  -4   1 321.585 278.755   7
 -20  -4   2 27461.6 1762.33  20
 -20   4   2 27594.8 1769.68   1
 -20  -4   2 26697.8 1777.59  15
 -20  -4   2 27738.5 1866.47   3
 -20  -4   2 24969.8 1773.81   9
 -20  -4   3 642.513 379.996   9
 -20   4   3-358.322 312.426   1
 -20  -4   3 1.76232 310.661  20
 -20  -4   3 484.216 393.566   3
 -20   4   3-228.042 305.410   9
 -20  -4   3 356.432 307.380  15
 -20  -4   4 17328.0 1387.30  15
 -20  -4   4 18269.1 1512.91   9
 -20  -4   4 19714.9 1523.86  20
 -20   4   4 18856.3 1417.06   9
 -20   4   5 947.027 375.264   9
 -20  -4   5 1205.95 424.529  20
 -20  -4   5 893.266 362.819  15
 -20   4   5 669.856 313.174  20
 -20  -4   5 1274.41 497.790   9
 -20  -4   6 31216.4 1965.38  20
 -20  -4   6 23976.8 1770.86   9
 -20   4   6 26884.9 1745.89  20
 -20   4   6 26361.1 1785.52   9
 -20  -4   6 25525.8 1708.73  15
 -20   4   7 26.9016 245.788  20
 -20  -4   7-112.633 347.013   9
 -20  -4   7 197.533 222.758  15
 -20   4   7 558.772 383.708   9
 -20  -4   7 522.217 364.655  20
 -20  -4   8 23623.5 1797.20  20
 -20   4   8 24665.9 1768.95  20
 -20   4   8 22607.3 1716.36   9
 -20   4   8 23560.0 1470.26  15
 -20  -4   8 25031.6 1700.42  15
 -20  -4   8 21660.5 1672.43   9
 -20  -4   9 896.868 474.949  20
 -20   4   9 1036.70 371.295   9
 -20  -4   9 2013.66 589.805   9
 -20   4   9 862.846 314.088  15
 -20  -4   9 167.052 290.586  15
 -20   4   9 1074.80 446.374  20
 -20   4  10 25967.0 1905.50  20
 -20  -4  10 24766.5 1814.87   9
 -20   4  10 21788.6 1508.00  15
 -20  -4  10 20916.7 1572.77  15
 -20  -4  11-105.159 237.408   9
 -20  -4  11-181.033 206.111  15
 -20   4  11 20.3020 250.125  15
 -20  -4  12 11609.6 1232.69   9
 -19  -1  -4 12625.4 1272.71   1
 -19   1  -4 12415.0 1290.42   1
 -19  -1  -3 212.855 297.027   1
 -19   1  -3-44.0356 273.089   1
 -19  -1  -2 33025.5 1912.43   1
 -19   1  -2 32621.4 1956.91   1
 -19  -1  -2 32551.8 1690.58   9
 -19   1  -1-57.7192 262.271   1
 -19  -1  -1 257.478 256.159   9
 -19  -1  -1 148.755 239.577   1
 -19  -1   0 21800.2 1215.93  20
 -19   1   0 21080.6 1292.36  15
 -19  -1   0 23755.6 1441.37   9
 -19   1   0 25673.1 1409.67   9
 -19  -1   0 25016.6 1480.67   1
 -19  -1   0 24167.2 1486.21  15
 -19   1   0 25589.6 1569.29   1
 -19  -1   1 531.084 290.061   1
 -19  -1   1 201.142 246.736   9
 -19   1   1-242.146 189.237   9
 -19  -1   1 37.7763 222.085   3
 -19  -1   1-43.8132 234.386  15
 -19  -1   1 691.868 258.980  20
 -19   1   1-140.179 231.278  15
 -19   1   1 619.273 326.275   1
 -19  -1   2 45141.4 1813.95   1
 -19  -1   2 44268.9 2035.44  15
 -19  -1   2 40503.5 1994.47   9
 -19   1   2 44127.6 1811.00  20
 -19  -1   2 43123.7 2081.87   3
 -19   1   2 42018.2 1896.56   1
 -19  -1   2 42235.2 1871.99  20
 -19   1   2 39883.0 1843.71  15
 -19   1   2 46366.8 2040.65   9
 -19  -1   3 289.431 354.279   3
 -19   1   3 682.345 303.745   9
 -19  -1   3 520.423 290.533  15
 -19   1   3 110.222 192.394  15
 -19  -1   3 576.254 226.662   1
 -19  -1   3 671.336 353.134   9
 -19  -1   3 1043.86 335.990  20
 -19   1   3 650.567 256.822   1
 -19   1   3 439.561 229.919  20
 -19   1   4 34761.2 1681.90  15
 -19  -1   4 31720.3 1712.07  15
 -19  -1   4 36456.5 1894.49   9
 -19   1   4 35729.1 1742.28  20
 -19   1   4 34685.5 1822.28   9
 -19  -1   4 32909.6 1726.59  20
 -19  -1   4 33772.7 1775.37   3
 -19  -1   5 599.041 260.214  15
 -19   1   5 654.276 284.604  15
 -19   1   5 54.5264 266.631   9
 -19  -1   5 883.433 351.639  20
 -19  -1   5 749.042 317.339   3
 -19  -1   5 646.077 312.407   9
 -19   1   5 514.123 292.073  20
 -19  -1   6 45727.7 2227.42   9
 -19  -1   6 42659.9 2012.78  15
 -19  -1   6 45240.2 2018.08   3
 -19   1   6 42915.2 2084.43  20
 -19   1   6 42275.6 2105.64   9
 -19  -1   6 44911.5 2149.07  20
 -19   1   6 41810.7 1934.38  15
 -19   1   7 91.2030 223.943  15
 -19   1   7-335.185 360.006   9
 -19  -1   7-396.632 416.255   9
 -19  -1   7-90.1373 210.499   3
 -19   1   7 60.5648 290.032  20
 -19   1   7 362.174 247.194   3
 -19  -1   7 355.559 262.182  20
 -19  -1   7 267.534 299.966  15
 -19  -1   8 22610.4 1564.30   9
 -19   1   8 20333.2 1483.03  20
 -19   1   8 24725.7 1463.57  15
 -19   1   8 21608.8 1236.50   3
 -19  -1   8 22220.9 1565.92  20
 -19  -1   8 20380.0 1287.21   3
 -19  -1   8 21667.9 1420.28  15
 -19   1   8 22484.0 1554.86   9
 -19   1   9 509.337 356.942   9
 -19  -1   9 545.190 281.547  20
 -19   1   9 124.443 291.071  20
 -19   1   9 1191.86 371.210  15
 -19  -1   9 64.7891 338.968   9
 -19  -1   9 553.488 298.556  15
 -19   1  10 31326.6 1960.08  20
 -19  -1  10 28521.6 1877.66   9
 -19  -1  10 29038.5 1699.67  15
 -19   1  10 31848.5 1927.41   9
 -19  -1  10 27097.6 1856.64  20
 -19   1  10 26309.2 1616.08  15
 -19  -1  11-251.170 318.124  15
 -19   1  11 228.927 279.498  20
 -19  -1  11 258.553 277.897   9
 -19   1  11 28.3850 282.058   9
 -19  -1  11-805.839 460.407  20
 -19   1  11 421.807 304.832  15
 -19   1  12 18151.2 1406.83  15
 -19  -1  12 15390.3 1466.55  20
 -19  -1  12 15322.3 1403.93   9
 -19   1  12 15743.1 1415.40   9
 -19   1  12 15395.5 1468.06  20
 -19  -1  12 15391.7 1293.68  15
 -19  -1  13 574.764 263.645   9
 -19  -1  13 453.278 435.527  20
 -19  -1  13 866.659 416.534  15
 -19   1  13 312.300 361.550   9
 -19   1  13 1373.77 462.220  15
 -19   1  13 354.868 389.946  20
 -19  -1  14 22209.0 1835.58  20
 -19  -1  14 23152.1 1775.70   9
 -19   1  14 22035.1 1758.30   9
 -19  -1  15-160.802 287.643   9
 -19   3  -3 1366.14 534.623   1
 -19  -3  -2 17595.9 1432.85   3
 -19   3  -2 13792.6 1367.16   1
 -19  -3  -1 428.520 375.225   9
 -19  -3  -1 18.1201 254.490   3
 -19   3  -1-180.009 343.916   1
 -19   3   0 21835.1 1585.55   1
 -19  -3   0 24087.9 1677.00   3
 -19  -3   0 23782.9 1463.85  20
 -19  -3   0 23132.6 1563.80   9
 -19  -3   1 347.233 213.352  20
 -19   3   1-42.9031 265.529   1
 -19  -3   1 446.407 371.077   9
 -19  -3   1 388.982 256.193   3
 -19  -3   1-294.017 342.049  15
 -19  -3   2 30918.1 1735.41  20
 -19  -3   2 29239.0 1814.99   3
 -19   3   2 31884.2 1767.22   1
 -19  -3   2 27815.9 1712.60  15
 -19   3   2 32133.3 1714.79   9
 -19  -3   2 31879.3 1859.39   9
 -19   3   3 343.957 321.722   9
 -19  -3   3 417.926 344.984  15
 -19  -3   3 611.785 347.578   3
 -19  -3   3 416.840 306.385  20
 -19  -3   3 581.737 381.908   9
 -19   3   3 158.102 196.930   1
 -19   3   3 293.054 269.972  20
 -19   3   3 300.803 208.014  15
 -19  -3   4 38663.7 2036.41   3
 -19  -3   4 34633.8 1889.91  15
 -19   3   4 39404.6 1890.03  20
 -19   3   4 37451.3 1690.94  15
 -19   3   4 35234.9 1713.77   1
 -19  -3   4 34760.5 1983.29   9
 -19  -3   4 37456.7 1985.75  20
 -19   3   4 39070.5 1987.85   9
 -19  -3   5 1822.98 470.047  20
 -19  -3   5 2353.22 513.348  15
 -19   3   5 2358.51 440.377  15
 -19   3   5 2925.59 584.070   9
 -19   3   5 2447.35 485.598  20
 -19  -3   5 3036.00 593.615   9
 -19  -3   6 31100.9 1799.05  15
 -19   3   6 36545.8 1732.75  15
 -19   3   6 35052.1 1955.97   9
 -19   3   6 36381.1 1932.30  20
 -19  -3   6 30330.5 1872.38   9
 -19  -3   6 35051.7 1982.51  20
 -19   3   7 588.493 373.611  20
 -19   3   7 38.8835 213.348  15
 -19  -3   7 653.425 292.580   9
 -19   3   7 157.903 286.237   9
 -19  -3   7-25.8714 271.481  20
 -19  -3   7 134.985 245.068  15
 -19   3   8 31252.7 1898.69   9
 -19  -3   8 27012.4 1683.10  15
 -19   3   8 28274.9 1806.48  20
 -19  -3   8 27229.5 1804.81   9
 -19  -3   8 25981.0 1798.26  20
 -19   3   8 30571.0 1645.58  15
 -19  -3   9-178.813 382.490   9
 -19   3   9 722.998 448.294  20
 -19   3   9 533.829 355.651   9
 -19  -3   9-56.5124 244.549  15
 -19   3   9 46.2608 213.792  15
 -19  -3   9 99.5760 316.498  20
 -19   3  10 18193.2 1499.55   9
 -19   3  10 16995.9 1300.19  15
 -19   3  10 19346.5 1554.22  20
 -19  -3  10 18571.6 1576.39  20
 -19  -3  10 16185.7 1409.03   9
 -19  -3  10 16224.4 1325.52  15
 -19   3  11 418.446 319.112  15
 -19  -3  11 554.107 309.807   9
 -19  -3  11 873.445 352.334  15
 -19  -3  11 773.669 418.881  20
 -19   3  11 4.11595 407.392   9
 -19   3  11 1226.88 452.848  20
 -19  -3  12 15744.1 1334.22  15
 -19   3  12 18970.8 1634.47  20
 -19  -3  12 16226.0 1446.71   9
 -19  -3  12 15012.8 1478.07  20
 -19   3  12 19047.6 1616.89   9
 -19  -3  13 844.081 402.181   9
 -19  -3  13 569.200 287.302  15
 -19   5   0 17306.7 1534.43   1
 -19   5   1-402.335 390.788   1
 -19  -5   2 15529.3 1386.28  20
 -19   5   2 14908.5 1344.73   1
 -19  -5   2 16389.5 1393.01  11
 -19  -5   2 18313.6 1522.71   3
 -19  -5   2 16148.3 1452.69   7
 -19  -5   3-159.250 367.395   7
 -19  -5   3 346.652 420.261   9
 -19   5   3 258.594 241.338   1
 -19  -5   3-255.899 352.671  11
 -19  -5   3-540.650 348.441  20
 -19  -5   4 23956.9 1777.36   9
 -19  -5   4 26983.9 1801.04   7
 -19  -5   4 24361.4 1604.12  11
 -19  -5   4 25120.1 1708.46  15
 -19   5   4 23890.6 1592.35   1
 -19  -5   4 23647.0 1745.66  20
 -19   5   4 27197.1 1740.54   9
 -19   5   5 437.786 342.342   9
 -19  -5   5 70.4256 246.122   7
 -19  -5   5 392.401 320.457  15
 -19  -5   5 238.420 341.216  20
 -19  -5   5 10.1929 371.572   9
 -19  -5   6 12201.4 1172.32  15
 -19  -5   6 13266.1 1312.18   9
 -19   5   6 15031.1 1339.94   9
 -19  -5   6 12660.1 1299.13  20
 -19  -5   7-149.624 271.045  20
 -19   5   7-325.907 326.400   9
 -19  -5   7-416.501 406.541   9
 -19  -5   7 289.715 329.500  15
 -19  -5   8 19150.8 1484.03  15
 -19  -5   8 16680.8 1498.78   9
 -19   5   8 20675.9 1652.02   9
 -19  -5   9 205.756 254.217   9
 -19  -5   9 275.285 277.080  15
 -19  -5  10 10258.5 1101.65  15
 -19  -5  10 9277.18 1105.45   9
 -18   0  -5 525.193 436.681   1
 -18   0  -4 24668.7 1762.67   1
 -18   0  -3 306.645 331.515   1
 -18   0  -2 22779.1 1290.43   9
 -18   0  -2 23206.5 1578.59   1
 -18   0  -1-108.419 221.805   1
 -18   0  -1 119.238 189.222   9
 -18   0   0 47893.3 2004.62   9
 -18   0   0 48450.4 2136.20   1
 -18   0   0 45534.9 1995.24  15
 -18   0   1 317.989 268.659   1
 -18   0   1 83.6814 201.775  20
 -18   0   1 55.3062 241.786  15
 -18   0   1 714.045 349.592   9
 -18   0   2 37232.3 1654.87  20
 -18   0   2 38930.7 1675.57   1
 -18   0   2 37893.2 1815.53   9
 -18   0   2 34773.5 1709.14  15
 -18   0   3 3.94878 221.189  20
 -18   0   3-239.989 272.416   3
 -18   0   3-89.0504 251.176   9
 -18   0   3-62.7988 163.444   1
 -18   0   3-120.219 267.866  15
 -18   0   4 51187.6 2249.19   9
 -18   0   4 53855.8 1730.11   1
 -18   0   4 52685.5 2163.28  20
 -18   0   4 51305.4 2108.89  15
 -18   0   4 51124.3 2132.81   3
 -18   0   5-239.333 203.903   3
 -18   0   5 7.77741 287.133   9
 -18   0   5-327.771 283.146  20
 -18   0   5-26.0766 232.413  15
 -18   0   6 23132.8 1317.88   3
 -18   0   6 21325.5 1298.19  15
 -18   0   6 22166.8 1467.70   9
 -18   0   6 20878.0 1389.78  20
 -18   0   7 258.067 240.677  15
 -18   0   7 535.945 351.169  20
 -18   0   7 461.627 304.034   9
 -18   0   7-12.0194 175.534   3
 -18   0   8 43901.6 1996.58  15
 -18   0   8 46664.8 2249.39   9
 -18   0   8 44146.7 1845.65   3
 -18   0   8 46787.0 2266.29  20
 -18   0   9-285.250 206.295   3
 -18   0   9-80.2050 235.718  15
 -18   0   9 592.604 363.178  20
 -18   0   9-33.8754 310.231   9
 -18   0  10 25606.4 1540.03  15
 -18   0  10 23144.4 1613.26   9
 -18   0  10 27457.2 1348.71   3
 -18   0  10 23360.9 1656.12  20
 -18   0  11 191.867 281.488   9
 -18   0  11 522.610 324.324  15
 -18   0  11 357.168 330.239  20
 -18   0  12 24266.0 1709.68   9
 -18   0  12 22963.9 1753.97  20
 -18   0  12 23252.2 1566.08  15
 -18   0  13-241.734 399.488  20
 -18   0  13-449.050 369.529   9
 -18   0  13 684.511 418.571  15
 -18   0  14 15815.0 1352.58  15
 -18   0  14 16718.9 1575.69  20
 -18   0  14 17004.4 1494.90   9
 -18   0  15 619.593 411.767   9
 -18   2  -4 21973.1 1752.35   1
 -18   2  -3 1148.97 488.057   1
 -18   2  -2 25240.9 1737.69   1
 -18  -2  -2 25786.6 1540.21   9
 -18  -2  -1 98.3741 224.785   3
 -18  -2  -1 250.814 195.438  20
 -18   2  -1 531.247 398.299   1
 -18  -2  -1 955.035 345.680   9
 -18  -2   0 47595.5 1982.14  20
 -18   2   0 50401.1 1933.19  15
 -18   2   0 51767.7 2036.05   9
 -18  -2   0 50168.3 2319.04   3
 -18   2   0 48559.9 2299.63   1
 -18  -2   0 46374.9 2189.91  15
 -18  -2   0 50362.0 2209.95   9
 -18   2   1 1652.34 447.815   1
 -18  -2   1 2389.40 493.172   9
 -18  -2   1 2180.01 464.508  15
 -18  -2   1 1759.37 408.567  20
 -18   2   1 1878.14 352.063  15
 -18  -2   1 2443.06 541.630   3
 -18   2   1 2371.04 448.199   9
 -18  -2   2 42967.3 1932.05  20
 -18  -2   2 44432.0 2065.89  15
 -18   2   2 47992.6 1873.12  20
 -18  -2   2 44764.1 2079.70   9
 -18   2   2 45524.9 1843.10  15
 -18   2   2 44133.1 1983.69   1
 -18  -2   2 43470.3 2090.87   3
 -18   2   2 43260.6 1967.59   9
 -18   2   3 1319.02 363.847   9
 -18  -2   3 1209.90 393.897   3
 -18  -2   3 876.868 311.788   9
 -18  -2   3 557.483 297.561  20
 -18   2   3 649.426 292.902  20
 -18  -2   3 885.589 264.157  15
 -18   2   3 790.074 288.306   1
 -18   2   3 178.641 193.518  15
 -18  -2   4 45138.5 2082.41   3
 -18  -2   4 45826.2 2152.00   9
 -18   2   4 45048.7 1794.84   1
 -18   2   4 44554.0 2057.30   9
 -18  -2   4 43827.2 2040.71  20
 -18  -2   4 41077.2 1977.64  15
 -18   2   4 43673.8 1841.01  15
 -18   2   4 45245.6 1976.91  20
 -18  -2   5 183.816 282.353  20
 -18   2   5 317.099 310.231  20
 -18   2   5-17.1276 258.476  15
 -18   2   5 659.209 394.838   9
 -18  -2   5 298.812 405.274   9
 -18  -2   5-94.2395 218.555  15
 -18  -2   6 27325.3 1660.83  20
 -18  -2   6 29063.6 1725.46   9
 -18   2   6 30429.1 1528.76  15
 -18   2   6 30852.2 1729.44   9
 -18   2   6 29869.3 1678.28  20
 -18  -2   6 27061.3 1564.21  15
 -18  -2   7 1511.37 401.353  15
 -18   2   7 1514.47 388.092  15
 -18  -2   7 1387.34 467.791   9
 -18   2   7 651.293 353.981  20
 -18  -2   7 2049.41 528.371  20
 -18   2   7 1345.09 452.627   9
 -18   2   8 40223.7 2067.59   9
 -18  -2   8 36766.0 2031.45   9
 -18   2   8 37845.7 1817.47  15
 -18  -2   8 37749.2 2072.24  20
 -18   2   8 35789.4 1981.78  20
 -18  -2   8 35913.4 1853.41  15
 -18  -2   9-1.73807 289.455   9
 -18   2   9 445.828 299.892  15
 -18   2   9 55.3703 287.563   9
 -18   2   9 938.435 431.430  20
 -18  -2   9 185.936 278.318  15
 -18  -2   9 43.9066 329.537  20
 -18  -2  10 28937.0 1908.12  20
 -18   2  10 29919.4 1898.12  20
 -18  -2  10 28447.0 1682.45  15
 -18  -2  10 30797.7 1903.15   9
 -18   2  10 30361.4 1880.09   9
 -18   2  10 29896.9 1706.47  15
 -18  -2  11 1413.73 513.442   9
 -18   2  11 1079.77 424.146  20
 -18   2  11 584.933 367.641   9
 -18  -2  11 1084.64 445.297  20
 -18  -2  11 763.155 367.525  15
 -18   2  12 29764.9 2039.56  20
 -18  -2  12 27064.1 1856.21   9
 -18   2  12 30301.3 1956.80   9
 -18  -2  12 28237.7 1973.98  20
 -18  -2  12 27082.2 1709.64  15
 -18   2  13 602.706 384.540   9
 -18  -2  13-224.985 313.119  20
 -18  -2  13-59.6872 241.016   9
 -18   2  13-451.330 427.744  20
 -18  -2  13-100.692 287.580  15
 -18   2  14 13182.5 1348.41   9
 -18  -2  14 15720.8 1529.72  20
 -18  -2  14 15264.8 1403.62   9
 -18  -2  14 15741.2 1356.09  15
 -18  -4  -3 135.018 257.890   3
 -18   4  -2 18145.3 1585.53   1
 -18  -4  -2 19004.5 1495.04   3
 -18  -4  -2 16744.1 1489.31   7
 -18  -4  -1 238.507 277.950   3
 -18  -4  -1 833.567 358.797   7
 -18   4  -1 354.347 351.186   1
 -18  -4   0 17190.0 1422.24   3
 -18  -4   0 17746.9 1326.71  20
 -18   4   0 16007.0 1378.33   1
 -18  -4   0 17893.0 1482.50   7
 -18  -4   1 884.328 388.647   3
 -18  -4   1 737.545 383.993   9
 -18  -4   1 433.003 334.944  20
 -18  -4   1 624.684 295.537   7
 -18   4   1 919.937 393.009   1
 -18   4   2 27009.1 1562.54   9
 -18  -4   2 25858.4 1642.28  20
 -18  -4   2 22690.7 1620.41   7
 -18  -4   2 28233.8 1721.43  15
 -18  -4   2 29637.6 1828.75   3
 -18  -4   2 29897.0 1835.25   9
 -18   4   2 23969.4 1574.25   1
 -18  -4   3 572.511 308.726  11
 -18   4   3 751.588 347.865   1
 -18  -4   3-365.464 295.793   7
 -18  -4   3 393.858 384.347   9
 -18  -4   3-319.784 317.593  20
 -18   4   3 184.544 277.213   9
 -18  -4   3-263.501 304.092  15
 -18  -4   4 21458.7 1522.73  20
 -18  -4   4 19248.5 1433.34   7
 -18  -4   4 20221.1 1318.28  11
 -18   4   4 21685.2 1398.64  20
 -18   4   4 20653.1 1436.04   9
 -18  -4   4 19351.5 1414.52  15
 -18   4   4 20955.0 1338.20   1
 -18  -4   4 19020.1 1463.03   9
 -18  -4   5 509.542 346.158  15
 -18   4   5-32.1214 178.865   1
 -18  -4   5-149.267 248.947  20
 -18  -4   5-293.395 263.310   7
 -18  -4   5 349.828 269.937  11
 -18  -4   5-395.061 334.811   9
 -18   4   5 136.750 272.859   9
 -18   4   6 28508.3 1523.18  13
 -18  -4   6 24790.6 1710.62   9
 -18  -4   6 24506.8 1708.00  20
 -18   4   6 28539.4 1456.58  15
 -18   4   6 30734.4 1831.13   9
 -18  -4   6 26680.4 1665.18  15
 -18   4   7 1971.34 420.976  13
 -18   4   7 1746.97 396.327  15
 -18  -4   7 586.436 294.211  15
 -18  -4   7 1008.59 375.564  20
 -18  -4   7 480.355 312.020   9
 -18   4   7 1940.90 535.222   9
 -18  -4   8 13037.2 1224.14   9
 -18   4   8 14001.8 1075.64  15
 -18  -4   8 11253.2 1212.56  20
 -18   4   8 15754.3 1371.50   9
 -18  -4   8 13563.1 1188.37  15
 -18   4   8 13662.8 1059.91  13
 -18  -4   9 292.891 291.882  15
 -18   4   9-68.8787 184.158  13
 -18  -4   9 248.152 370.548  20
 -18   4   9 669.045 396.406   9
 -18   4   9-204.956 216.756  15
 -18  -4   9 43.7598 263.229   9
 -18   4  10 23464.3 1757.06   9
 -18  -4  10 19155.4 1534.63   9
 -18  -4  10 20385.5 1657.09  20
 -18  -4  10 21362.2 1524.68  15
 -18  -4  11-147.768 302.199  20
 -18   4  11-46.0532 407.857   9
 -18  -4  11 223.403 328.530  15
 -18  -4  11-292.401 295.181   9
 -18  -4  12 20024.2 1549.86   9
 -18  -4  12 19537.5 1486.47  15
 -18  -4  13 222.951 323.565  15
 -18   6   2 22139.1 1704.05   1
 -18  -6   3 106.158 220.529  11
 -18   6   3-80.9680 272.011   1
 -18  -6   4 14299.8 1343.97   7
 -18  -6   4 15447.8 1333.72  11
 -18   6   4 12067.3 1184.56   1
 -18  -6   5 283.573 306.619  15
 -18   6   5-512.667 384.305   9
 -18  -6   5 178.865 275.267   7
 -18  -6   6 18782.7 1472.19   7
 -18   6   6 21238.9 1639.07   9
 -18   6   7-117.254 217.740  13
 -18   6   8 8432.77 993.032  13
 -17  -1  -6 15665.0 1471.88   1
 -17  -1  -5 1162.97 489.711   1
 -17   1  -5 838.804 370.743   1
 -17   1  -4 18597.9 1527.46   1
 -17  -1  -4 19650.6 1542.85   1
 -17  -1  -3-94.2079 256.832   1
 -17   1  -3 188.184 265.236   1
 -17  -1  -3-73.7770 197.197   9
 -17   1  -2 41447.1 2170.72   1
 -17  -1  -2 44510.0 2163.70   1
 -17  -1  -2 44839.4 1923.19   9
 -17   1  -1 1838.86 368.291   9
 -17  -1  -1 1176.20 260.192  20
 -17  -1  -1 768.708 266.606   9
 -17  -1  -1 1411.69 408.006   1
 -17   1  -1 1679.24 428.796   1
 -17   1   0 38235.3 1702.76   9
 -17  -1   0 40786.8 1961.73   3
 -17   1   0 39310.6 1709.55  15
 -17  -1   0 40205.7 1841.34   1
 -17  -1   0 38581.5 1794.42   9
 -17   1   0 38283.2 1901.22   1
 -17  -1   0 39194.9 1618.19  20
 -17  -1   0 39252.7 1831.43  15
 -17   1   1 64.5801 210.561   9
 -17   1   1 598.416 339.712   1
 -17  -1   1 248.152 225.451   3
 -17  -1   1 757.947 297.780  15
 -17   1   1 275.581 167.053  20
 -17  -1   1 364.175 201.350  20
 -17  -1   1 130.461 218.543   9
 -17   1   1 679.800 232.653  15
 -17  -1   1 580.136 266.516   1
 -17  -1   2 58735.7 2345.61   3
 -17  -1   2 59139.7 2325.63   9
 -17   1   2 57242.8 2178.53   1
 -17  -1   2 62139.9 2223.36  20
 -17  -1   2 55289.4 2246.15  15
 -17   1   2 59617.7 2297.82   9
 -17   1   2 58343.4 2110.06  20
 -17   1   2 58891.0 2154.51  15
 -17  -1   2 58459.2 2035.09   1
 -17  -1   3 752.227 288.538  15
 -17   1   3 1146.31 312.386  15
 -17  -1   3 1302.46 345.766  20
 -17  -1   3 865.543 351.993   9
 -17   1   3 839.591 284.518   9
 -17   1   3 1074.56 321.640  20
 -17  -1   3 1213.86 276.275   1
 -17   1   3 1300.26 319.959   1
 -17  -1   3 1406.87 403.342   3
 -17   1   4 26813.1 1205.60   1
 -17  -1   4 26800.6 1542.42   9
 -17  -1   4 25972.7 1430.76  15
 -17   1   4 24563.9 1323.62  15
 -17   1   4 25844.0 1418.57  20
 -17  -1   4 25197.8 1433.38  20
 -17   1   4 25754.5 1487.77   9
 -17  -1   4 25598.9 1427.24   3
 -17   1   5 94.6493 276.624  20
 -17  -1   5 109.492 261.298  15
 -17  -1   5-54.6527 235.574   3
 -17   1   5 104.791 131.067   1
 -17  -1   5-21.3767 240.400   9
 -17   1   5 474.123 277.799  15
 -17   1   5 547.949 363.228   9
 -17  -1   5-30.1647 281.981  20
 -17   1   6 46894.6 2090.94  20
 -17   1   6 47725.5 1940.50  15
 -17  -1   6 43052.1 2097.54   9
 -17  -1   6 46247.2 2139.01  20
 -17   1   6 47604.5 1867.64   3
 -17  -1   6 44785.4 1906.33   3
 -17   1   6 45639.1 2092.66   9
 -17  -1   6 43325.4 1929.51  15
 -17   1   7 540.075 318.929  15
 -17  -1   7-245.968 261.870  15
 -17  -1   7 906.552 426.232  20
 -17   1   7 119.342 312.546  20
 -17   1   7 672.196 373.922   9
 -17   1   7 152.462 225.984   3
 -17  -1   7 146.764 289.471   9
 -17   1   8 48421.5 2025.77  15
 -17   1   8 45213.8 2167.43   9
 -17   1   8 49317.7 1805.52   3
 -17  -1   8 44174.2 1988.44  15
 -17   1   8 46329.0 2210.11  20
 -17  -1   8 43322.5 2190.23  20
 -17  -1   8 43537.5 2175.58   9
 -17  -1   9 1661.84 514.613  20
 -17  -1   9 1587.75 406.043  15
 -17   1   9 1853.18 466.322  20
 -17  -1   9 2566.33 586.782   9
 -17   1   9 2201.81 476.840  15
 -17   1   9 3239.00 608.195   9
 -17  -1  10 55198.0 2539.65   9
 -17   1  10 55419.8 2315.32  15
 -17   1  10 57264.6 2554.66   9
 -17  -1  10 54046.8 2587.40  20
 -17   1  10 56326.1 2616.04  20
 -17  -1  10 47737.0 2182.07  15
 -17  -1  11 808.816 421.484   9
 -17  -1  11 665.340 453.739  20
 -17   1  11-563.066 389.395   9
 -17   1  11 385.458 320.163  20
 -17  -1  11 319.105 286.282  15
 -17  -1  12 23183.9 1738.14  20
 -17   1  12 22217.0 1608.01   9
 -17  -1  12 21785.5 1611.79   9
 -17  -1  12 21287.7 1468.98  15
 -17   1  12 21595.5 1669.30  20
 -17   1  13 93.9533 258.668   9
 -17  -1  13 286.329 327.445  20
 -17  -1  13 97.9186 264.387  15
 -17  -1  13-219.320 319.318   9
 -17   1  13-338.758 332.842  20
 -17  -1  14 22553.0 1583.86  15
 -17  -1  14 22802.1 1674.24   9
 -17   1  14 17909.6 1640.48  20
 -17   1  14 20404.1 1648.92   9
 -17  -1  14 20247.8 1710.41  20
 -17   1  15 457.370 366.207   9
 -17  -1  15 65.0540 374.528  20
 -17   3  -4 18575.8 1623.72   1
 -17  -3  -4 15829.4 1417.03   7
 -17  -3  -3 759.537 371.938   7
 -17   3  -3 231.049 264.373   1
 -17  -3  -2 23289.4 1654.91   7
 -17   3  -2 26048.0 1782.75   1
 -17  -3  -2 27134.0 1711.06   3
 -17  -3  -1 224.111 332.252   7
 -17   3  -1 22.4248 279.960   1
 -17  -3  -1 546.636 332.823   3
 -17  -3  -1 227.655 302.174   9
 -17  -3  -1 517.120 276.065  20
 -17  -3   0 29477.7 1793.15   7
 -17  -3   0 32034.0 1659.90  20
 -17  -3   0 37047.4 1896.49   9
 -17   3   0 31712.1 1815.22   1
 -17  -3   0 30030.7 1769.17   3
 -17  -3   1 320.453 198.797  20
 -17   3   1 516.185 306.810   1
 -17   3   1 581.974 255.386   9
 -17  -3   1 354.435 313.874   7
 -17  -3   1 486.580 297.520   9
 -17  -3   1 190.953 272.067  15
 -17  -3   1-255.528 281.129   3
 -17  -3   2 30122.2 1724.36   9
 -17   3   2 29435.0 1592.83   1
 -17   3   2 31107.1 1608.27   9
 -17  -3   2 28012.4 1669.54   3
 -17  -3   2 29240.6 1717.05   7
 -17   3   2 32042.0 1503.73  20
 -17   3   2 29778.8 1351.67  15
 -17  -3   2 33007.6 1711.43  20
 -17  -3   2 30449.3 1682.03  15
 -17   3   3 600.384 301.269   1
 -17  -3   3-161.501 314.931   9
 -17  -3   3 795.803 334.705   7
 -17  -3   3 112.987 242.490  15
 -17   3   3 780.819 318.369   9
 -17  -3   3 304.115 216.082  20
 -17   3   3 175.934 182.551  15
 -17   3   3 546.623 251.473  20
 -17  -3   4 40954.9 1765.90  11
 -17   3   4 40254.7 1938.62   9
 -17  -3   4 41792.5 2022.52  20
 -17   3   4 44641.4 1965.30  20
 -17   3   4 40910.1 1700.59  15
 -17  -3   4 40063.3 1935.65  15
 -17   3   4 43595.8 1797.50   1
 -17  -3   4 41571.3 2057.01   9
 -17   3   5 530.808 224.903  15
 -17   3   5 343.567 302.418  20
 -17   3   5 954.979 280.613   1
 -17  -3   5 554.734 357.288  20
 -17  -3   5 1094.55 435.182   9
 -17  -3   5 390.870 299.393  15
 -17  -3   5 468.575 231.860  11
 -17   3   5 777.078 384.494   9
 -17  -3   6 36286.9 1957.99   9
 -17   3   6 38682.9 1944.13  20
 -17   3   6 37569.4 1589.59  13
 -17  -3   6 35270.9 1827.55  15
 -17  -3   6 39291.2 1555.05  11
 -17   3   6 39466.1 1974.70   9
 -17   3   6 35259.7 1651.22  15
 -17  -3   6 36564.1 1978.40  20
 -17   3   7 789.395 245.538  13
 -17  -3   7 621.300 300.343  15
 -17   3   7 876.680 331.665  15
 -17   3   7 553.854 347.464   9
 -17  -3   7 595.660 365.704   9
 -17  -3   7 100.325 290.407  20
 -17   3   7 615.654 366.347  20
 -17  -3   8 31324.2 1729.79  15
 -17   3   8 35612.1 1725.20  15
 -17   3   8 33898.2 1547.09  13
 -17   3   8 33809.8 1905.09   9
 -17  -3   8 30875.3 1850.80   9
 -17  -3   8 30216.8 1866.30  20
 -17   3   9 821.140 411.532   9
 -17  -3   9 1214.44 389.323  15
 -17  -3   9 1507.05 392.112   9
 -17  -3   9 1154.85 404.238  20
 -17   3   9 1045.56 299.698  13
 -17   3  10 29279.8 1500.84  13
 -17  -3  10 26173.7 1726.46   9
 -17   3  10 29279.3 1842.40   9
 -17  -3  10 26496.2 1838.23  20
 -17  -3  10 26479.0 1622.79  15
 -17   3  10 29222.0 1880.58  20
 -17  -3  11-214.147 279.579  15
 -17   3  11 607.673 390.592  20
 -17  -3  11 38.8199 340.844  20
 -17   3  11 165.989 215.534  13
 -17  -3  11 329.134 336.563   9
 -17   3  11-222.978 288.186   9
 -17   3  12 24002.5 1832.36  20
 -17  -3  12 24312.9 1614.49  15
 -17  -3  12 25351.0 1873.15  20
 -17  -3  12 23145.7 1653.54   9
 -17   3  12 26244.2 1835.25   9
 -17  -3  13-299.288 352.546  20
 -17  -3  13-275.227 304.887  15
 -17   3  13 607.117 301.280   9
 -17   3  13 453.205 377.658  20
 -17  -3  14 13541.9 1242.97  15
 -17  -5  -2 18149.9 1497.20   3
 -17  -5  -1 399.953 347.521   3
 -17  -5  -1 616.212 348.099   7
 -17   5  -1 6.34998 268.234   1
 -17  -5   0 24983.4 1744.47   3
 -17  -5   0 23884.8 1722.26  11
 -17  -5   0 24287.7 1759.99   7
 -17   5   0 26853.6 1831.78   1
 -17  -5   1-512.058 358.492  11
 -17   5   1 163.882 306.525   1
 -17  -5   1 501.436 276.831  20
 -17  -5   1-292.546 252.016   3
 -17  -5   1 89.6852 273.498   7
 -17  -5   2 7758.00 911.810  11
 -17  -5   2 8853.91 1026.35   7
 -17   5   2 8836.64 966.473   1
 -17  -5   2 7910.34 952.233  20
 -17   5   3-43.6334 255.595   1
 -17   5   3-387.544 298.215   9
 -17  -5   3-33.2116 221.649  11
 -17  -5   3 410.123 338.135  20
 -17  -5   3 77.7694 255.423  15
 -17  -5   3-4.61049 284.541   9
 -17  -5   4 19042.3 1403.90  15
 -17  -5   4 18932.5 1506.21   9
 -17  -5   4 20815.3 1417.95  11
 -17  -5   4 21015.5 1511.94   7
 -17   5   4 19861.3 1441.88   9
 -17   5   4 18789.5 1346.00   1
 -17  -5   4 22453.6 1623.37  20
 -17  -5   5 62.3917 240.196   7
 -17   5   5-107.603 230.159   9
 -17   5   5-173.380 263.088   1
 -17  -5   5-105.827 288.844  15
 -17  -5   5 214.174 322.635   9
 -17  -5   5-127.147 213.843  11
 -17  -5   5 234.064 319.075  20
 -17   5   6 13077.7 1215.64   9
 -17  -5   6 12672.1 1142.19  15
 -17  -5   6 10582.5 1160.70  20
 -17  -5   6 10887.6 1137.78   9
 -17  -5   6 12011.9 1100.27   7
 -17   5   6 11812.7 1059.48  13
 -17  -5   7-264.528 267.629   7
 -17   5   7-44.0166 249.620  13
 -17  -5   7-486.315 339.973  20
 -17  -5   7 76.0191 263.503   9
 -17  -5   7-58.3165 260.272  15
 -17   5   7-142.748 344.369   9
 -17   5   8 20279.9 1418.76  13
 -17   5   8 23887.0 1736.71   9
 -17  -5   8 17637.8 1366.68  15
 -17  -5   8 18781.3 1567.36  20
 -17  -5   8 18036.9 1475.82   9
 -17  -5   9-131.878 282.693   9
 -17  -5   9-26.1558 326.306  15
 -17   5   9 425.208 376.379   9
 -17   5   9 611.917 313.460  13
 -17  -5   9-540.569 398.590  20
 -17   5  10 12898.1 1157.86  13
 -17  -5  10 14190.4 1402.43  20
 -17  -5  10 13107.9 1237.73   9
 -17   5  11-228.822 332.887  13
 -16   0  -6 21636.6 1719.52   1
 -16   0  -5 101.526 305.047   1
 -16   0  -4 32921.5 1990.54   1
 -16   0  -3-8.22340 243.754   1
 -16   0  -3 62.3486 212.962   9
 -16   0  -2 19839.3 1126.43   9
 -16   0  -2 19378.3 1379.78   1
 -16   0  -1-41.8378 180.200  15
 -16   0  -1-14.2743 169.150   9
 -16   0  -1 36.1176 210.149   1
 -16   0  -1-10.2507 109.301  20
 -16   0   0 59888.8 2190.10  15
 -16   0   0 57513.0 2264.12   1
 -16   0   0 56893.1 1892.81  20
 -16   0   0 59619.5 2163.93   9
 -16   0   1 123.559 143.668  20
 -16   0   1-105.079 222.005   9
 -16   0   1-118.051 198.185   1
 -16   0   1-396.450 281.501  15
 -16   0   2 38754.4 1619.18  20
 -16   0   2 39617.4 1596.90   1
 -16   0   2 36915.8 1725.85   3
 -16   0   2 36209.8 1624.86  15
 -16   0   2 37940.3 1725.31   9
 -16   0   3-348.013 249.047   3
 -16   0   3-205.735 229.590  20
 -16   0   3-3.05193 236.983  15
 -16   0   3-35.4159 159.622   1
 -16   0   3 341.630 253.562   9
 -16   0   4 60520.5 2193.32  15
 -16   0   4 59278.5 2252.54  20
 -16   0   4 57746.9 2317.05   9
 -16   0   4 63144.9 2231.35   3
 -16   0   4 60789.6 1764.79   1
 -16   0   5 19.1031 86.0555   1
 -16   0   5-253.795 263.626  15
 -16   0   5 248.065 352.787  20
 -16   0   5-221.976 201.933   3
 -16   0   5 153.885 274.527   9
 -16   0   6 37160.9 1840.68  20
 -16   0   6 39621.2 1719.09  15
 -16   0   6 38027.8 1617.43   3
 -16   0   6 37259.8 1849.70   9
 -16   0   7-266.778 229.789   3
 -16   0   7-76.9886 274.086  20
 -16   0   7-73.8944 248.010   9
 -16   0   7 48.9977 234.603  15
 -16   0   8 58086.9 2430.62   9
 -16   0   8 58925.8 2023.16   3
 -16   0   8 53062.0 2402.64  20
 -16   0   8 53198.8 2147.35  15
 -16   0   9 328.514 280.373  15
 -16   0   9-400.630 312.999   9
 -16   0   9 65.0243 290.940  20
 -16   0  10 27128.8 1746.01  20
 -16   0  10 25399.6 1472.00  15
 -16   0  10 24986.6 1607.27   9
 -16   0  11 148.963 323.508   9
 -16   0  11 284.600 418.318  20
 -16   0  12 37079.2 2081.36   9
 -16   0  12 38969.5 2235.14  20
 -16   0  13-378.743 420.625  20
 -16   0  13 87.5019 294.441   9
 -16   0  14 15188.1 1457.91  20
 -16   0  14 15123.0 1362.09   9
 -16   0  15-251.999 348.419  20
 -16   0  15-9.17263 292.111   9
 -16  -2  -6 13552.9 1368.64   1
 -16   2  -6 14500.2 1450.95   1
 -16   2  -5-228.894 439.856   1
 -16  -2  -5-17.0668 298.244   1
 -16  -2  -4 29174.2 1859.76   1
 -16   2  -4 25692.6 1842.16   1
 -16  -2  -3 1032.91 428.304   1
 -16   2  -3 1148.77 456.801   1
 -16  -2  -2 26495.8 1472.86   9
 -16  -2  -2 26205.5 1587.73   3
 -16  -2  -2 25771.8 1589.46   1
 -16   2  -2 23177.3 1610.56   1
 -16  -2  -1-141.500 246.089   3
 -16  -2  -1 415.342 244.136  20
 -16   2  -1-74.1713 159.312   9
 -16   2  -1 371.061 324.233   1
 -16  -2  -1 128.899 258.990   9
 -16   2   0 34258.3 1548.43   9
 -16  -2   0 35406.9 1738.39  15
 -16  -2   0 34369.6 1695.04   9
 -16   2   0 34559.6 1462.94  15
 -16  -2   0 31625.4 1702.95   3
 -16   2   0 30079.7 1672.27   1
 -16  -2   0 33401.4 1544.95  20
 -16   2   1 860.174 281.084   1
 -16   2   1 405.226 202.625  15
 -16   2   1 1293.83 291.848  20
 -16  -2   1 733.571 325.401  15
 -16  -2   1 1232.50 341.149  20
 -16   2   1 1094.68 319.140   9
 -16  -2   1 652.019 296.796   9
 -16  -2   1 1164.97 334.993   3
 -16   2   2 30314.7 1497.95   1
 -16  -2   2 30791.4 1525.38  20
 -16   2   2 31029.8 1417.99  20
 -16   2   2 28682.1 1344.31  15
 -16  -2   2 29170.1 1574.80   3
 -16  -2   2 27502.0 1532.19   9
 -16   2   2 31172.5 1541.01   9
 -16  -2   2 29555.3 1548.23  15
 -16  -2   3 204.059 257.143  15
 -16   2   3-249.583 237.441   9
 -16   2   3-143.782 190.759  15
 -16  -2   3-172.538 261.997   3
 -16   2   3 195.878 212.563  20
 -16  -2   3 332.677 269.618  20
 -16  -2   3 69.4953 243.383   9
 -16   2   3 154.587 183.054   1
 -16   2   4 50184.2 2099.29   9
 -16  -2   4 47883.0 2145.28   9
 -16   2   4 53601.5 1839.77   1
 -16  -2   4 48259.5 2089.15  20
 -16   2   4 48842.5 1865.58  15
 -16  -2   4 50806.3 2074.78  15
 -16   2   4 51780.1 2068.75  20
 -16   2   5 5371.16 602.212  15
 -16  -2   5 5500.77 649.129  15
 -16  -2   5 5891.44 745.171   9
 -16   2   5 4462.11 597.886  20
 -16   2   5 6414.06 541.790   1
 -16   2   5 4789.34 633.044   9
 -16   2   5 5158.83 469.108  13
 -16  -2   5 5366.19 678.719  20
 -16   2   6 55907.2 1699.24   1
 -16  -2   6 53092.0 2314.72   9
 -16   2   6 53862.5 2043.30  15
 -16   2   6 55431.2 1777.59  13
 -16  -2   6 53267.5 2321.79  20
 -16   2   6 52528.9 2216.89  20
 -16   2   6 52766.3 2238.66   9
 -16  -2   6 54649.2 2186.14  15
 -16   2   7 1385.43 419.420   9
 -16  -2   7-121.362 293.172   9
 -16  -2   7 396.719 314.946  20
 -16  -2   7 224.426 246.452  15
 -16   2   7 413.786 316.590  20
 -16   2   7 818.055 295.278  15
 -16   2   7 872.747 228.387  13
 -16   2   8 67167.6 2446.10  15
 -16   2   8 67219.0 2712.52  20
 -16   2   8 70386.4 2735.72   9
 -16  -2   8 62456.2 2453.70  15
 -16  -2   8 65108.2 2706.05   9
 -16  -2   8 66254.3 2782.55  20
 -16   2   8 68601.6 2137.79  13
 -16  -2   9-250.155 238.211  15
 -16  -2   9 69.3748 316.850  20
 -16  -2   9-129.802 247.966   9
 -16   2   9 121.455 276.060  20
 -16   2   9 98.6303 269.171   9
 -16   2   9-196.784 183.091  13
 -16   2  10 42399.8 1708.21  13
 -16   2  10 44241.9 2189.20   9
 -16  -2  10 40166.3 1934.33  15
 -16  -2  10 38707.5 2184.57  20
 -16   2  10 41237.9 2199.72  20
 -16  -2  10 40024.9 2113.70   9
 -16   2  11 1105.66 434.972  20
 -16   2  11 861.083 377.044   9
 -16  -2  11 603.387 346.745  15
 -16  -2  11 239.777 277.644   9
 -16  -2  11 401.317 357.023  20
 -16   2  11 174.953 174.573  13
 -16   2  12 29830.0 1867.28   9
 -16  -2  12 26269.4 1632.29  15
 -16   2  12 29341.9 1514.74  13
 -16  -2  12 28076.7 1804.19   9
 -16   2  12 28824.9 1925.70  20
 -16  -2  12 30142.9 1985.76  20
 -16  -2  13 201.967 249.925  15
 -16  -2  13 397.835 361.460  20
 -16  -2  13-76.1130 277.492   9
 -16   2  13-247.697 341.974  20
 -16   2  13-497.338 393.184   9
 -16   2  14 12154.0 1269.78   9
 -16   2  14 15184.0 1478.08  20
 -16  -2  14 12639.2 1165.04  15
 -16  -2  14 13158.2 1364.45  20
 -16  -2  15 831.953 412.902  20
 -16   4  -4 19592.9 1700.98   1
 -16  -4  -4 20460.0 1623.04   7
 -16  -4  -4 20687.8 1527.40   3
 -16  -4  -3 1333.92 455.052   3
 -16  -4  -3 48.5163 331.427   7
 -16   4  -3 647.632 383.510   1
 -16   4  -2 34302.2 2099.02   1
 -16  -4  -2 35063.1 1990.61   3
 -16  -4  -2 36795.8 2120.00   7
 -16   4  -1 192.801 310.335   1
 -16  -4  -1-255.391 346.353   7
 -16  -4  -1-137.738 242.061   3
 -16  -4   0 17067.1 1362.58   7
 -16  -4   0 16783.6 1325.45  11
 -16  -4   0 18102.6 1367.31   3
 -16  -4   0 17239.6 1266.40  20
 -16   4   0 16996.7 1330.30   1
 -16   4   1 677.421 328.593   9
 -16  -4   1 604.053 360.031  11
 -16  -4   1 319.186 346.074   9
 -16  -4   1 1352.38 467.163   3
 -16   4   1 486.236 364.369   1
 -16  -4   1 788.542 361.693   7
 -16  -4   1 201.674 264.764  20
 -16  -4   2 27659.2 1663.66   9
 -16  -4   2 27936.0 1590.22  11
 -16   4   2 28627.3 1534.76   9
 -16  -4   2 25760.9 1567.29  15
 -16   4   2 28055.6 1584.94   1
 -16  -4   2 26935.5 1616.91  20
 -16  -4   2 24508.4 1575.14   7
 -16   4   3 185.867 213.927   1
 -16  -4   3-22.0960 213.857  11
 -16  -4   3 213.611 285.160   7
 -16  -4   3-297.267 301.600  15
 -16  -4   3 136.923 248.179  20
 -16  -4   3 545.904 340.842   9
 -16   4   3 719.241 284.279   9
 -16  -4   4 23770.0 1490.78  15
 -16  -4   4 26269.3 1445.58  11
 -16  -4   4 24961.6 1601.26   9
 -16  -4   4 27032.0 1587.51   7
 -16   4   4 27752.5 1469.24   1
 -16  -4   4 25919.1 1626.67  20
 -16   4   4 32013.3 1700.68   9
 -16   4   5 171.159 211.265   1
 -16  -4   5 398.848 304.685   7
 -16  -4   5 550.632 328.686  15
 -16  -4   5 440.375 318.617  20
 -16   4   5-27.4566 249.495   9
 -16   4   5 323.865 206.261   8
 -16  -4   5 124.314 183.237  11
 -16   4   5 166.609 164.445  15
 -16  -4   5 441.894 364.792   9
 -16   4   5 516.089 265.811  13
 -16   4   6 35902.9 1568.33   8
 -16   4   6 35916.2 1723.90  13
 -16   4   6 37833.2 1972.30   9
 -16  -4   6 35873.4 1992.08  20
 -16  -4   6 32963.9 1882.38   9
 -16   4   6 37575.5 1636.46  15
 -16   4   6 39013.9 1663.89   1
 -16  -4   6 34893.1 1842.01  15
 -16  -4   6 35525.5 1801.27   7
 -16  -4   6 35248.2 1590.39  11
 -16  -4   7 559.180 315.819  15
 -16   4   7 933.902 334.834  13
 -16   4   7 1140.27 402.249   9
 -16  -4   7-240.103 330.913   9
 -16  -4   7 1145.30 435.895  20
 -16   4   7 691.567 257.008  15
 -16  -4   8 21628.6 1428.56  15
 -16  -4   8 20731.4 1548.09  20
 -16  -4   8 20279.8 1454.40   9
 -16   4   8 21857.6 1339.53  13
 -16   4   8 23258.4 1596.83   9
 -16  -4   9 48.7003 207.268  15
 -16  -4   9-201.071 233.746   9
 -16  -4   9-179.536 236.418  20
 -16   4   9-197.461 299.693   9
 -16   4   9 346.795 253.702  13
 -16  -4  10 22900.3 1710.95  20
 -16   4  10 24012.7 1699.10   9
 -16  -4  10 22780.9 1512.35  15
 -16  -4  10 20810.1 1513.74   9
 -16   4  10 25888.0 1528.48  13
 -16  -4  11-107.254 269.502   2
 -16   4  11 374.327 255.296  13
 -16  -4  11-93.5561 228.522  15
 -16  -4  11 425.166 325.832  20
 -16   4  11-220.456 380.252   9
 -16  -4  11 49.3689 305.998   9
 -16   4  12 10628.1 1203.76   9
 -16   4  12 9606.45 964.105  13
 -16  -4  12 10077.4 1166.28  20
 -16  -4  12 9708.88 1010.10  15
 -16  -4  12 11562.3 1078.69   2
 -16   4  13 637.922 355.028  13
 -16  -4  13 122.656 272.072  20
 -16  -4  13 67.6625 224.898   2
 -16   6   0 11304.1 1234.02   1
 -16  -6   0 11753.2 1205.94   3
 -16  -6   1-98.1161 244.878  11
 -16   6   1 306.152 284.929   1
 -16   6   2 18468.6 1495.07   1
 -16  -6   2 22002.5 1644.49   7
 -16  -6   2 19386.5 1509.74  11
 -16  -6   3 965.228 584.693   7
 -16   6   3 639.122 369.832   1
 -16  -6   3 984.296 428.683  20
 -16  -6   3 446.673 331.976  11
 -16  -6   4 14654.3 1301.27   7
 -16   6   4 14802.3 1281.60   9
 -16  -6   4 16595.5 1319.68  11
 -16   6   4 13682.0 1222.24   1
 -16  -6   4 13207.9 1331.31  20
 -16  -6   5 277.187 285.053  15
 -16   6   5 277.278 301.212   1
 -16   6   5-482.195 305.614   8
 -16  -6   5 245.456 228.035   7
 -16   6   5 11.9688 242.145   9
 -16   6   5-161.102 240.545  13
 -16  -6   5 49.1180 234.629  11
 -16  -6   5-319.409 370.866  20
 -16  -6   6 25723.9 1656.17   7
 -16   6   6 22004.9 1582.32  13
 -16   6   6 25290.1 1607.94   1
 -16  -6   6 21110.1 1691.19  20
 -16   6   6 25120.8 1766.77   9
 -16   6   7 654.607 423.133   9
 -16   6   7-97.3720 221.080  13
 -16  -6   7 445.332 367.981   9
 -16   6   8 11374.5 1143.90  13
 -16  -6   8 10837.0 1142.30   9
 -16  -6   9 20.8451 246.522   9
 -15   1  -7 1131.11 534.116   1
 -15  -1  -7 538.410 384.109   1
 -15   1  -6 33028.6 2150.49   1
 -15  -1  -6 33559.4 2110.82   1
 -15  -1  -5 245.762 264.752   1
 -15   1  -5 215.408 347.034   1
 -15   1  -4 20046.9 1536.83   1
 -15  -1  -4 19339.7 1448.73   1
 -15  -1  -3-243.635 179.712   9
 -15  -1  -3 335.268 336.202   1
 -15   1  -3 57.5139 285.679   1
 -15   1  -2 35562.9 1441.96   9
 -15  -1  -2 34882.4 1372.50  20
 -15  -1  -2 35922.3 1835.02   1
 -15   1  -2 36399.1 1896.35   1
 -15  -1  -2 34318.2 1561.32   9
 -15   1  -1 434.581 298.652   1
 -15  -1  -1 970.682 239.413  20
 -15   1  -1 1355.20 310.507  15
 -15  -1  -1 940.824 298.806  15
 -15  -1  -1 993.977 288.923   3
 -15   1  -1 1387.02 316.522   9
 -15  -1  -1 1878.43 428.657   1
 -15  -1  -1 1075.74 303.260   9
 -15   1   0 27753.0 1299.57  15
 -15  -1   0 26498.7 1386.93  15
 -15  -1   0 26616.0 1371.23   9
 -15  -1   0 26149.1 1227.85  20
 -15  -1   0 24821.1 1342.58   1
 -15   1   0 28176.6 1150.29  20
 -15   1   0 24582.6 1417.57   1
 -15  -1   0 28097.3 1485.15   3
 -15   1   0 27019.7 1317.08   9
 -15  -1   1 252.563 182.408  20
 -15  -1   1 201.382 237.997  15
 -15  -1   1 230.932 214.864   1
 -15   1   1 219.287 188.651  15
 -15   1   1-9.66514 147.272  20
 -15  -1   1 453.862 235.485   9
 -15   1   1 451.769 246.502   9
 -15  -1   1 205.316 253.622   3
 -15   1   1 269.577 212.353   1
 -15  -1   2 59368.9 2222.17   3
 -15  -1   2 63767.4 2304.77   9
 -15   1   2 58781.9 2037.87  15
 -15  -1   2 56863.5 1913.98   1
 -15   1   2 59520.0 2184.67   9
 -15   1   2 59454.2 2059.58  20
 -15   1   2 61725.6 2127.36   1
 -15  -1   2 58461.4 2104.56  20
 -15  -1   2 63214.5 2242.29  15
 -15   1   3 1980.62 349.699   1
 -15   1   3 2028.96 412.534  20
 -15  -1   3 2208.07 451.132   3
 -15  -1   3 1367.04 369.994   9
 -15   1   3 1558.98 331.296  15
 -15  -1   3 1799.18 406.402  20
 -15  -1   3 1264.59 244.471   1
 -15  -1   3 1728.47 363.532  15
 -15   1   3 1223.37 350.757   9
 -15  -1   4 51401.7 1991.37   3
 -15  -1   4 50256.1 1996.82  15
 -15   1   4 50872.4 2081.10   9
 -15  -1   4 56947.4 2179.21  20
 -15  -1   4 54206.5 2173.35   9
 -15   1   4 53859.5 2056.05  20
 -15   1   4 54964.8 1730.46   1
 -15   1   4 53193.6 1933.88  15
 -15   1   5 104.987 288.241  20
 -15   1   5 101.988 97.0219  13
 -15   1   5 394.845 221.860  15
 -15   1   5 159.442 178.122   3
 -15  -1   5-213.045 274.525  20
 -15  -1   5 496.247 316.590   9
 -15   1   5 216.803 157.474   1
 -15   1   5 232.018 275.801   9
 -15  -1   5 432.806 256.666  15
 -15  -1   6 68941.6 2668.94  20
 -15   1   6 76466.2 1819.44   1
 -15  -1   6 70656.5 2469.15  15
 -15   1   6 72972.6 2420.64  15
 -15   1   6 73271.2 2653.88  20
 -15  -1   6 71834.7 2712.20   9
 -15   1   6 72839.3 2649.66   9
 -15   1   6 76655.4 1922.15  13
 -15   1   6 74883.4 2319.01   3
 -15   1   7 860.543 337.457  20
 -15  -1   7 74.8202 312.056   9
 -15   1   7 17.0031 174.190   3
 -15  -1   7 560.886 334.854  20
 -15   1   7 466.433 361.683   9
 -15   1   7 778.337 173.528  13
 -15   1   7 597.285 243.911  15
 -15  -1   7 847.638 299.305  15
 -15   1   8 30715.4 1711.12  20
 -15   1   8 28784.2 1464.71  15
 -15   1   8 30956.6 1278.22   3
 -15  -1   8 30785.4 1695.69   9
 -15   1   8 30663.9 1171.69  13
 -15   1   8 31953.6 1694.10   9
 -15  -1   8 28581.4 1708.39  20
 -15  -1   8 27070.9 1443.96  15
 -15  -1   9-222.951 310.276   9
 -15  -1   9-50.1645 231.298  15
 -15   1   9-247.525 327.839  20
 -15   1   9-88.1213 123.587   3
 -15   1   9 171.489 165.935  13
 -15   1   9-56.0686 231.365   9
 -15  -1   9-168.981 262.662  20
 -15   1  10 39705.6 2109.90  20
 -15   1  10 42929.9 1609.33  13
 -15  -1  10 42058.4 2100.12   9
 -15   1  10 42098.8 2070.07   9
 -15  -1  10 42775.1 2205.97  20
 -15  -1  10 38623.1 1848.97  15
 -15  -1  11 832.855 401.919  20
 -15   1  11 433.950 307.756  20
 -15  -1  11 418.807 313.709   9
 -15  -1  11 668.612 316.805  15
 -15   1  11 500.057 345.645   9
 -15   1  11 410.626 221.855  13
 -15  -1  12 24526.9 1647.59   9
 -15   1  12 26175.2 1788.20  20
 -15  -1  12 27541.3 1851.52  20
 -15   1  12 26273.9 1687.67   9
 -15   1  12 23818.8 1312.40  13
 -15   1  13 46.8331 304.075  20
 -15  -1  13 724.943 406.147  20
 -15  -1  13 584.088 385.946   9
 -15   1  13 264.053 223.386  13
 -15   1  13 424.966 286.180   9
 -15   1  14 25453.3 1893.87  20
 -15  -1  14 24843.0 1715.56   9
 -15  -1  14 25129.3 1876.87  20
 -15   1  14 27042.1 1814.96   9
 -15   1  15-311.224 286.778   9
 -15  -1  15 19.2980 327.133  20
 -15   1  15 239.453 347.953  20
 -15   3  -6 15256.6 1531.90   1
 -15  -3  -6 13310.1 1262.43   7
 -15   3  -5 1243.03 488.831   1
 -15  -3  -5 292.539 266.523   7
 -15  -3  -4 19038.7 1462.43   7
 -15   3  -4 19466.2 1591.16   1
 -15  -3  -3 326.320 286.759   3
 -15   3  -3-477.931 412.654   1
 -15  -3  -2 23680.4 1539.83   7
 -15   3  -2 22059.2 1545.69   1
 -15  -3  -2 20803.7 1415.37   3
 -15  -3  -1 298.740 258.881  20
 -15   3  -1 991.165 413.936   1
 -15  -3  -1 1054.30 390.569   9
 -15  -3  -1 476.728 297.174   3
 -15  -3  -1 624.047 356.354   7
 -15  -3   0 31260.8 1682.36   3
 -15   3   0 31040.6 1439.66   9
 -15  -3   0 26488.5 1532.42   9
 -15   3   0 29991.7 1652.32   1
 -15  -3   0 31723.1 1576.04  20
 -15  -3   0 30391.7 1689.87   7
 -15   3   1 2587.69 377.985  20
 -15  -3   1 2587.49 481.066  11
 -15  -3   1 2137.01 455.711   7
 -15   3   1 2333.00 327.938  15
 -15   3   1 2573.74 426.454   9
 -15  -3   1 2227.71 435.593   3
 -15  -3   1 2659.91 500.322   9
 -15  -3   1 2479.13 463.058  15
 -15   3   1 2844.30 516.788   1
 -15  -3   1 2155.51 447.383  20
 -15   3   2 42540.9 1558.92  15
 -15  -3   2 44456.9 1936.81  15
 -15  -3   2 37041.7 1851.42   9
 -15   3   2 41941.1 1807.69   1
 -15  -3   2 39696.6 1781.58  11
 -15   3   2 44835.6 1850.65   9
 -15  -3   2 39006.9 1825.40  20
 -15  -3   2 41045.3 1913.19   7
 -15   3   2 42076.5 1710.17  20
 -15  -3   3 2233.91 467.046  15
 -15  -3   3 1888.06 436.970  20
 -15  -3   3 1052.99 307.646   7
 -15  -3   3 1521.69 339.656  11
 -15   3   3 1801.77 404.691   9
 -15   3   3 2027.77 406.778   1
 -15  -3   3 1673.57 451.309   9
 -15   3   3 1379.50 289.130  15
 -15  -3   4 46806.9 2106.47  20
 -15  -3   4 46659.4 2024.01   7
 -15   3   4 55159.9 2151.63   9
 -15  -3   4 50513.4 2089.19  15
 -15   3   4 51959.6 1881.34   1
 -15   3   4 47897.5 1818.34  13
 -15  -3   4 44714.6 2084.61   9
 -15  -3   4 51157.8 1877.68  11
 -15   3   4 52144.7 1842.92  15
 -15   3   5-31.7861 170.428  15
 -15   3   5-124.513 173.865  13
 -15  -3   5-386.872 286.208   9
 -15  -3   5 135.513 225.208   7
 -15   3   5-223.794 166.689   1
 -15   3   5 86.4709 280.207   9
 -15  -3   5 475.300 319.642  15
 -15   3   5 112.789 118.259   8
 -15  -3   5-365.052 336.008  20
 -15  -3   5 300.193 204.156  11
 -15  -3   6 43051.5 1552.35  11
 -15  -3   6 39364.6 1835.46  15
 -15   3   6 42099.0 1716.83  15
 -15   3   6 41819.7 1948.07   9
 -15   3   6 43058.2 1550.28   1
 -15   3   6 40893.4 1662.31  13
 -15   3   6 40387.0 1473.67   8
 -15  -3   6 37549.6 1912.51   9
 -15  -3   6 38824.7 1978.34  20
 -15   3   7 317.137 138.404   1
 -15   3   7 233.845 282.129   9
 -15   3   7 406.279 198.220  13
 -15  -3   7 311.390 331.900  20
 -15  -3   7 244.404 127.404  11
 -15   3   7 430.229 186.715   8
 -15  -3   7 224.608 276.089   9
 -15  -3   7 451.121 329.760  15
 -15  -3   8 39299.6 1861.18  15
 -15   3   8 41064.8 2018.00   9
 -15   3   8 40759.5 1715.00  13
 -15  -3   8 37389.1 1945.62   9
 -15  -3   8 40933.6 2106.32  20
 -15   3   9 865.770 384.973   9
 -15  -3   9 887.204 396.573  20
 -15   3   9 1736.82 366.932  13
 -15  -3   9 1176.48 403.235   9
 -15  -3   9 1196.13 375.964  15
 -15   3  10 28236.9 1484.80  13
 -15  -3  10 25402.3 1738.03  20
 -15  -3  10 27540.8 1500.04   2
 -15  -3  10 25573.5 1524.12  15
 -15   3  10 26645.0 1691.01   9
 -15  -3  10 23833.6 1574.96   9
 -15  -3  11 305.723 288.551   9
 -15  -3  11 329.604 268.296  15
 -15  -3  11 1008.40 335.171   2
 -15   3  11 250.166 221.012  13
 -15  -3  11 510.656 296.230  20
 -15   3  11 879.324 381.490   9
 -15  -3  12 23411.5 1419.79   2
 -15  -3  12 20999.2 1450.64  15
 -15  -3  12 23093.6 1550.31   9
 -15  -3  12 23038.9 1710.21  20
 -15   3  12 23523.3 1682.75   9
 -15   3  12 25537.9 1507.85  13
 -15   3  13 501.855 300.509  13
 -15  -3  13 357.216 294.438  20
 -15  -3  13-178.933 217.784  15
 -15   3  13 191.115 313.400  20
 -15   3  13-332.011 284.481   9
 -15  -3  13-180.191 240.842   2
 -15   3  14 19182.5 1420.68  13
 -15  -3  14 18674.9 1422.37  15
 -15   3  14 19681.7 1626.16   9
 -15  -3  14 18968.0 1585.89  20
 -15  -3  15 1641.29 542.865  20
 -15  -5  -4 27086.2 1768.80   3
 -15  -5  -3-119.947 281.197   3
 -15  -5  -3-126.943 322.265   7
 -15   5  -3-612.001 459.591   1
 -15  -5  -2 16664.9 1386.13   3
 -15   5  -2 20183.3 1608.03   1
 -15  -5  -2 16511.0 1435.17   7
 -15  -5  -2 18431.6 1516.22  11
 -15  -5  -1 358.017 320.927  11
 -15   5  -1 472.776 428.642   1
 -15  -5  -1 322.279 337.094   3
 -15  -5  -1 48.0475 319.490   7
 -15  -5   0 28681.8 1801.80  11
 -15  -5   0 26984.9 1779.72   7
 -15   5   0 26390.2 1742.75   1
 -15  -5   1 919.258 366.005  20
 -15  -5   1 947.246 408.336  11
 -15   5   1-65.8730 287.193   1
 -15  -5   1 171.422 289.866   7
 -15  -5   2 19555.1 1383.28  11
 -15  -5   2 20095.0 1450.22   7
 -15   5   2 19536.0 1385.13   1
 -15  -5   2 17852.7 1381.92  20
 -15   5   2 22274.8 1373.64   9
 -15  -5   3 710.604 384.535   9
 -15  -5   3 331.223 271.177  15
 -15   5   3 442.597 231.118   9
 -15  -5   3 470.706 296.456  11
 -15   5   3 369.507 255.150   1
 -15  -5   3 1013.99 401.432   7
 -15  -5   3 14.9295 276.565  20
 -15  -5   4 39026.2 1884.22  11
 -15   5   4 38136.8 1926.63  13
 -15  -5   4 34628.8 1835.24  15
 -15  -5   4 36530.0 2014.04   9
 -15   5   4 38624.0 1890.42   1
 -15   5   4 40209.4 1994.02   9
 -15   5   4 36796.4 1809.73   8
 -15  -5   4 37284.1 1954.17   7
 -15  -5   4 34273.8 1988.08  20
 -15  -5   5 247.058 387.032   9
 -15  -5   5-93.9747 197.719  15
 -15   5   5 54.4659 234.842   9
 -15   5   5 307.207 233.667   8
 -15  -5   5-25.9157 242.764   7
 -15  -5   5 135.115 210.839  11
 -15  -5   5-516.441 394.754  20
 -15   5   5 142.300 210.645  13
 -15   5   5-62.3264 233.673   1
 -15   5   6 23580.1 1488.95  13
 -15   5   6 25954.3 1652.30   9
 -15  -5   6 22902.8 1443.92   7
 -15  -5   6 22876.2 1461.96  15
 -15   5   6 22504.8 1354.31   8
 -15  -5   6 24253.3 1378.68  11
 -15  -5   6 20500.1 1553.31  20
 -15  -5   6 24299.6 1605.89   9
 -15   5   7-267.837 327.758   9
 -15   5   7 96.1532 230.068  13
 -15   5   7 102.557 192.480   8
 -15  -5   7-15.4573 193.969   7
 -15  -5   7 76.8169 211.410  15
 -15  -5   7-167.276 281.585  20
 -15   5   8 34922.1 2054.64   9
 -15   5   8 30923.0 1762.48  13
 -15  -5   8 29155.9 1914.41  20
 -15  -5   8 30808.7 1730.45  15
 -15  -5   8 28867.6 1772.66   9
 -15  -5   9 18.9215 238.383   9
 -15  -5   9-81.7770 290.413   2
 -15  -5   9-230.512 409.827  20
 -15  -5   9-74.0786 213.441  15
 -15   5   9-314.547 318.786   9
 -15   5   9 432.136 316.902  13
 -15  -5  10 8753.78 973.399   2
 -15   5  10 7667.51 893.890  13
 -15  -5  10 9707.80 1123.67  20
 -15  -5  10 7710.47 889.494   9
 -15   5  10 7993.17 1040.58   9
 -15   5  11 212.352 252.496  13
 -15  -5  11 179.594 313.295  20
 -15  -5  11-527.777 324.127   2
 -15  -5  12 8037.36 1026.57  20
 -15   5  12 8412.52 984.577  13
 -15   7   4 19391.2 1532.68   8
 -15   7   5-321.338 311.803   8
 -15  -7   5-427.633 283.146  11
 -15  -7   5 182.690 259.151   7
 -15   7   6 13527.6 1260.53   8
 -14   0  -7 74.6941 274.688   1
 -14   0  -6 16209.2 1437.79   1
 -14   0  -5-175.863 308.516   1
 -14   0  -4 43701.4 1622.31   9
 -14   0  -4 45058.6 2249.43   1
 -14   0  -3 7.99572 131.644   9
 -14   0  -3-238.578 291.372   1
 -14   0  -2 37688.3 1519.09   9
 -14   0  -2 38681.9 1881.15   1
 -14   0  -2 36942.3 1237.36  20
 -14   0  -1 348.216 244.791  15
 -14   0  -1 108.156 162.626   9
 -14   0  -1 63.3022 123.546  20
 -14   0  -1-84.9402 236.933   1
 -14   0   0 77420.8 2471.51   9
 -14   0   0 79188.9 2491.72  15
 -14   0   0 81827.1 2658.53   1
 -14   0   0 81311.4 2284.25  20
 -14   0   1-39.2884 176.731  20
 -14   0   1-54.6670 215.125  15
 -14   0   1-333.742 267.640   9
 -14   0   1 103.306 209.572   3
 -14   0   1 109.099 184.043   1
 -14   0   2 57418.8 1998.23  20
 -14   0   2 59915.9 1942.82   1
 -14   0   2 58634.4 2034.50  15
 -14   0   2 56554.9 2073.90   3
 -14   0   2 64130.4 2209.03   9
 -14   0   3-45.7450 179.483   1
 -14   0   3 134.495 79.3946  17
 -14   0   3 88.4896 224.300   9
 -14   0   3-39.5248 204.355  15
 -14   0   3 24.7737 199.757  20
 -14   0   3 545.932 289.550   3
 -14   0   4 92091.4 2981.85   9
 -14   0   4 98637.3 2325.44   1
 -14   0   4 98486.6 2816.65   3
 -14   0   4 95257.2 2086.83  17
 -14   0   4 99012.2 2992.91  20
 -14   0   4 99370.9 2835.76  15
 -14   0   5 203.970 283.285  20
 -14   0   5-120.558 249.974  15
 -14   0   5 66.9044 59.9001  17
 -14   0   5-79.8298 58.3097   1
 -14   0   5-3.35580 248.118   9
 -14   0   5 218.802 187.288   3
 -14   0   6 27753.3 1509.98  20
 -14   0   6 30649.1 1308.13   3
 -14   0   6 29899.1 830.864  13
 -14   0   6 25902.1 1462.68   9
 -14   0   6 26972.1 1328.04  15
 -14   0   7 147.848 309.388  20
 -14   0   7 241.580 259.958   9
 -14   0   7-17.5288 81.5014  13
 -14   0   7 58.5897 256.895  15
 -14   0   8 30592.8 1712.20  20
 -14   0   8 33355.0 1120.71  13
 -14   0   8 30576.8 1493.83  15
 -14   0   8 31554.7 1671.72   9
 -14   0   9-233.753 316.268   9
 -14   0   9-391.763 363.211  20
 -14   0   9-42.7544 126.302  13
 -14   0  10 27626.3 1192.06  13
 -14   0  10 26396.0 1579.84   9
 -14   0  10 25627.5 1652.64  20
 -14   0  11-71.5124 152.158  13
 -14   0  11 25.5854 282.088   9
 -14   0  11-491.521 387.859  20
 -14   0  12 43156.0 2317.45  20
 -14   0  12 44484.6 1818.39  13
 -14   0  12 45141.0 2216.10   9
 -14   0  13 38.1997 159.254  13
 -14   0  13 483.335 411.448  20
 -14   0  13 351.152 316.502   9
 -14   0  14 19420.8 1601.53  20
 -14   0  14 17302.7 1409.98   9
 -14   0  15 1053.46 505.627  20
 -14   0  16 14192.0 1434.28  20
 -14  -2  -7-453.585 393.657   1
 -14   2  -7-35.7358 267.477   1
 -14  -2  -6 18059.4 1531.27   1
 -14   2  -6 18741.4 1620.98   1
 -14  -2  -5 744.170 315.678   7
 -14   2  -5 2028.32 560.338   1
 -14  -2  -5 1963.80 529.758   1
 -14  -2  -4 24831.5 1640.95   1
 -14  -2  -4 25426.5 1571.42   7
 -14   2  -4 24099.2 1692.90   1
 -14   2  -3 560.338 328.434   1
 -14  -2  -3 318.728 222.757   7
 -14   2  -2 22569.9 1037.17   9
 -14  -2  -2 19995.9 1303.01   3
 -14  -2  -2 22426.4 1154.64  20
 -14  -2  -2 21436.0 1355.43   1
 -14   2  -2 20312.1 1396.12   1
 -14  -2  -2 21821.8 1254.73   9
 -14  -2  -2 20664.7 1353.20   7
 -14  -2  -1 1453.86 323.180  20
 -14   2  -1 1727.21 296.344   9
 -14  -2  -1 1360.76 362.415   9
 -14   2  -1 1453.36 409.132   1
 -14  -2  -1 985.884 345.511   3
 -14   2  -1 1500.13 282.055  15
 -14  -2  -1 613.334 271.468   7
 -14  -2   0 42274.4 1791.47   9
 -14   2   0 41834.2 1532.57  15
 -14  -2   0 39471.8 1844.23   7
 -14   2   0 41236.2 1442.32  20
 -14   2   0 43629.9 1670.69   9
 -14   2   0 40776.6 1844.87   1
 -14  -2   0 39041.3 1746.56  15
 -14  -2   0 39005.5 1803.27   3
 -14  -2   0 39776.9 1638.32  20
 -14  -2   1 903.187 374.277   7
 -14   2   1 478.657 198.686  15
 -14  -2   1 491.149 296.006   9
 -14  -2   1 39.5451 220.135  15
 -14   2   1 522.604 181.598  20
 -14  -2   1 175.207 201.368  20
 -14   2   1 432.902 225.458   1
 -14  -2   1 443.115 278.423   3
 -14   2   1 1028.74 313.033   9
 -14  -2   2 45392.7 1936.16   7
 -14   2   2 47111.1 1844.76   9
 -14   2   2 48909.6 1697.47  15
 -14  -2   2 48479.9 1888.20  20
 -14  -2   2 46090.3 1902.27  15
 -14  -2   2 46515.4 1947.12   9
 -14  -2   2 50556.5 1988.21   3
 -14   2   2 45071.1 1770.86   1
 -14   2   2 49656.6 1790.18  20
 -14  -2   3-66.5154 243.503  20
 -14   2   3 205.581 202.969   9
 -14   2   3 201.251 186.447   1
 -14   2   3 9.21385 175.591  15
 -14  -2   3-230.986 276.264  15
 -14  -2   3 292.294 306.799   9
 -14   2   3 193.379 212.343  20
 -14  -2   4 69087.7 2060.03  11
 -14   2   4 69064.8 2028.08   1
 -14  -2   4 63319.0 2289.30  15
 -14   2   4 65869.4 1954.75  13
 -14   2   4 68917.1 2146.00  15
 -14   2   4 66976.6 2358.06   9
 -14  -2   4 64010.4 2389.57  20
 -14   2   4 63689.1 2268.06  20
 -14  -2   4 63330.3 2418.75   9
 -14   2   5 1175.40 183.648   8
 -14  -2   5 1068.23 359.327  15
 -14   2   5 1217.22 283.420  15
 -14   2   5 1570.11 275.781  13
 -14   2   5 1250.81 363.666  20
 -14  -2   5 1636.19 410.396   9
 -14  -2   5 1337.38 254.510  11
 -14   2   5 1297.53 237.732   1
 -14   2   5 1602.34 431.449   9
 -14  -2   5 954.911 388.858  20
 -14   2   6 44790.8 1362.43   1
 -14  -2   6 40703.0 1760.26  15
 -14   2   6 41654.6 1486.57  13
 -14   2   6 42624.2 1890.46   9
 -14   2   6 42995.2 1303.21   8
 -14   2   6 41611.4 1664.74  15
 -14  -2   6 42183.0 1365.88  11
 -14  -2   6 43306.6 1999.27  20
 -14  -2   6 40688.0 1922.99   9
 -14   2   7 623.330 201.675  13
 -14   2   7 715.582 159.270   8
 -14   2   7 1088.75 406.085   9
 -14  -2   7 3.19463 247.286  15
 -14  -2   7 836.392 385.038   9
 -14   2   7 764.788 169.580   1
 -14  -2   7 1001.07 442.183  20
 -14  -2   7 620.078 160.258  11
 -14  -2   8 37424.9 1966.51  20
 -14  -2   8 37700.3 1730.48  15
 -14   2   8 39769.9 1547.14  13
 -14   2   8 40909.6 1303.51   8
 -14   2   8 39501.7 1890.60   9
 -14  -2   8 38406.6 1909.92   9
 -14  -2   9 1207.32 362.746  15
 -14  -2   9 1290.02 482.834  20
 -14   2   9 467.050 306.386   9
 -14   2   9 687.324 239.985  13
 -14  -2   9 684.399 340.550   9
 -14  -2  10 32052.1 1876.67  20
 -14  -2  10 27368.7 1641.12   9
 -14   2  10 30346.1 1440.44  13
 -14   2  10 27880.9 1648.08   9
 -14   2  10 29704.5 1762.00  20
 -14  -2  10 26108.2 1482.55  15
 -14  -2  10 29491.3 1417.62   2
 -14   2  11 779.966 351.931   9
 -14  -2  11 1207.47 376.199  15
 -14   2  11 638.062 278.808  13
 -14  -2  11 378.941 233.256   2
 -14  -2  11 981.325 384.472   9
 -14   2  11 498.511 435.848  20
 -14  -2  11 1039.22 430.531  20
 -14   2  12 34315.7 2047.18  20
 -14   2  12 33221.4 1939.89   9
 -14   2  12 32703.6 1672.13  13
 -14  -2  12 33907.9 1894.20   9
 -14  -2  12 33895.7 2048.59  20
 -14  -2  12 34310.9 1801.53  15
 -14  -2  12 35050.0 1598.20   2
 -14  -2  13 754.830 304.602  15
 -14   2  13 533.948 250.529  13
 -14  -2  13 653.437 361.248  20
 -14  -2  13 673.306 319.143   9
 -14   2  13 776.509 381.268  20
 -14   2  13 346.839 302.204   9
 -14   2  14 22276.5 1766.24  20
 -14   2  14 21466.5 1445.93  13
 -14  -2  14 20191.1 1647.12  20
 -14   2  14 22991.3 1690.22   9
 -14  -2  14 25593.9 1679.62   6
 -14  -2  14 25716.7 1633.51  15
 -14  -2  15 506.686 323.989  15
 -14   2  15 618.511 337.623   9
 -14   2  15 300.400 218.384  13
 -14  -2  15 294.247 292.602  20
 -14  -4  -6 18630.8 1539.03   7
 -14  -4  -5 389.423 330.520   7
 -14   4  -5-151.242 324.891   1
 -14  -4  -4 16363.2 1383.68   7
 -14  -4  -4 15090.0 1240.00   3
 -14   4  -4 13866.8 1363.76   1
 -14  -4  -3 1538.76 444.691   7
 -14   4  -3 1276.31 436.315   1
 -14  -4  -3 1648.11 452.129   3
 -14   4  -2 29976.3 1839.82   1
 -14  -4  -2 30192.5 1794.21   7
 -14  -4  -2 28657.2 1694.16   3
 -14  -4  -1 373.032 331.296   7
 -14  -4  -1 131.136 226.800   3
 -14   4  -1 486.819 305.644   1
 -14  -4  -1-110.985 307.223  11
 -14  -4   0 34014.2 1769.24  20
 -14  -4   0 39743.3 1973.82   7
 -14   4   0 36260.0 1878.31   1
 -14   4   0 38304.9 1622.70   9
 -14  -4   0 38068.0 1910.58  11
 -14   4   1 260.337 243.194   9
 -14  -4   1-194.644 230.198   9
 -14  -4   1-330.158 261.524  20
 -14   4   1 354.217 272.306   1
 -14  -4   1 199.410 249.965  11
 -14  -4   1 149.775 247.988   7
 -14  -4   1 179.352 288.022  15
 -14  -4   2 49581.6 2136.91  15
 -14   4   2 55458.0 2147.19   9
 -14  -4   2 57333.7 2247.42  11
 -14   4   2 56151.5 2217.75   1
 -14  -4   2 59125.0 2354.88   7
 -14  -4   2 54084.3 2312.89   9
 -14  -4   2 49762.2 2198.97  20
 -14  -4   3 2412.88 479.273  15
 -14  -4   3 2211.79 462.176  20
 -14  -4   3 1655.12 334.242  11
 -14  -4   3 2442.55 493.960   7
 -14  -4   3 2358.59 476.106   9
 -14   4   3 2440.97 439.378   1
 -14   4   3 2014.59 403.962   9
 -14  -4   4 24846.6 1524.91   9
 -14  -4   4 26992.2 1483.80   7
 -14  -4   4 24619.2 1418.80  15
 -14   4   4 25327.0 1385.87  13
 -14  -4   4 25375.7 1554.25  20
 -14  -4   4 28141.9 1405.66  11
 -14   4   4 27012.1 1497.89   9
 -14   4   4 26019.8 1325.41   8
 -14   4   4 25822.2 1357.96   1
 -14   4   4 28387.0 1222.51  15
 -14  -4   5 13.1074 277.245  20
 -14  -4   5 120.980 230.522  15
 -14  -4   5 69.2890 269.064   9
 -14   4   5 9.01494 157.085   8
 -14  -4   5-75.0838 230.686   7
 -14   4   5-53.0164 241.171  13
 -14  -4   5-111.612 198.081  11
 -14   4   5-6.37055 166.910  15
 -14   4   5 33.3631 239.051   9
 -14  -4   6 38374.2 1752.53   7
 -14  -4   6 37483.8 1970.45  20
 -14   4   6 40914.6 1659.63   8
 -14   4   6 38287.5 1754.94  13
 -14  -4   6 39082.1 1608.37  11
 -14  -4   6 36278.8 1873.47   9
 -14   4   6 37801.4 1898.58   9
 -14  -4   6 37641.6 1807.98  15
 -14  -4   7 223.582 184.383  15
 -14   4   7 157.810 147.096   8
 -14  -4   7-28.2413 149.505  11
 -14  -4   7 36.9409 259.472   9
 -14  -4   7 204.671 248.809  20
 -14   4   7 339.666 257.459  13
 -14  -4   7 98.2475 158.382   7
 -14   4   7 686.371 376.038   9
 -14  -4   8 26434.9 1698.44  20
 -14   4   8 25983.6 1464.75  13
 -14  -4   8 24735.5 1551.31   9
 -14   4   8 27586.1 1369.00   8
 -14  -4   8 29595.9 1604.96   2
 -14  -4   8 26401.3 1526.92  15
 -14   4   8 27390.4 1690.89   9
 -14   4   9 1318.04 447.570   9
 -14   4   9 1188.83 380.506  13
 -14  -4   9 465.925 314.592  15
 -14   4   9 446.007 220.586   8
 -14  -4   9-137.683 260.594   2
 -14  -4   9 1008.17 382.589   9
 -14  -4   9 437.396 335.404  20
 -14  -4  10 21799.8 1596.81  20
 -14   4  10 21329.3 1411.49  13
 -14  -4  10 23624.7 1495.52   9
 -14   4  10 28480.2 1781.41   9
 -14  -4  10 22918.0 1450.25   2
 -14  -4  10 21760.6 1418.51  15
 -14   4  11 419.033 271.104  13
 -14  -4  11 912.291 339.681   9
 -14  -4  11 305.774 256.424   2
 -14   4  11 122.313 316.681   9
 -14  -4  11 664.206 407.476  20
 -14  -4  11-155.512 286.171  15
 -14   4  12 15612.3 1398.93   9
 -14   4  12 14184.2 1205.14  13
 -14  -4  12 12708.6 1121.99   6
 -14  -4  12 13458.0 1137.61  15
 -14  -4  12 15010.8 1365.70  20
 -14  -4  12 13139.0 1128.56   2
 -14   4  13 110.417 249.480  13
 -14  -4  13-288.518 267.363   2
 -14  -4  13-174.984 323.479   6
 -14  -4  13-211.033 332.424  20
 -14  -4  14 18409.0 1373.20   2
 -14  -6  -3 577.343 329.440   3
 -14  -6  -2 21507.2 1604.84  14
 -14  -6  -2 20128.8 1534.03   3
 -14  -6  -1 192.067 320.873  11
 -14  -6  -1-126.490 276.062  14
 -14  -6  -1 637.992 347.369   7
 -14  -6  -1-198.267 350.840   3
 -14   6  -1 627.510 402.143   1
 -14  -6   0 18266.0 1371.90  14
 -14  -6   0 18120.7 1475.34  11
 -14   6   0 17837.7 1488.90   1
 -14  -6   0 19819.0 1545.64   7
 -14  -6   1 660.575 312.704  14
 -14  -6   1 884.383 366.674   7
 -14  -6   1 275.039 294.711  11
 -14   6   1 1023.34 401.688   1
 -14  -6   2 31793.4 1929.70   7
 -14  -6   2 31665.8 1901.72  11
 -14   6   2 36008.6 2028.70   1
 -14   6   3 640.515 332.326   1
 -14   6   3 570.232 289.362   8
 -14   6   3 729.798 326.837   9
 -14  -6   3-62.0734 283.592   7
 -14  -6   3 677.740 420.103  20
 -14  -6   3 72.9640 231.399  11
 -14  -6   4 16242.2 1264.62  11
 -14  -6   4 15178.6 1246.13   7
 -14   6   4 14682.9 1231.54   1
 -14   6   4 15843.8 1301.25  13
 -14   6   4 16051.4 1292.79   9
 -14   6   4 14630.4 1269.98  16
 -14   6   4 14454.8 1206.99   8
 -14  -6   4 14599.1 1340.30  20
 -14   6   5 332.436 270.979   9
 -14  -6   5-618.933 317.606  15
 -14  -6   5-13.2285 252.144   7
 -14  -6   5-167.682 313.878  20
 -14  -6   5-84.9360 256.917  11
 -14   6   5 486.575 288.927  13
 -14   6   5-211.940 254.531   8
 -14  -6   6 22935.4 1714.29  20
 -14   6   6 26397.9 1762.22   9
 -14   6   6 25247.1 1682.55  13
 -14  -6   6 24620.4 1512.34  11
 -14  -6   6 26539.1 1594.27   7
 -14   6   6 24215.7 1550.83   8
 -14  -6   7 305.049 310.965  20
 -14  -6   7 321.175 290.655  11
 -14   6   7 389.197 282.530  13
 -14   6   7-109.783 345.973   9
 -14   6   7 15.2663 215.011   8
 -14  -6   8 16764.1 1368.83   2
 -14   6   8 17787.4 1315.61   8
 -14   6   8 14479.5 1289.51  13
 -14  -6   8 15226.4 1406.35  20
 -14   6   9 218.185 274.424  13
 -14  -6   9 654.659 458.759  20
 -13   1  -8 11548.7 1279.86   1
 -13  -1  -8 12356.8 1321.49   1
 -13   1  -7 948.419 504.627   1
 -13  -1  -7 553.592 354.481   1
 -13   1  -6 30631.3 1972.82   1
 -13  -1  -6 30008.7 1910.72   1
 -13   1  -5 201.817 309.706   1
 -13  -1  -5 230.281 293.554   1
 -13   1  -4 34923.2 1940.11   1
 -13  -1  -4 36082.9 1913.81   1
 -13  -1  -3 314.500 199.679   9
 -13  -1  -3 30.3424 291.598   1
 -13   1  -3 151.072 116.667   9
 -13   1  -3 0.73986 264.272   1
 -13  -1  -2 74349.5 2107.85  20
 -13   1  -2 71743.0 2135.48   9
 -13   1  -2 74651.5 2741.27   1
 -13  -1  -2 71280.6 2311.03   9
 -13  -1  -2 71276.4 2605.87   1
 -13  -1  -1 18.5618 197.923  15
 -13   1  -1-140.343 281.864   1
 -13  -1  -1 54.9402 169.509  20
 -13  -1  -1 548.228 304.106   1
 -13  -1  -1-47.2539 219.398   9
 -13  -1  -1 72.7943 204.882   3
 -13   1  -1 106.767 117.298  20
 -13   1  -1 40.3176 168.139   9
 -13   1  -1-212.561 191.698  15
 -13   1   0 52366.3 1805.84   9
 -13  -1   0 47583.1 1829.06   1
 -13  -1   0 49709.5 1845.28   9
 -13  -1   0 50253.4 1875.03  15
 -13   1   0 49131.5 1579.30  20
 -13  -1   0 47106.6 1912.95   3
 -13   1   0 47927.9 1930.78   1
 -13  -1   0 48221.2 1679.43  20
 -13   1   0 49945.4 1720.44  15
 -13  -1   1 872.825 253.822  15
 -13   1   1 1523.70 299.857  15
 -13   1   1 1792.44 307.231  20
 -13  -1   1 1520.04 312.893  20
 -13  -1   1 1416.71 362.717   3
 -13  -1   1 2077.76 408.397   9
 -13   1   1 1617.82 335.251   9
 -13  -1   1 754.545 276.698   1
 -13   1   1 1551.84 350.128   1
 -13  -1   2 87032.0 2728.86   9
 -13  -1   2 88083.0 2655.45  15
 -13   1   2 86798.1 2548.84  20
 -13   1   2 86027.4 2520.17   1
 -13  -1   2 88687.1 2617.06  20
 -13  -1   2 92763.6 2738.21   3
 -13   1   2 88428.3 2672.50   9
 -13   1   2 91689.3 2540.37  15
 -13  -1   2 86620.5 2356.26   1
 -13  -1   3 134.183 208.572   3
 -13  -1   3 273.022 233.335  15
 -13   1   3 88.0308 173.947  15
 -13  -1   3 153.898 244.926   9
 -13   1   3 167.588 276.866   9
 -13   1   3 79.0015 196.559  20
 -13   1   3 143.764 145.893   1
 -13  -1   3 719.349 271.548  20
 -13   1   4 48762.5 1734.38   3
 -13   1   4 53259.4 1787.82  15
 -13   1   4 48825.4 1887.85  20
 -13  -1   4 51477.3 1988.36  20
 -13   1   4 50229.2 1394.07  13
 -13  -1   4 51441.0 1860.84  15
 -13   1   4 51281.1 1532.39   1
 -13  -1   4 51723.0 2025.16   9
 -13   1   4 47579.3 1897.66   9
 -13  -1   5-114.508 80.5351  10
 -13   1   5 7.76594 92.7900   1
 -13  -1   5-44.5988 251.472  20
 -13   1   5-34.5770 97.0811  13
 -13   1   5-72.8182 274.359  20
 -13  -1   5 250.559 269.975   9
 -13  -1   5 24.9540 216.204  15
 -13   1   5 207.448 185.542   3
 -13   1   5 236.557 271.147   9
 -13   1   5 62.1203 208.634  15
 -13   1   6 55123.9 2161.31  20
 -13   1   6 55768.3 1792.63   3
 -13  -1   6 58429.4 1208.90  13
 -13  -1   6 56595.0 2261.66  20
 -13   1   6 55133.9 1951.66  15
 -13  -1   6 55059.2 1993.03  15
 -13   1   6 58122.7 1304.64   8
 -13   1   6 60286.6 1395.64   1
 -13   1   6 61441.9 2213.84   9
 -13  -1   6 54180.1 1223.04  17
 -13  -1   6 54652.9 1280.08  17
 -13  -1   6 53914.6 2182.47   9
 -13   1   6 57425.7 1610.38  13
 -13  -1   7 4896.19 308.719  13
 -13   1   7 4075.58 618.698  20
 -13   1   7 4897.90 288.481   8
 -13  -1   7 4738.79 350.616  17
 -13   1   7 3898.87 393.760   3
 -13   1   7 4559.86 406.511  13
 -13   1   7 5052.72 636.998   9
 -13  -1   7 4613.71 566.306  15
 -13   1   7 3885.86 210.325   1
 -13  -1   7 3755.17 611.518  20
 -13  -1   7 4027.57 583.807   9
 -13  -1   8 25903.1 1575.25  20
 -13  -1   8 30707.8 1452.64  15
 -13   1   8 29122.7 953.706   8
 -13   1   8 31054.0 1588.43   9
 -13   1   8 32282.8 1670.93  20
 -13   1   8 29452.4 1127.02   3
 -13   1   8 31656.6 1217.26  13
 -13  -1   8 27966.2 1554.23   9
 -13  -1   8 30000.5 1040.74  13
 -13  -1   8 30670.5 1161.49  17
 -13  -1   9 609.517 225.852  17
 -13   1   9 150.684 268.273   9
 -13   1   9 81.2426 164.480  13
 -13  -1   9 126.071 355.536  20
 -13  -1   9 142.245 117.100  13
 -13   1   9 199.251 100.944   3
 -13  -1   9 338.934 254.561  15
 -13   1   9 45.3398 331.201  20
 -13  -1   9-382.645 309.628   9
 -13   1   9 167.451 117.033   8
 -13   1  10 46699.7 2113.92   9
 -13  -1  10 46414.0 2260.18  20
 -13  -1  10 47862.8 1675.39  13
 -13   1  10 50200.3 1820.84  13
 -13  -1  10 44954.9 2105.18   9
 -13   1  10 47577.8 2240.40  20
 -13  -1  10 50024.1 1883.23  17
 -13  -1  11 67.2208 201.249  13
 -13  -1  11-294.495 184.004   2
 -13  -1  11 16.8331 285.376   9
 -13   1  11-247.096 241.108  13
 -13   1  11-170.169 274.960   9
 -13  -1  11 58.7206 316.537  20
 -13   1  11-108.353 299.090  20
 -13  -1  11 120.240 205.331  17
 -13  -1  12 23667.9 1291.21  13
 -13  -1  12 23713.8 1428.43  17
 -13   1  12 23696.8 1660.13  20
 -13  -1  12 27584.8 1797.56  20
 -13   1  12 24127.6 1357.02  13
 -13   1  12 23162.4 1531.58   9
 -13  -1  12 22545.3 1512.11   9
 -13  -1  13 160.981 262.616   9
 -13  -1  13 127.583 255.139   6
 -13  -1  13 609.702 363.364  20
 -13  -1  13-9.04291 154.683  13
 -13   1  13-382.419 370.196  20
 -13   1  13 223.030 198.577  13
 -13   1  13 682.091 367.703   9
 -13  -1  13 233.597 269.762  17
 -13   1  14 24946.1 1539.42  13
 -13  -1  14 24523.7 1620.04   6
 -13  -1  14 23725.6 1766.01  20
 -13   1  14 24696.5 1819.93  20
 -13   1  14 25339.9 1694.32   9
 -13   1  15 439.310 296.149   9
 -13  -1  15-134.833 280.040  20
 -13   1  15 143.415 198.519  13
 -13   1  16 10230.3 1060.77  13
 -13   1  16 8154.65 1104.57  20
 -13  -3  -8 10294.1 1096.79   7
 -13   3  -7 687.850 435.461   1
 -13  -3  -7 126.928 245.514   7
 -13   3  -6 16282.2 1520.18   1
 -13  -3  -6 17010.4 1357.98   7
 -13  -3  -5 560.806 330.087   7
 -13   3  -5 1418.09 451.653   1
 -13  -3  -4 27347.9 1571.74   3
 -13   3  -4 25367.8 1738.62   1
 -13  -3  -4 25790.6 1603.25   7
 -13  -3  -3-23.4058 294.638   7
 -13  -3  -3 215.992 234.961   3
 -13   3  -3 1.62838 325.120   1
 -13  -3  -2 37794.5 1820.32   3
 -13   3  -2 35486.7 1885.06   1
 -13  -3  -2 37602.6 1854.03   7
 -13  -3  -1 910.983 296.412   3
 -13   3  -1 798.530 215.078   9
 -13  -3  -1 957.812 271.692  20
 -13  -3  -1 1029.37 357.224  11
 -13  -3  -1 1325.03 341.237   9
 -13   3  -1 982.465 338.767   1
 -13  -3  -1 1373.33 396.396   7
 -13   3   0 57194.2 1781.22  20
 -13   3   0 54200.2 2155.77   1
 -13  -3   0 53645.7 2118.32  15
 -13  -3   0 53445.9 2059.87  20
 -13   3   0 56539.3 1935.88   9
 -13  -3   0 55348.9 2200.30   3
 -13  -3   0 51661.3 2124.92  11
 -13  -3   0 53401.2 2131.98   9
 -13  -3   0 54893.2 2202.61   7
 -13   3   0 54568.1 1646.38  15
 -13  -3   1 1549.01 387.449  11
 -13  -3   1 1158.89 358.190   9
 -13   3   1 1468.81 251.960  15
 -13  -3   1 763.247 308.006  15
 -13  -3   1 890.645 341.964  20
 -13  -3   1 1461.21 368.671   7
 -13   3   1 1085.31 327.811   1
 -13   3   1 1190.67 288.822   9
 -13  -3   2 39831.8 1629.34  11
 -13   3   2 34538.1 1535.62   1
 -13   3   2 38301.8 1609.97   9
 -13  -3   2 35162.7 1652.76  20
 -13  -3   2 36110.6 1639.46  15
 -13   3   2 36688.9 1348.29  15
 -13  -3   2 36680.1 1685.27   7
 -13  -3   2 35639.3 1697.13   9
 -13   3   3 391.204 182.194  15
 -13  -3   3 81.5105 225.594  15
 -13  -3   3-261.256 308.205  20
 -13   3   3 341.002 233.419   1
 -13  -3   3-18.8931 231.788   7
 -13   3   3-24.9123 163.597  13
 -13   3   3 133.687 198.607   9
 -13  -3   3 103.488 192.902  11
 -13  -3   3 177.753 282.679   9
 -13   3   4 31001.0 1281.20  15
 -13  -3   4 30080.1 1304.01  11
 -13  -3   4 31175.3 1503.04  15
 -13  -3   4 29014.8 1536.67   9
 -13  -3   4 29684.2 1453.48   7
 -13   3   4 33624.9 1548.70   9
 -13   3   4 31349.8 1316.69   1
 -13   3   4 31019.6 1270.86   8
 -13  -3   4 30170.0 1567.37  20
 -13   3   4 30630.9 1361.03  13
 -13   3   5 5530.56 653.174   9
 -13  -3   5 5923.10 642.370  15
 -13   3   5 5409.85 548.941  13
 -13  -3   5 5192.55 669.180   9
 -13   3   5 5861.00 554.959  15
 -13  -3   5 4792.41 573.835   7
 -13  -3   5 4877.64 477.628  11
 -13  -3   5 5163.43 685.159  20
 -13   3   5 6201.40 532.322   8
 -13  -3   6 33969.6 1765.31  20
 -13   3   6 38023.7 1546.04  13
 -13  -3   6 36536.8 1353.00  11
 -13   3   6 36099.4 1367.62   8
 -13  -3   6 34443.3 1530.43   7
 -13   3   6 36213.2 1724.87   9
 -13  -3   6 34212.4 1603.01  15
 -13  -3   6 31328.1 1642.91   9
 -13  -3   7 506.491 198.629  11
 -13   3   7 395.030 194.412  13
 -13  -3   7 854.767 302.137   2
 -13   3   7 498.123 322.667   9
 -13  -3   7-201.691 317.281  20
 -13   3   7 144.861 132.084   8
 -13  -3   7 540.190 316.330   9
 -13  -3   7 257.919 193.018  15
 -13   3   8 41252.4 1734.99  13
 -13  -3   8 41762.9 2085.67  20
 -13  -3   8 42960.3 1810.27   2
 -13   3   8 40755.1 1960.36   9
 -13  -3   8 39376.2 1910.30   9
 -13  -3   8 45025.4 1445.81  11
 -13   3   8 46231.5 1626.06   8
 -13  -3   8 43349.6 1863.71  15
 -13   3   9 1453.86 467.749   9
 -13   3   9 2278.93 434.398  13
 -13   3   9 1601.61 308.494   8
 -13  -3   9 1331.87 309.326   2
 -13  -3   9 551.827 293.545  15
 -13  -3   9 1414.60 402.822   9
 -13  -3   9 1424.16 442.759  20
 -13   3  10 39989.0 2003.04   9
 -13  -3  10 35279.9 1747.79  15
 -13   3  10 35849.3 1727.45  13
 -13  -3  10 36950.4 1718.29   2
 -13  -3  10 37325.9 1790.44   6
 -13   3  10 39472.5 1578.42   8
 -13  -3  10 34211.2 1973.11  20
 -13  -3  10 34797.9 1807.99   9
 -13  -3  11-334.720 321.924  20
 -13  -3  11 72.9221 192.320   2
 -13  -3  11 479.487 286.158   9
 -13  -3  11-6.05126 186.886   6
 -13   3  11 175.912 321.403   9
 -13  -3  11 225.852 265.753  15
 -13   3  11-220.836 234.690  13
 -13  -3  12 34079.9 1819.97   6
 -13  -3  12 29745.4 1586.50   2
 -13  -3  12 29247.4 1662.98  15
 -13  -3  12 29671.2 1884.50  20
 -13   3  12 31366.1 1732.62  13
 -13   3  12 30357.0 1867.89   9
 -13   3  13-282.936 332.147   9
 -13  -3  13-58.2092 234.260   2
 -13   3  13 588.035 327.212  13
 -13  -3  13 434.209 260.193  20
 -13  -3  13 766.869 305.681   6
 -13  -3  13 747.377 321.886  15
 -13  -3  14 16491.3 1354.34   6
 -13  -3  14 15007.3 1242.85  15
 -13   3  14 16377.4 1335.01  13
 -13  -3  14 15681.9 1391.66  20
 -13   3  14 17772.3 1501.77   9
 -13  -5  -5-204.193 271.025   7
 -13   5  -4 18836.1 1605.05   1
 -13  -5  -4 16077.0 1284.67   3
 -13  -5  -4 16829.2 1435.72   7
 -13  -5  -3-500.969 364.546   7
 -13  -5  -3 403.901 281.160   3
 -13   5  -3-458.818 378.518   1
 -13  -5  -3 109.355 307.376  11
 -13  -5  -3 2.62823 219.585  14
 -13  -5  -2 16863.5 1301.24   3
 -13  -5  -2 15284.2 1261.25  14
 -13  -5  -2 17173.1 1405.41  11
 -13   5  -2 15957.6 1378.22   1
 -13  -5  -2 17620.8 1379.19   7
 -13  -5  -1-382.216 326.899  14
 -13  -5  -1 235.816 245.956   7
 -13   5  -1 327.588 273.675   1
 -13  -5  -1 240.040 306.757  11
 -13  -5   0 49678.5 2316.25  11
 -13  -5   0 51226.1 2352.85   7
 -13   5   0 48000.1 2305.69   1
 -13  -5   0 50100.0 2178.26  14
 -13  -5   1 352.773 230.620  14
 -13  -5   1 72.1335 269.904  11
 -13  -5   1 544.457 354.470  20
 -13  -5   1 387.989 310.833   7
 -13   5   1 198.896 280.538   1
 -13   5   1-248.378 228.918   9
 -13  -5   2 27138.3 1568.50  11
 -13  -5   2 28142.0 1438.59  14
 -13  -5   2 29109.6 1657.23   7
 -13   5   2 29897.1 1558.46   9
 -13   5   2 28291.5 1609.26   1
 -13   5   2 29578.0 1611.83  16
 -13  -5   2 28004.2 1687.12  20
 -13   5   3-22.4641 197.155   9
 -13  -5   3 276.484 228.517  15
 -13  -5   3-204.307 209.721  11
 -13   5   3 149.901 251.394   1
 -13  -5   3 9.46519 237.109   7
 -13   5   3-34.8199 217.361  13
 -13  -5   3 117.570 172.918  14
 -13   5   3-371.483 324.890  16
 -13  -5   3-208.381 244.573   9
 -13   5   3 90.2358 185.914   8
 -13  -5   3 234.478 343.379  20
 -13   5   4 38511.2 1799.08   8
 -13  -5   4 36616.4 1956.15  20
 -13  -5   4 38250.3 1793.92  11
 -13   5   4 38191.9 1886.39   9
 -13  -5   4 34352.5 1734.84  15
 -13   5   4 36170.4 1843.51  13
 -13   5   4 36723.8 1888.37  16
 -13  -5   4 38086.4 1837.64   7
 -13  -5   4 37508.4 1916.22   9
 -13   5   5 101.540 232.977   8
 -13  -5   5 86.5407 209.785   7
 -13  -5   5 6.39783 198.604  11
 -13   5   5-501.498 369.287  16
 -13  -5   5 684.125 383.436   9
 -13   5   5 365.038 284.822  13
 -13  -5   5 145.683 217.993  15
 -13   5   5-54.0606 253.702   9
 -13  -5   5 251.447 367.733  20
 -13  -5   6 22107.7 1319.86   7
 -13  -5   6 20214.1 1287.66  15
 -13  -5   6 18437.6 1328.68   9
 -13   5   6 21108.3 1284.02   8
 -13  -5   6 20269.6 1465.41  20
 -13  -5   6 21060.3 1393.59   2
 -13   5   6 19939.1 1343.16  13
 -13  -5   6 22977.5 1301.42  11
 -13  -5   7 57.0430 263.739  20
 -13   5   7-72.8254 275.310  13
 -13  -5   7-36.5542 180.391  15
 -13  -5   7 206.078 223.326  11
 -13  -5   7 311.852 243.404   9
 -13  -5   7 90.2356 239.332   2
 -13  -5   7 186.986 159.375   7
 -13   5   7-324.319 255.193   8
 -13  -5   8 31429.4 1749.06   9
 -13   5   8 30358.4 1744.46  13
 -13  -5   8 32472.8 1687.41  15
 -13  -5   8 32447.6 1791.65   2
 -13  -5   8 33365.8 1948.50  20
 -13   5   8 33219.8 1674.84   8
 -13   5   9 113.660 243.324  13
 -13  -5   9 17.7510 242.837   2
 -13  -5   9-51.1534 312.817  20
 -13   5   9 507.411 284.184   8
 -13  -5   9 42.6773 228.873   9
 -13   5  10 16785.3 1208.86   8
 -13  -5  10 15456.4 1251.37   2
 -13   5  10 13848.1 1216.18  13
 -13  -5  10 16013.5 1157.96   6
 -13  -5  10 16920.4 1405.74  20
 -13  -5  11-368.819 330.340   2
 -13  -5  11 496.309 366.759  20
 -13   5  11-282.429 269.280  13
 -13  -5  11-241.264 267.776   6
 -13   5  11 43.9017 300.649   9
 -13  -5  12 21720.3 1478.30   6
 -13   5  12 21857.9 1615.51  13
 -13  -5  12 19293.1 1533.77  20
 -13  -7  -1 65.0365 273.869  14
 -13   7   1 472.128 359.567  16
 -13  -7   2 11489.6 1177.16   7
 -13   7   2 11399.5 1202.95   1
 -13  -7   2 11096.6 1175.19  11
 -13   7   2 11122.0 1133.50  16
 -13  -7   3 434.230 339.254  11
 -13   7   3-217.162 331.731   1
 -13   7   3-64.6816 320.797  16
 -13   7   3 221.320 285.022   8
 -13  -7   4 14133.2 1257.14  11
 -13   7   4 14313.5 1292.94   8
 -13  -7   4 15619.8 1309.79   7
 -13  -7   5 574.717 337.487  11
 -13  -7   5 992.875 402.342   7
 -13   7   5 143.769 225.305   8
 -13   7   6 8389.07 971.516   8
 -13  -7   6 10057.8 1019.44  11
 -13   7   7 316.189 403.599   8
 -12   0  -9 103.417 260.558   1
 -12   0  -8 16050.9 1484.42   1
 -12   0  -7 947.658 475.292   1
 -12   0  -6 19898.9 1518.53   1
 -12   0  -5 481.055 373.585   1
 -12   0  -4 90306.1 2468.70   9
 -12   0  -4 88832.9 3217.86   1
 -12   0  -3-61.1182 131.794   9
 -12   0  -3-342.884 287.400   1
 -12   0  -2 57887.0 1863.55   9
 -12   0  -2 60740.3 2329.19   1
 -12   0  -2 58856.4 1597.39  20
 -12   0  -1 136.065 140.903  20
 -12   0  -1-41.0881 180.100  15
 -12   0  -1-85.4187 266.230   1
 -12   0  -1-14.7833 174.755   9
 -12   0   0 87620.0 2678.26   3
 -12   0   0 89847.3 2551.35  15
 -12   0   0 91156.8 2715.44   1
 -12   0   0 86749.2 2530.15   9
 -12   0   0 90273.2 2364.31  20
 -12   0   1 175.366 173.260   1
 -12   0   1 20.3791 154.748  20
 -12   0   1 153.317 202.024  15
 -12   0   1 185.099 209.512   3
 -12   0   1 21.4675 193.722   9
 -12   0   2 51213.1 1852.25   9
 -12   0   2 50985.6 1753.30  20
 -12   0   2 51298.8 1638.45   1
 -12   0   2 52977.5 1830.49   3
 -12   0   2 49063.0 1334.72  17
 -12   0   2 50306.5 1733.86  15
 -12   0   3 178.796 196.319  20
 -12   0   3 31.4576 116.316   1
 -12   0   3-97.7385 233.470   9
 -12   0   3 228.650 209.611  15
 -12   0   3-112.540 64.1952  17
 -12   0   3 115.216 193.960   3
 -12   0   4 99565.7 2746.10  15
 -12   0   4 100777. 2208.13   1
 -12   0   4 102844. 2966.60  20
 -12   0   4 100195. 2962.20   9
 -12   0   4 97715.3 2681.68   3
 -12   0   4 101560. 2125.36  17
 -12   0   5 7.29877 224.988   9
 -12   0   5 39.7096 56.1309  13
 -12   0   5-132.433 247.754  20
 -12   0   5 35.5839 231.822  15
 -12   0   5 25.9406 66.1063  17
 -12   0   6 76592.6 1804.74  13
 -12   0   6 76620.7 2338.44  15
 -12   0   6 72734.2 2574.60  20
 -12   0   6 79951.2 2579.58   9
 -12   0   7 87.9196 254.364  20
 -12   0   7 53.4637 275.301   9
 -12   0   7 75.7254 86.7778  13
 -12   0   7 51.9981 37.0731   8
 -12   0   8 111869. 2346.22   8
 -12   0   8 110067. 3489.94  20
 -12   0   8 108985. 2712.31  13
 -12   0   8 112591. 3371.48   9
 -12   0   9 22.1831 236.535   9
 -12   0   9 45.6071 75.3339   8
 -12   0   9 481.836 380.357  20
 -12   0   9 125.759 143.601  13
 -12   0  10 30808.8 1752.92  20
 -12   0  10 30008.6 1334.58  13
 -12   0  10 30689.2 1105.33   8
 -12   0  10 31715.5 1646.61   9
 -12   0  11-84.2746 191.810  13
 -12   0  11 49.0551 240.487   9
 -12   0  11 123.582 310.830  20
 -12   0  12 27638.6 1450.61  13
 -12   0  12 27759.5 1626.70   9
 -12   0  12 24569.7 1667.54  20
 -12   0  13 155.105 291.811   9
 -12   0  13-305.099 235.738  13
 -12   0  13 103.134 273.000  20
 -12   0  14 11229.8 1014.36  13
 -12   0  14 11112.8 1181.63  20
 -12   0  14 13562.9 1180.05   9
 -12   0  15 249.199 300.206  20
 -12   0  15-53.2643 221.948  13
 -12   0  15-99.9373 309.106  17
 -12   0  16 12253.2 1171.25  13
 -12   0  16 16071.5 1477.66  17
 -12  -2  -8 19671.7 1653.56   1
 -12   2  -8 21132.5 1743.65   1
 -12  -2  -7 500.556 379.637   1
 -12   2  -7 176.895 389.607   1
 -12  -2  -7 682.018 290.367   7
 -12   2  -6 26708.8 1831.61   1
 -12  -2  -6 24193.8 1515.38   7
 -12  -2  -6 23592.4 1687.22   1
 -12  -2  -5 892.310 443.764   1
 -12  -2  -5 652.406 329.130   7
 -12   2  -5 525.340 390.833   1
 -12   2  -4 46879.1 2280.40   1
 -12  -2  -4 43844.0 2128.77   1
 -12  -2  -4 44676.1 2007.62   7
 -12  -2  -3 421.897 261.183   7
 -12   2  -3 177.117 273.823   1
 -12  -2  -3 849.432 342.247   3
 -12  -2  -2 47232.1 1824.85   9
 -12   2  -2 48288.4 1540.50   9
 -12  -2  -2 49391.8 1971.42   3
 -12  -2  -2 44528.9 1654.67  20
 -12  -2  -2 45768.9 1940.98   7
 -12   2  -2 44889.1 2023.77   1
 -12  -2  -2 42925.8 1906.20   1
 -12   2  -1 40.0198 106.858  20
 -12   2  -1 2.80555 234.036   1
 -12   2  -1 195.683 158.836   9
 -12  -2  -1 188.914 232.945   9
 -12  -2  -1 91.2305 223.308   7
 -12  -2  -1-94.5235 213.684   3
 -12   2  -1 215.592 140.290  15
 -12  -2  -1 229.289 202.451  20
 -12  -2   0 61052.3 2169.01   3
 -12  -2   0 57704.6 1964.60  20
 -12   2   0 58860.3 2122.59   1
 -12  -2   0 57115.8 2073.22  15
 -12   2   0 61122.6 1791.98  15
 -12  -2   0 57986.0 2082.81   9
 -12   2   0 59055.9 1919.17   9
 -12  -2   0 59300.6 2173.40   7
 -12   2   0 57430.3 1749.28  20
 -12  -2   1 2008.46 372.772  20
 -12  -2   1 1251.95 336.373   9
 -12  -2   1 1664.20 331.236  11
 -12   2   1 1682.15 284.559  20
 -12   2   1 1734.75 332.846   1
 -12  -2   1 2438.65 439.327  15
 -12   2   1 2583.01 330.549  15
 -12   2   1 2637.30 376.803   9
 -12  -2   1 1890.61 391.578   7
 -12   2   2 40828.6 1517.74   1
 -12   2   2 41728.0 1599.57   9
 -12   2   2 40752.1 1423.15  15
 -12   2   2 41557.9 1543.87  20
 -12  -2   2 41054.3 1678.57   7
 -12  -2   2 38837.6 1618.95  20
 -12  -2   2 40706.9 1530.94  11
 -12  -2   2 40533.4 1646.30  15
 -12  -2   2 40835.8 1701.85   9
 -12  -2   3 6212.07 635.506   9
 -12  -2   3 6327.75 609.053  15
 -12  -2   3 5698.61 494.247  11
 -12   2   3 6269.14 589.788   9
 -12   2   3 5953.62 479.533  13
 -12   2   3 5618.62 495.223   1
 -12  -2   3 5586.35 587.900  20
 -12  -2   3 5760.23 575.601   7
 -12   2   3 6098.44 504.527  15
 -12   2   4 56241.8 1710.81  13
 -12  -2   4 51695.9 1912.89  15
 -12   2   4 60451.6 1843.73  15
 -12   2   4 54780.6 1569.18   8
 -12   2   4 54133.8 1637.31   1
 -12  -2   4 55307.7 2088.42  20
 -12  -2   4 54901.1 1239.98  10
 -12  -2   4 53108.5 1649.10  11
 -12  -2   4 50918.6 1889.47   7
 -12  -2   4 53988.2 2058.89   9
 -12   2   4 58013.9 2020.20   9
 -12   2   5 57.1711 103.022   1
 -12  -2   5 177.588 268.252   9
 -12   2   5 299.528 265.821   9
 -12   2   5-31.7310 109.001   8
 -12  -2   5 168.992 61.5893   8
 -12  -2   5-180.095 238.453  15
 -12  -2   5-25.2359 104.924  11
 -12   2   5 119.519 142.023  13
 -12  -2   5 32.5217 63.9464  10
 -12  -2   5 47.2343 29.2853  13
 -12  -2   6 47986.5 1981.18   9
 -12  -2   6 47569.2 1093.85  17
 -12  -2   6 49269.0 1838.56  15
 -12   2   6 47300.7 1602.30  13
 -12   2   6 48163.7 1437.63   8
 -12   2   6 48858.2 1920.28   9
 -12  -2   6 44548.9 1970.28  20
 -12  -2   6 46600.8 1368.36  11
 -12  -2   7 228.961 243.551   9
 -12  -2   7 50.4790 225.041  15
 -12   2   7 157.017 136.528   8
 -12  -2   7 359.618 145.669  11
 -12  -2   7 14.0257 79.3670  17
 -12   2   7 158.380 191.571  13
 -12   2   7-120.665 276.360   9
 -12  -2   7 96.5377 276.335  20
 -12  -2   7 110.488 209.130   2
 -12   2   8 52533.8 1629.52   8
 -12   2   8 48866.0 1795.07  13
 -12  -2   8 50525.8 1838.64   2
 -12  -2   8 55004.9 1378.79  11
 -12  -2   8 52396.0 1969.35  15
 -12   2   8 51808.7 2109.87   9
 -12  -2   8 52354.8 1599.83  17
 -12  -2   8 49843.1 2237.15  20
 -12  -2   8 51363.3 2146.26   9
 -12  -2   9 988.993 324.642   6
 -12  -2   9 587.390 224.000  17
 -12  -2   9 84.8840 323.688  20
 -12  -2   9-52.6128 203.312  15
 -12   2   9 488.786 186.939   8
 -12  -2   9 352.730 190.367   2
 -12  -2   9 536.507 244.909   9
 -12   2   9 542.300 241.752  13
 -12   2   9 1105.28 394.838   9
 -12  -2  10 33438.1 1732.72   9
 -12  -2  10 33231.4 1479.37   2
 -12  -2  10 33775.9 1645.63   6
 -12  -2  10 31705.7 1570.67  15
 -12   2  10 36343.5 1607.79  13
 -12  -2  10 31020.3 1814.77  20
 -12  -2  10 32910.8 1482.58  17
 -12   2  10 35216.1 1378.76   8
 -12   2  10 34166.6 1771.27   9
 -12  -2  11 1038.73 371.075   9
 -12  -2  11 1004.31 384.244  20
 -12  -2  11 1471.91 409.249  15
 -12  -2  11 1289.76 377.018   6
 -12   2  11 855.047 238.298  13
 -12  -2  11 1676.41 385.222  17
 -12  -2  11 1150.44 305.364   2
 -12   2  11 1199.26 276.737   8
 -12   2  11 1321.95 417.108   9
 -12  -2  12 29072.7 1656.47   9
 -12  -2  12 31635.9 1721.60   6
 -12  -2  12 30895.6 1645.17  17
 -12  -2  12 26322.5 1744.14  20
 -12   2  12 31222.6 1655.85  13
 -12   2  12 33560.0 1849.59   9
 -12  -2  12 29505.6 1436.85   2
 -12  -2  13 250.632 260.779  20
 -12   2  13 471.168 362.228   9
 -12   2  13 229.751 350.329  20
 -12   2  13 116.917 190.935  13
 -12  -2  13-34.7480 261.003   6
 -12   2  14 18388.0 1376.00  13
 -12   2  14 17779.1 1441.79   9
 -12   2  14 17468.5 1518.47  20
 -12  -2  14 15908.1 1341.18   6
 -12  -2  14 17579.3 1455.66  20
 -12   2  15 207.340 364.163  20
 -12   2  15 239.846 239.103   9
 -12   2  15 735.022 359.212  13
 -12  -4  -8 11023.6 1180.53   7
 -12  -4  -7 2254.44 528.813   7
 -12   4  -6 22644.4 1812.88   1
 -12  -4  -6 23353.4 1643.30   7
 -12  -4  -5-102.027 250.476   3
 -12   4  -5 749.405 487.900   1
 -12  -4  -5 77.2857 299.706   7
 -12  -4  -4 19386.7 1410.39   7
 -12   4  -4 19446.5 1517.20   1
 -12  -4  -4 17691.8 1269.44   3
 -12  -4  -3 1301.96 399.991  14
 -12   4  -3 1274.92 423.838   1
 -12  -4  -3 1188.52 360.371   7
 -12  -4  -3 1220.40 389.462   3
 -12  -4  -3 1042.79 402.310  11
 -12   4  -2 42601.2 2097.16   1
 -12  -4  -2 41943.6 1980.54  14
 -12  -4  -2 43228.0 2044.55   7
 -12  -4  -2 46461.1 2156.79  11
 -12  -4  -2 43129.9 1992.37   3
 -12  -4  -1 69.2842 227.172  14
 -12   4  -1-44.3682 264.445   1
 -12  -4  -1-56.2227 228.339   7
 -12  -4   0 34165.8 1671.31  20
 -12   4   0 32833.9 1423.00   9
 -12  -4   0 35550.5 1720.65  11
 -12  -4   0 33911.7 1596.00  14
 -12   4   0 31719.3 1656.79   1
 -12  -4   0 34604.4 1717.03   7
 -12  -4   1 924.264 407.210   9
 -12  -4   1 771.602 300.663  15
 -12  -4   1 566.971 200.254  14
 -12  -4   1 915.688 310.646  20
 -12  -4   1 406.241 306.339   7
 -12  -4   1 229.118 250.717  11
 -12   4   1 799.039 301.568   1
 -12   4   1 731.356 259.324   9
 -12  -4   2 41985.9 1908.87   9
 -12   4   2 43277.2 1362.64  15
 -12  -4   2 43554.0 1667.55  14
 -12  -4   2 36987.0 1798.78  20
 -12   4   2 41502.8 1740.99   8
 -12  -4   2 40487.3 1774.77  15
 -12  -4   2 41099.4 1778.94  11
 -12   4   2 41560.9 1788.51   1
 -12   4   2 41106.4 1728.02   9
 -12  -4   2 39897.8 1797.89   7
 -12  -4   3 1153.23 337.060  15
 -12  -4   3 721.862 226.747  14
 -12   4   3 807.607 264.354  13
 -12   4   3 1208.09 342.148   9
 -12  -4   3 958.244 257.934   7
 -12  -4   3 991.548 335.142  11
 -12   4   3 1220.35 335.761  16
 -12  -4   3 646.678 313.754   9
 -12   4   3 1021.56 233.893  15
 -12  -4   3 1249.74 396.364  20
 -12   4   3 588.830 225.688   8
 -12   4   3 1105.57 308.575   1
 -12  -4   4 28867.3 1541.52   9
 -12  -4   4 29711.6 1476.57  15
 -12   4   4 31801.7 1519.56  13
 -12  -4   4 30557.0 1200.66  14
 -12   4   4 30459.4 1408.04   8
 -12   4   4 29227.0 1219.38  15
 -12   4   4 32216.7 1568.38   9
 -12  -4   4 28421.5 1577.59  20
 -12   4   4 32588.1 1594.91  16
 -12  -4   4 31647.5 1435.04  11
 -12  -4   4 31092.5 1495.73   7
 -12  -4   5 216.389 244.183   2
 -12  -4   5 9.04112 258.843   9
 -12  -4   5 346.147 238.916  11
 -12  -4   5 464.150 347.811  20
 -12  -4   5 478.542 257.298  15
 -12  -4   5 97.9657 169.723   7
 -12   4   5 72.0375 157.532   8
 -12   4   5 125.867 201.874  13
 -12   4   6 49152.8 1865.05   8
 -12  -4   6 51542.3 1932.02   7
 -12  -4   6 46573.0 1939.16  15
 -12  -4   6 46872.7 2037.31   9
 -12   4   6 47150.5 1963.78  13
 -12  -4   6 49692.9 2024.30   2
 -12  -4   6 52491.7 1837.13  11
 -12  -4   6 46999.8 2144.08  20
 -12  -4   7 1020.28 340.864   2
 -12  -4   7 967.829 260.640   7
 -12  -4   7 1388.98 420.364   9
 -12  -4   7 1028.57 321.276  15
 -12  -4   7 1217.77 283.591  11
 -12   4   7 575.715 287.435  13
 -12  -4   7 661.984 341.247  20
 -12   4   7 980.047 276.818   8
 -12  -4   8 29559.2 1567.03   2
 -12  -4   8 29610.6 1599.18   9
 -12  -4   8 30987.8 1329.77  11
 -12  -4   8 28629.3 1431.18   6
 -12   4   8 29628.0 1560.42  13
 -12   4   8 30916.0 1460.91   8
 -12  -4   8 29113.6 1514.80  15
 -12  -4   8 28133.2 1680.93  20
 -12  -4   9 1.68195 190.343   6
 -12   4   9 380.727 262.247  13
 -12  -4   9 790.305 269.535  15
 -12  -4   9 96.5504 218.412   2
 -12   4   9 357.119 226.528   8
 -12  -4   9-173.390 245.648   9
 -12  -4   9 182.859 301.043  20
 -12  -4  10 40240.2 1866.37   6
 -12   4  10 40245.0 1969.07  13
 -12  -4  10 39945.9 1853.15   9
 -12   4  10 39661.0 1800.79   8
 -12  -4  10 39248.5 1890.87   2
 -12  -4  10 40286.1 2105.84  20
 -12  -4  10 35512.7 1784.98  15
 -12  -4  11 2534.51 444.905  15
 -12  -4  11 2437.43 519.197  20
 -12   4  11 2793.80 481.303   8
 -12  -4  11 3160.39 547.453   6
 -12   4  11 2620.49 608.891   9
 -12   4  11 2665.30 518.681  13
 -12  -4  11 3154.13 554.239   2
 -12   4  12 19182.9 1427.84  13
 -12   4  12 19314.7 1537.81   9
 -12  -4  12 17726.7 1343.90   6
 -12  -4  12 18764.7 1333.90   2
 -12  -4  12 17182.5 1391.75  20
 -12  -4  13-270.385 339.251  20
 -12  -4  13 252.931 271.813   2
 -12   4  13 482.273 368.846  13
 -12  -4  13 17.7726 233.219   6
 -12   4  13 320.134 371.024   9
 -12  -4  14 11111.2 1067.61   2
 -12  -6  -3-68.9427 257.177  14
 -12  -6  -3-336.360 381.117   7
 -12  -6  -3 147.550 288.044   3
 -12  -6  -3 265.193 369.189  11
 -12   6  -3 130.715 343.693   1
 -12  -6  -2 23807.4 1631.81  14
 -12  -6  -2 23843.4 1725.37  11
 -12  -6  -2 21649.2 1517.51   3
 -12  -6  -2 23938.7 1692.85   7
 -12   6  -2 24689.5 1783.24   1
 -12  -6  -1 153.674 290.947  11
 -12   6  -1-397.683 309.627   1
 -12  -6  -1 82.3262 246.022  14
 -12  -6  -1 0.89065 281.927   7
 -12   6  -1 84.3168 185.571  16
 -12  -6   0 12615.3 1071.94  14
 -12   6   0 11509.1 1029.15  16
 -12  -6   0 13231.2 1200.68   7
 -12  -6   0 12555.0 1167.97  11
 -12   6   0 11111.9 1148.00   1
 -12  -6   1 390.517 278.212  14
 -12  -6   1 514.531 269.196  11
 -12  -6   1 952.808 378.371   7
 -12   6   1 743.790 344.266  16
 -12   6   1 764.821 390.940   1
 -12   6   2 22488.2 1506.04   8
 -12  -6   2 22662.1 1501.45  11
 -12   6   2 20973.0 1489.86   1
 -12  -6   2 23173.4 1348.34  14
 -12  -6   2 22179.0 1500.16   7
 -12   6   2 20705.2 1354.16   9
 -12   6   2 21996.2 1475.30  16
 -12   6   3 179.896 259.600  16
 -12   6   3 156.550 275.168  13
 -12  -6   3 190.693 264.535  11
 -12  -6   3 543.472 293.825   7
 -12   6   3 790.375 326.353   8
 -12  -6   4 14284.9 1247.79  20
 -12   6   4 10853.3 1057.92  16
 -12   6   4 11997.7 1064.71   8
 -12   6   4 11504.0 1097.86  13
 -12  -6   4 13022.4 1087.79  11
 -12  -6   4 11959.8 1036.23   7
 -12  -6   5 34.0877 282.783  20
 -12  -6   5-261.887 252.804   7
 -12   6   5-64.5576 247.060  13
 -12  -6   5-119.573 226.912  11
 -12   6   5 253.991 363.360  16
 -12   6   5 477.672 363.022   8
 -12  -6   5 220.643 267.628   2
 -12  -6   6 26429.9 1743.73  20
 -12   6   6 25325.0 1697.51  16
 -12  -6   6 25541.2 1515.18  11
 -12  -6   6 25312.6 1620.66   2
 -12  -6   6 25018.9 1469.29   7
 -12   6   6 25534.1 1581.73   8
 -12   6   6 25489.1 1664.73  13
 -12   6   7 238.388 320.421  16
 -12  -6   7-192.668 281.529  11
 -12   6   7 161.566 239.522  13
 -12   6   7-3.01335 217.868   8
 -12  -6   7 17.9114 248.554   2
 -12  -6   7 571.853 418.572  20
 -12   6   8 17083.7 1297.57   8
 -12  -6   8 16132.4 1388.68  20
 -12   6   8 17151.8 1439.71  16
 -12  -6   8 19460.8 1432.37   2
 -12  -6   8 20228.1 1296.26  11
 -12   6   8 15909.1 1357.76  13
 -12  -6   9 302.540 328.629   2
 -12  -6   9-80.0649 297.689  20
 -12   6   9-88.6265 266.590   8
 -12   6   9 308.083 286.936  13
 -12   6   9-257.093 316.099  16
 -12  -6  10 23882.4 1705.34  20
 -12   6  10 24764.3 1614.37   8
 -12  -6  11-72.9280 301.205  20
 -11   1  -9 796.778 369.882   1
 -11  -1  -9 518.615 364.213   1
 -11   1  -8 13873.2 1370.47   1
 -11  -1  -8 11888.5 1242.29   1
 -11   1  -7-423.269 376.929   1
 -11  -1  -7 115.778 347.090   1
 -11   1  -6 44074.3 2303.90   1
 -11  -1  -6 41791.9 2184.30   1
 -11  -1  -5 90.3048 280.370   1
 -11   1  -5-46.2708 290.637   1
 -11  -1  -4 31053.9 1711.91   1
 -11   1  -4 34299.8 1825.16   1
 -11  -1  -4 33959.0 1620.74   7
 -11   1  -4 33778.0 1119.35   9
 -11  -1  -3 2441.64 360.568   9
 -11   1  -3 2604.06 514.570   1
 -11   1  -3 2934.60 321.640   9
 -11  -1  -3 2792.87 514.088   1
 -11  -1  -3 2083.18 405.435   7
 -11  -1  -2 66094.5 1881.36  20
 -11   1  -2 67185.9 1549.34  20
 -11   1  -2 68702.7 1911.96   9
 -11  -1  -2 67603.5 2291.22   3
 -11   1  -2 65525.3 2433.59   1
 -11  -1  -2 64988.3 2358.79   1
 -11  -1  -2 65070.3 2301.70   7
 -11  -1  -2 64532.6 2053.69   9
 -11  -1  -1 363.358 192.752   9
 -11   1  -1 182.622 160.021  15
 -11   1  -1 502.668 174.857   9
 -11  -1  -1 272.239 151.846  20
 -11  -1  -1 611.635 303.408   3
 -11   1  -1 290.064 122.262  20
 -11   1  -1 20.7483 247.848   1
 -11  -1  -1 315.282 255.688   1
 -11  -1  -1 368.922 196.117  15
 -11  -1  -1 49.2522 255.859   7
 -11  -1   0 49972.5 1893.31   7
 -11  -1   0 50273.8 1755.93   9
 -11   1   0 52866.9 1551.74  20
 -11   1   0 49981.0 1618.99  15
 -11  -1   0 51095.7 1787.33  15
 -11  -1   0 48892.4 1819.93   3
 -11   1   0 50414.3 1856.19   1
 -11  -1   0 52050.5 1787.16   1
 -11   1   0 52384.0 1712.52   9
 -11  -1   0 50075.2 1633.34  20
 -11  -1   1 592.394 238.297  15
 -11   1   1 453.144 240.718   1
 -11  -1   1 691.289 260.787   9
 -11   1   1 639.347 206.004  15
 -11  -1   1 258.456 208.338   3
 -11  -1   1 729.834 224.264  20
 -11  -1   1 542.257 194.388   1
 -11   1   1 579.003 205.061  20
 -11   1   1 970.994 288.213   9
 -11   1   2 93119.1 2436.98  15
 -11   1   2 91332.2 2512.54  20
 -11  -1   2 90617.0 2578.86  20
 -11   1   2 91993.2 2595.29   9
 -11  -1   2 93008.4 2285.24   1
 -11  -1   2 92864.8 2687.89   9
 -11  -1   2 88827.4 2571.85  15
 -11   1   2 91676.1 2420.96   1
 -11   1   3 190.138 191.423   9
 -11  -1   3-10.1995 215.597  15
 -11   1   3 191.772 122.498   1
 -11  -1   3-103.537 219.528   9
 -11   1   3 243.213 103.137  13
 -11   1   3 345.860 247.068  20
 -11  -1   3-104.468 222.002  20
 -11   1   3 126.923 159.620  15
 -11   1   4 67565.4 1960.24   3
 -11  -1   4 68671.5 2290.88   9
 -11  -1   4 67993.5 2111.43  15
 -11   1   4 67539.2 2015.12  15
 -11   1   4 70176.9 1741.17  13
 -11   1   4 68477.7 1721.98   1
 -11  -1   4 69492.6 1542.76  10
 -11   1   4 69802.2 2209.28  20
 -11  -1   4 66740.8 2270.57  20
 -11   1   4 68286.0 2202.22   9
 -11   1   5 92.1965 72.8006   1
 -11  -1   5 90.2173 55.6332  17
 -11   1   5 29.3227 114.192   3
 -11  -1   5 273.896 274.152   9
 -11   1   5-67.7675 260.144   9
 -11   1   5 95.0834 231.514  20
 -11  -1   5 364.938 289.902  20
 -11  -1   5 64.6587 41.4505  13
 -11  -1   5 245.869 224.006  15
 -11   1   5 28.0508 66.0454   8
 -11   1   5-53.6276 107.278  13
 -11   1   6 130141. 3052.88   3
 -11  -1   6 128508. 3398.63  15
 -11   1   6 132775. 3588.53   9
 -11  -1   6 134562. 2679.06  11
 -11   1   6 140591. 2800.11   8
 -11   1   6 134471. 3069.29  13
 -11  -1   6 124382. 3695.91  20
 -11  -1   6 139752. 2810.07  13
 -11  -1   6 129399. 3652.02   9
 -11   1   6 135230. 2674.15   1
 -11  -1   6 125693. 2879.53  17
 -11   1   6 137216. 3697.45  20
 -11   1   7 856.519 173.983   3
 -11   1   7 288.797 228.730   9
 -11  -1   7 799.048 196.320  17
 -11  -1   7 478.131 63.6325  11
 -11   1   7 582.644 139.567   8
 -11  -1   7 692.888 260.223  15
 -11  -1   7 701.518 99.5580   8
 -11  -1   7 823.665 343.891  20
 -11   1   7 401.280 181.789  13
 -11   1   7 491.200 91.8121   1
 -11  -1   7 507.736 286.196   9
 -11   1   7 465.695 272.391  20
 -11  -1   8 59403.5 2248.73   9
 -11   1   8 60814.9 1606.54   3
 -11   1   8 62224.2 2354.76  20
 -11  -1   8 54948.1 2305.99  20
 -11   1   8 61869.5 1905.99  13
 -11  -1   8 59139.8 1836.06   2
 -11  -1   8 54784.7 1873.98  17
 -11   1   8 62626.6 2241.00   9
 -11   1   8 62784.0 1661.53   8
 -11   1   9 311.298 127.175   8
 -11  -1   9 550.519 262.156   9
 -11   1   9 331.225 242.080   9
 -11  -1   9 1113.79 445.694  20
 -11  -1   9 383.581 196.764   2
 -11   1   9 762.763 256.615  13
 -11  -1   9 723.649 297.317  17
 -11   1   9 1074.25 403.180  20
 -11  -1   9 951.072 337.736   6
 -11  -1  10 41207.8 2045.17  20
 -11   1  10 44701.3 2094.71  20
 -11  -1  10 43069.7 1946.76   9
 -11   1  10 44909.2 1765.32  13
 -11  -1  10 43967.9 1559.47   2
 -11   1  10 45963.7 1977.54   9
 -11  -1  10 44980.3 1873.14   6
 -11   1  10 41613.6 1487.42   8
 -11  -1  10 44064.9 1856.02  17
 -11  -1  11 823.938 304.112   6
 -11   1  11 156.155 237.919   9
 -11  -1  11 464.702 396.565  20
 -11  -1  11 261.752 227.721  17
 -11   1  11 547.052 348.460  20
 -11   1  11 589.182 209.513   8
 -11   1  11 308.689 206.860  13
 -11  -1  11 718.363 209.510   2
 -11  -1  11 497.858 293.963   9
 -11   1  12 19706.4 1459.49  20
 -11   1  12 18936.0 1237.17  13
 -11  -1  12 19576.5 1359.76  17
 -11  -1  12 21230.9 1352.99   6
 -11  -1  12 18761.8 1450.74  20
 -11  -1  12 19392.8 1317.04   9
 -11   1  12 20919.9 1385.71   9
 -11   1  12 19505.8 1087.15   8
 -11  -1  13 462.310 331.300  17
 -11  -1  13-100.031 265.233   9
 -11   1  13 34.4279 206.375  13
 -11  -1  13 234.136 181.846  13
 -11   1  13 509.307 283.915  20
 -11  -1  13-46.5046 311.352  20
 -11   1  13-590.751 393.015   9
 -11  -1  13-13.2495 241.211   6
 -11  -1  14 26093.6 1602.51  13
 -11   1  14 25918.1 1826.34  20
 -11   1  14 27456.8 1701.74   9
 -11  -1  14 26492.6 1783.39  20
 -11   1  14 27766.2 1683.62  13
 -11  -1  14 27833.6 1720.29   6
 -11  -1  14 24355.2 1695.44  17
 -11  -1  15 404.309 275.880  13
 -11  -1  15 155.294 249.564  17
 -11   1  15-11.4727 274.161  13
 -11   1  15-222.023 301.775  20
 -11  -1  16 10008.7 1187.34  17
 -11  -1  16 10228.1 1085.31  13
 -11  -3  -8 23474.9 1589.54   7
 -11   3  -8 24478.1 1922.34   1
 -11  -3  -7 276.597 293.469   7
 -11   3  -7 443.816 353.919   1
 -11   3  -6 32990.0 2070.35   1
 -11  -3  -6 35212.3 1869.67   7
 -11   3  -5 1537.51 484.127   1
 -11  -3  -5 1843.60 452.167   7
 -11   3  -4 42546.7 2152.21   1
 -11  -3  -4 41980.2 1952.73   7
 -11  -3  -4 41479.2 1867.76   3
 -11   3  -3 171.858 330.898   1
 -11  -3  -3-115.435 212.723   7
 -11  -3  -3 657.498 316.753   3
 -11  -3  -2 34187.4 1692.97  11
 -11  -3  -2 32828.0 1591.16   3
 -11   3  -2 35873.7 1758.39   1
 -11  -3  -2 35361.8 1679.05   7
 -11   3  -2 36388.9 1264.79   9
 -11  -3  -1 7771.38 701.384  20
 -11  -3  -1 8602.68 802.735  11
 -11  -3  -1 7978.48 746.186   7
 -11   3  -1 8126.99 780.501   1
 -11  -3  -1 8863.36 784.093   3
 -11  -3  -1 8114.12 728.412  14
 -11  -3  -1 7706.82 729.851   9
 -11  -3  -1 8622.44 436.197  10
 -11   3  -1 7778.00 586.992   9
 -11   3   0 32485.1 1316.33   9
 -11  -3   0 32230.1 884.142  10
 -11  -3   0 31200.3 1491.25   9
 -11  -3   0 33332.3 1495.54  15
 -11   3   0 31872.8 1487.82   1
 -11   3   0 32867.3 1086.33  15
 -11  -3   0 32984.6 1440.66  14
 -11  -3   0 32426.0 1522.86   7
 -11  -3   0 33563.5 1530.48  11
 -11  -3   0 32684.7 1470.25  20
 -11  -3   1-50.0064 204.462  20
 -11   3   1 77.3826 102.951  15
 -11  -3   1-206.618 176.539  14
 -11  -3   1 474.928 284.082   7
 -11  -3   1 133.828 189.677  11
 -11  -3   1 212.255 229.893   9
 -11   3   1-220.075 182.350   1
 -11   3   1-105.353 187.528   9
 -11  -3   1-218.406 283.902  15
 -11  -3   1 96.6054 48.5181  10
 -11  -3   2 40567.9 1477.69  14
 -11   3   2 40677.6 1518.42   8
 -11   3   2 41179.4 1343.82  15
 -11  -3   2 39199.6 1638.29  15
 -11  -3   2 42326.1 1601.33  11
 -11   3   2 40718.1 1593.20  13
 -11  -3   2 41931.1 1691.40   7
 -11   3   2 40827.6 1574.30   1
 -11  -3   2 39592.2 1694.64  20
 -11  -3   2 42241.1 1012.69  10
 -11  -3   2 40640.2 1726.54   9
 -11   3   2 41878.7 1604.05   9
 -11  -3   3 549.185 268.962  20
 -11  -3   3 588.813 235.853   9
 -11  -3   3 716.993 232.690   7
 -11   3   3 673.226 216.105   8
 -11  -3   3 155.135 225.747  15
 -11  -3   3 586.370 118.038  13
 -11   3   3 540.163 192.146  15
 -11   3   3 746.414 257.393  13
 -11  -3   3 553.257 220.586  11
 -11   3   3 624.635 278.307   9
 -11  -3   4 68464.4 2433.93  20
 -11   3   4 71894.4 2215.82  13
 -11  -3   4 67715.8 2271.22  15
 -11   3   4 69782.5 2080.72   8
 -11  -3   4 68143.7 2066.23  11
 -11  -3   4 72876.6 2271.56   7
 -11  -3   4 71167.4 2421.34   9
 -11   3   4 74277.4 2378.21   9
 -11  -3   5 2574.20 206.874  17
 -11   3   5 2177.43 368.484  13
 -11  -3   5 2348.17 394.441  15
 -11  -3   5 2114.33 388.341   2
 -11   3   5 2860.33 371.273   8
 -11  -3   5 2040.04 423.815  20
 -11  -3   5 2580.01 377.633   7
 -11  -3   5 1585.42 273.958  11
 -11   3   5 2803.80 467.445   9
 -11  -3   5 1982.31 431.226   9
 -11  -3   6 53810.8 1976.41   2
 -11  -3   6 55383.9 1711.10  11
 -11  -3   6 56006.8 2013.02  15
 -11   3   6 58058.6 1831.52   8
 -11  -3   6 53478.6 1855.69   7
 -11  -3   6 51883.2 2173.60  20
 -11  -3   6 55637.1 1444.43  17
 -11   3   6 57027.9 1961.47  13
 -11  -3   6 53000.8 2077.09   9
 -11  -3   7 876.276 312.672   9
 -11  -3   7 742.738 279.799  15
 -11   3   7 410.728 193.195   8
 -11   3   7 287.785 230.931  13
 -11  -3   7 691.803 165.467  17
 -11  -3   7 398.726 194.604   6
 -11  -3   7 510.755 171.522  11
 -11  -3   7 187.545 282.172  20
 -11  -3   7 335.277 241.937   2
 -11  -3   8 45021.7 1501.96  17
 -11  -3   8 40804.9 1833.17   9
 -11   3   8 44855.1 1658.24   8
 -11   3   8 43744.5 1792.04  13
 -11  -3   8 42089.1 1765.49  15
 -11  -3   8 44546.5 1465.49  11
 -11  -3   8 45256.3 1802.06   2
 -11  -3   8 44952.8 1773.01   6
 -11  -3   8 43943.7 2032.30  20
 -11  -3   9 2156.69 342.898  17
 -11  -3   9 1461.16 432.475  20
 -11   3   9 1898.24 422.048  13
 -11  -3   9 2114.16 419.575   9
 -11   3   9 2119.45 349.629   8
 -11  -3   9 917.777 286.912   2
 -11  -3   9 1303.87 330.796   6
 -11  -3   9 1999.50 385.349  15
 -11  -3  10 26495.8 1615.91  20
 -11   3  10 25951.1 1310.22   8
 -11   3  10 28596.7 1626.17   9
 -11   3  10 27861.3 1510.26  13
 -11  -3  10 27657.6 1428.63   2
 -11  -3  10 30926.7 1552.90   6
 -11  -3  10 26936.0 1447.33  15
 -11  -3  10 29358.9 1396.39  17
 -11  -3  10 26793.6 1456.93   9
 -11   3  11 451.540 244.028   8
 -11   3  11 136.668 273.071   9
 -11  -3  11-19.9864 208.321  15
 -11  -3  11 74.7239 284.645  20
 -11  -3  11-254.827 268.077   2
 -11  -3  11 629.074 321.254   6
 -11   3  11-125.181 302.884  13
 -11  -3  11 7.06861 171.126   9
 -11  -3  11 224.576 193.392  17
 -11   3  12 19857.0 1382.87  13
 -11  -3  12 18889.9 1227.50   2
 -11  -3  12 18874.9 1406.96  20
 -11   3  12 17445.7 1147.95   8
 -11  -3  12 16947.6 1278.02   6
 -11  -3  12 19383.1 1277.31  15
 -11   3  12 20870.6 1473.44   9
 -11  -3  13 2534.48 457.200   2
 -11  -3  13 2375.23 479.667  15
 -11   3  13 2860.49 604.463   9
 -11   3  13 2818.65 586.301  13
 -11  -3  13 2479.21 521.500   6
 -11  -3  13 2010.30 536.946  20
 -11   3  14 15676.2 1338.23  13
 -11  -3  14 14114.0 1270.09   6
 -11   3  14 13546.0 1296.86   9
 -11   3  15 934.533 435.464   9
 -11  -5  -6 10471.6 1131.43   7
 -11   5  -6 12410.1 1352.11   1
 -11  -5  -6 12407.1 1261.08  14
 -11   5  -5 126.673 341.074   1
 -11  -5  -5 1238.54 425.879  14
 -11  -5  -5 332.001 265.469   7
 -11  -5  -5 642.058 409.534  11
 -11  -5  -4 26196.6 1778.41  11
 -11   5  -4 25998.2 1820.21   1
 -11  -5  -4 30066.0 1831.07  14
 -11  -5  -4 28187.2 1759.39   7
 -11  -5  -4 25867.7 1567.31   3
 -11  -5  -3 154.426 207.288  14
 -11   5  -3 712.090 426.059   1
 -11  -5  -3-101.346 227.193   3
 -11  -5  -3-137.351 240.008   7
 -11  -5  -3-97.7574 305.513  11
 -11   5  -2 18376.5 1118.76  16
 -11   5  -2 18322.2 1390.44   1
 -11  -5  -2 16940.8 1256.48  14
 -11  -5  -2 18132.3 1330.39   7
 -11  -5  -2 16868.1 1321.29  11
 -11   5  -1-70.9077 200.351  16
 -11  -5  -1-386.340 254.790  14
 -11  -5  -1-112.950 258.877   7
 -11   5  -1 88.9563 242.069   1
 -11  -5  -1 279.442 299.131  11
 -11  -5   0 37343.1 1873.72   7
 -11   5   0 38476.4 1622.24   9
 -11   5   0 38710.2 1931.09   1
 -11  -5   0 37820.3 1904.42  11
 -11   5   0 38093.0 1748.17  16
 -11  -5   0 37830.9 1768.90  14
 -11   5   1 220.798 270.375   1
 -11   5   1 8.20505 232.738  16
 -11  -5   1 236.884 189.750  14
 -11  -5   1-108.399 226.496   7
 -11  -5   1-412.386 254.818  11
 -11   5   1 302.702 218.800   8
 -11   5   1 102.831 200.325   9
 -11   5   2 30830.1 1587.36  16
 -11   5   2 26891.7 1497.74   8
 -11  -5   2 28690.3 1378.77  14
 -11   5   2 28427.0 1575.61  13
 -11  -5   2 27954.7 1539.60   7
 -11  -5   2 28044.9 1520.60  11
 -11  -5   2 27662.4 1591.87  20
 -11   5   3 351.344 211.936   8
 -11   5   3 311.254 295.661  16
 -11  -5   3 390.590 231.754  15
 -11  -5   3 956.981 407.170  20
 -11   5   3-78.9361 246.892  13
 -11  -5   3 455.488 259.000   7
 -11  -5   3 425.614 306.550  11
 -11  -5   3 547.902 188.484  14
 -11  -5   4 53410.2 2099.20   7
 -11  -5   4 45796.6 1934.42  15
 -11   5   4 49910.8 2070.91   8
 -11   5   4 48084.2 2121.51  13
 -11  -5   4 50704.8 2150.92   9
 -11  -5   4 51789.7 2052.64  11
 -11   5   4 51774.5 2198.03  16
 -11  -5   4 53533.9 2176.87   2
 -11  -5   4 49605.6 2217.47  20
 -11  -5   5 96.2365 237.218   9
 -11   5   5 94.1823 205.964  13
 -11  -5   5 373.585 231.686  11
 -11  -5   5 193.783 193.527   7
 -11  -5   5-196.225 283.877   2
 -11  -5   5 319.523 314.118  20
 -11   5   5 199.053 255.256  16
 -11   5   5 530.756 273.828   8
 -11  -5   5 239.905 216.594  15
 -11   5   6 19877.8 1350.74  16
 -11  -5   6 18500.5 1148.72  15
 -11   5   6 19302.1 1230.75   8
 -11   5   6 19003.3 1296.04  13
 -11  -5   6 18591.6 1264.84   2
 -11  -5   6 19407.0 1169.36  11
 -11  -5   6 19227.1 1146.70   7
 -11  -5   6 19917.0 1270.01   9
 -11  -5   6 17591.7 1304.71  20
 -11  -5   7-337.673 280.823   2
 -11  -5   7 229.221 314.853  20
 -11   5   7 171.904 278.615  16
 -11  -5   7-259.851 216.111  15
 -11   5   7-165.948 223.402   8
 -11   5   7-165.219 203.585  13
 -11  -5   7-129.250 158.517   7
 -11  -5   7-158.289 188.236  11
 -11  -5   7 129.519 222.034   9
 -11  -5   8 28722.5 1726.67  20
 -11   5   8 28769.8 1559.43   8
 -11   5   8 27566.7 1654.23  13
 -11  -5   8 25966.8 1474.07   9
 -11  -5   8 30668.6 1688.03   2
 -11  -5   8 28601.1 1411.20   6
 -11   5   8 30331.1 1768.28  16
 -11  -5   8 31476.8 1494.75  11
 -11  -5   9 280.713 198.269   6
 -11   5   9 156.743 308.008  16
 -11  -5   9 440.651 259.716   9
 -11  -5   9 207.020 287.339   2
 -11   5   9-366.845 304.694   8
 -11   5   9 318.094 308.678  13
 -11  -5   9-485.188 309.950  20
 -11   5  10 18642.4 1298.26   8
 -11  -5  10 19176.5 1430.66  20
 -11   5  10 18027.0 1407.21  13
 -11  -5  10 19812.6 1285.92   6
 -11  -5  10 20750.0 1439.52   2
 -11   5  11 283.313 328.606  13
 -11   5  11 606.652 318.038   8
 -11  -5  11 316.982 343.102   2
 -11  -5  11 866.860 426.868  20
 -11  -5  11 193.716 249.140   6
 -11  -5  12 21203.3 1507.06   2
 -11   5  12 22652.0 1517.31   8
 -11   5  12 18030.5 1492.87  13
 -11  -5  12 20483.6 1437.55   6
 -11  -7  -2 11042.9 1141.26  14
 -11  -7  -1 155.838 227.299  14
 -11   7   0 14435.3 1234.46  16
 -11  -7   0 14816.0 1240.91  14
 -11   7   0 12917.7 1299.45   1
 -11  -7   0 12792.5 1227.32   7
 -11  -7   0 14978.3 1360.63  11
 -11  -7   1 325.094 380.574  11
 -11   7   1-338.681 256.919   8
 -11   7   1 583.385 377.236   1
 -11  -7   1-131.245 297.962   7
 -11   7   1-196.442 271.942  16
 -11   7   2 9941.48 1076.75   8
 -11  -7   2 10745.8 1081.20   7
 -11   7   2 11287.8 1113.19  16
 -11  -7   2 10267.4 1094.55  11
 -11  -7   3-52.6268 230.939  11
 -11   7   3 150.282 252.825   8
 -11   7   3-41.4426 252.488  13
 -11   7   3 133.309 264.349  16
 -11  -7   3-363.140 343.343   7
 -11   7   4 15544.9 1364.34  16
 -11   7   4 15730.4 1337.05   8
 -11   7   4 16040.0 1398.06  13
 -11  -7   4 16993.2 1338.65  11
 -11  -7   4 15883.5 1268.63   7
 -11   7   5 352.466 364.779  16
 -11   7   5 833.442 381.586   8
 -11  -7   5 195.269 217.137   7
 -11   7   5-4.85728 306.930  13
 -11  -7   5 855.727 328.360  11
 -11  -7   5-4.33260 216.716   2
 -11  -7   6 12873.9 1139.28  11
 -11   7   6 11334.6 1129.17   8
 -11   7   7 369.772 290.408   8
 -11  -7   7-94.1632 268.865  11
 -10   0 -10 9679.88 1038.86  12
 -10   0 -10 10438.3 1228.20   1
 -10   0  -9 214.406 375.557   1
 -10   0  -9-257.026 278.185  12
 -10   0  -8 36098.4 2166.92   1
 -10   0  -8 39030.3 1967.72  12
 -10   0  -7 82.9088 356.628   1
 -10   0  -6 19097.8 1414.25   1
 -10   0  -5-270.751 327.694   1
 -10   0  -4 30472.6 1662.63   1
 -10   0  -3-18.4212 111.035   9
 -10   0  -3-118.384 309.320   1
 -10   0  -2 25598.4 1350.97   1
 -10   0  -2 25404.6 1026.07   9
 -10   0  -2 24339.5 842.916  20
 -10   0  -1 188.188 122.440  20
 -10   0  -1-71.9395 151.496  15
 -10   0  -1 229.315 220.912   1
 -10   0  -1-15.7660 153.975   9
 -10   0   0 105642. 2542.34  20
 -10   0   0 102445. 2669.55  15
 -10   0   0 105254. 2707.96   9
 -10   0   0 104143. 2824.84   3
 -10   0   0 102105. 2822.66   1
 -10   0   1-197.996 210.311   9
 -10   0   1-139.995 200.251   3
 -10   0   1 48.8968 152.676   1
 -10   0   1-1.15486 149.908  20
 -10   0   1-78.4618 157.587  15
 -10   0   1-9.38725 74.6506  17
 -10   0   2 71027.8 2067.96   3
 -10   0   2 73731.7 2113.77  20
 -10   0   2 71679.0 2038.88  15
 -10   0   2 72014.8 1912.29   1
 -10   0   2 67963.0 2139.03   9
 -10   0   2 71923.1 1631.29  17
 -10   0   3 111.787 222.519   9
 -10   0   3 2.38363 180.665  15
 -10   0   3 33.5887 198.405  20
 -10   0   3-156.183 173.199   3
 -10   0   3-35.8510 52.2992  17
 -10   0   3 117.342 112.532   1
 -10   0   4 159713. 3151.43  17
 -10   0   4 161923. 3707.60  15
 -10   0   4 164945. 3090.55  13
 -10   0   4 158319. 3042.43   1
 -10   0   4 153344. 3291.49  10
 -10   0   4 154073. 3913.45   9
 -10   0   4 159843. 3961.45  20
 -10   0   5 160.161 227.998   9
 -10   0   5 97.4846 87.4853  13
 -10   0   5 206.214 232.920  20
 -10   0   5 378.374 248.719  15
 -10   0   6 102534. 2380.38  13
 -10   0   6 104181. 2980.13   9
 -10   0   6 103082. 3075.01  20
 -10   0   6 105438. 2093.89   8
 -10   0   7-61.0797 68.6355   8
 -10   0   7 24.9675 133.726  13
 -10   0   7 242.009 320.054  20
 -10   0   7-65.0593 221.960   9
 -10   0   8 87782.8 2102.59   8
 -10   0   8 85344.3 2347.92  13
 -10   0   8 83083.2 2848.92  20
 -10   0   8 84105.1 2697.32   9
 -10   0   9 142.507 239.835   9
 -10   0   9 129.521 329.159  20
 -10   0   9-12.9915 105.342   2
 -10   0   9-211.388 150.756   8
 -10   0   9 51.9916 215.036   6
 -10   0   9 0.38710 144.685  13
 -10   0  10 25873.9 1146.92   8
 -10   0  10 25873.6 1361.91   6
 -10   0  10 28597.4 1039.07   2
 -10   0  10 29978.9 1522.33   9
 -10   0  10 29585.3 1654.24  20
 -10   0  10 28898.4 1352.20  13
 -10   0  11 268.505 223.833  13
 -10   0  11 304.910 257.385   9
 -10   0  11-371.504 266.594   6
 -10   0  11 431.195 343.662  20
 -10   0  12 47267.3 2093.10   9
 -10   0  12 42891.5 1980.96   6
 -10   0  12 45015.9 1987.92  13
 -10   0  12 42243.5 1747.47   8
 -10   0  12 45601.1 2242.95  20
 -10   0  13-63.7574 258.961   6
 -10   0  13 368.124 323.215   9
 -10   0  13-356.764 293.704  20
 -10   0  13-230.168 230.710  13
 -10   0  14 18619.2 1380.17  13
 -10   0  14 18589.2 1367.80   6
 -10   0  14 18122.9 1481.69  20
 -10   0  14 18493.8 1515.19  17
 -10   0  15-507.590 401.139  17
 -10   0  15 101.285 223.661  13
 -10   0  15 231.526 302.767   6
 -10   2  -9 427.226 426.249   1
 -10  -2  -9-245.397 310.990  12
 -10  -2  -9 943.336 477.025   1
 -10   2  -8 29765.3 2027.10   1
 -10  -2  -8 30605.3 1984.84   1
 -10  -2  -8 27096.1 1590.82   7
 -10  -2  -8 28670.4 1740.73  12
 -10   2  -7 1770.83 484.180   1
 -10  -2  -7 1761.41 385.322   7
 -10  -2  -7 1656.22 503.139   1
 -10  -2  -7 1881.22 380.885  10
 -10   2  -6 29838.2 1860.35   1
 -10  -2  -6 30592.3 1404.53  10
 -10  -2  -6 27418.8 1729.54   1
 -10  -2  -6 29177.5 1566.41   7
 -10   2  -5 1897.70 477.233   1
 -10  -2  -5 1050.29 227.415  10
 -10  -2  -5 760.480 321.296   1
 -10  -2  -5 1608.24 372.324   7
 -10  -2  -4 43593.7 1501.63  10
 -10  -2  -4 42077.1 1798.86   7
 -10   2  -4 39938.4 1989.26   1
 -10  -2  -4 38937.4 1896.70   1
 -10   2  -3 1459.12 418.763   1
 -10  -2  -3 1430.19 241.581  10
 -10  -2  -3 1725.01 388.799   3
 -10  -2  -3 1282.87 384.867   1
 -10  -2  -3 1790.04 398.607   7
 -10   2  -3 1565.60 197.160   9
 -10  -2  -2 46232.2 1842.74   1
 -10   2  -2 46980.3 1421.91   9
 -10  -2  -2 45496.3 1778.79   3
 -10  -2  -2 44170.2 1782.61   7
 -10   2  -2 45805.4 1141.45  20
 -10  -2  -2 45183.9 1287.46  10
 -10   2  -2 44073.7 1882.91   1
 -10  -2  -2 46765.4 1607.78  20
 -10  -2  -2 44756.1 1683.19   9
 -10  -2  -1 939.280 309.637  11
 -10  -2  -1 1175.19 312.950   9
 -10  -2  -1 544.760 102.131  10
 -10   2  -1 669.953 153.872  20
 -10   2  -1 338.328 178.925   9
 -10  -2  -1 584.378 209.846   3
 -10  -2  -1 562.773 232.502  20
 -10   2  -1 991.969 336.785   1
 -10  -2  -1 499.003 234.141   7
 -10   2  -1 323.879 145.088  15
 -10   2   0 77052.6 2321.54   1
 -10  -2   0 77852.7 2323.05  15
 -10   2   0 76274.4 1959.13  15
 -10  -2   0 78254.1 2332.36  11
 -10  -2   0 81495.9 2413.56   7
 -10   2   0 80256.4 1999.01  20
 -10  -2   0 77465.2 2315.72   9
 -10  -2   0 78389.6 2234.81  20
 -10   2   0 80142.3 2147.96   9
 -10  -2   1 669.523 203.812  11
 -10  -2   1 1199.06 287.095  15
 -10   2   1 1380.20 223.198  15
 -10  -2   1 1165.39 266.748  20
 -10  -2   1 1339.90 304.392   7
 -10   2   1 1358.01 270.634   1
 -10   2   1 1368.95 166.123   5
 -10   2   1 861.642 212.210   9
 -10  -2   1 1667.08 321.248   9
 -10   2   2 70099.5 1866.00  15
 -10  -2   2 70995.0 2148.66   7
 -10   2   2 67121.4 1940.22   1
 -10  -2   2 66154.7 1949.32  11
 -10  -2   2 67073.1 2101.96  15
 -10  -2   2 66908.9 2168.44   9
 -10   2   2 66736.5 1921.64  13
 -10  -2   2 62247.5 2089.54  20
 -10   2   2 69933.7 2062.86   9
 -10  -2   3 695.655 276.805   9
 -10   2   3 916.134 194.662   8
 -10  -2   3 850.180 135.913   8
 -10  -2   3 850.162 312.047  20
 -10   2   3 974.250 223.933  15
 -10  -2   3 830.570 88.5859  13
 -10  -2   3 555.040 186.491   7
 -10  -2   3 660.940 91.8277  10
 -10   2   3 933.253 210.171   1
 -10  -2   3 800.754 274.389  15
 -10  -2   3 757.635 205.646  11
 -10   2   3 840.482 197.817  13
 -10   2   3 886.573 273.438   9
 -10  -2   4 71549.2 2189.17   7
 -10  -2   4 71119.6 2346.85   9
 -10  -2   4 70071.1 2385.77  20
 -10  -2   4 77508.0 2291.89  15
 -10   2   4 77207.2 1955.52   8
 -10  -2   4 77420.8 1730.92   8
 -10   2   4 75027.6 2070.11  13
 -10  -2   4 74255.9 1774.21  10
 -10  -2   4 76125.8 1960.84  11
 -10   2   4 75499.6 2313.73   9
 -10  -2   4 78530.7 1613.87  13
 -10  -2   5 1435.46 333.075   9
 -10  -2   5 1823.34 342.699  15
 -10  -2   5 1125.16 280.955   2
 -10   2   5 1312.78 251.746  13
 -10  -2   5 1368.93 160.509   8
 -10  -2   5 1206.57 205.969  11
 -10  -2   5 1062.10 252.692   7
 -10   2   5 1690.30 237.631   8
 -10  -2   5 1236.78 352.738  20
 -10   2   5 1589.01 348.484   9
 -10  -2   5 1517.38 147.160  17
 -10  -2   5 1566.02 168.592  13
 -10  -2   6 38906.6 1187.67   8
 -10  -2   6 44766.5 1655.23  15
 -10   2   6 48291.2 1446.27   8
 -10  -2   6 43479.2 1863.03  20
 -10   2   6 47447.8 1577.87  13
 -10  -2   6 44754.0 1792.55   9
 -10   2   6 47959.1 1807.02   9
 -10  -2   6 46719.1 1612.39   6
 -10  -2   6 49152.6 1315.45  11
 -10  -2   6 47642.0 1638.01   2
 -10  -2   6 45820.7 1282.42  17
 -10  -2   7 2348.58 388.747  15
 -10  -2   7 2072.51 395.744   9
 -10   2   7 2595.58 356.979  13
 -10  -2   7 2465.97 400.979   6
 -10  -2   7 2216.91 288.804  17
 -10   2   7 2720.77 483.015   9
 -10  -2   7 2456.56 364.144   2
 -10  -2   7 2577.38 490.990  20
 -10  -2   7 2191.09 233.636  11
 -10   2   7 1952.03 283.583   8
 -10  -2   8 51390.5 1873.33   6
 -10  -2   8 50353.7 1759.82   2
 -10  -2   8 48950.4 1702.70  17
 -10   2   8 50479.2 1618.99   8
 -10  -2   8 46847.4 1786.45  15
 -10   2   8 47034.6 1938.80   9
 -10  -2   8 45390.1 1896.90   9
 -10  -2   8 52058.0 1376.46  11
 -10  -2   8 47599.1 2073.64  20
 -10   2   8 49453.5 1795.12  13
 -10  -2   9 2817.32 269.117  11
 -10  -2   9 1698.19 375.264   9
 -10  -2   9 2303.48 396.296  17
 -10   2   9 2337.72 403.102  13
 -10   2   9 2147.42 438.763   9
 -10  -2   9 2225.86 385.534   6
 -10  -2   9 2159.39 447.867  20
 -10  -2   9 2765.70 395.149   2
 -10   2   9 2449.14 343.271   8
 -10   2  10 30324.3 1604.57   9
 -10  -2  10 30673.8 1523.68  17
 -10  -2  10 30307.6 1372.60   2
 -10   2  10 31413.3 1359.71   8
 -10  -2  10 29116.8 1673.04  20
 -10  -2  10 32585.2 1575.64   6
 -10  -2  10 29336.6 1528.87   9
 -10   2  10 30520.8 1515.54  13
 -10  -2  11 469.575 243.667   9
 -10   2  11 241.561 211.386   9
 -10   2  11-1.88837 132.190   8
 -10  -2  11 259.075 254.462  20
 -10  -2  11-38.8798 166.118   2
 -10   2  11 256.238 210.050  13
 -10  -2  11-22.9649 192.651   6
 -10  -2  11-232.697 238.893  17
 -10  -2  12 30933.6 1700.48   6
 -10   2  12 35975.1 1845.20   9
 -10  -2  12 32604.3 1853.48  20
 -10  -2  12 32791.5 1504.86   2
 -10   2  12 30313.9 1503.19   8
 -10   2  12 31158.0 1708.54  13
 -10  -2  12 31365.6 1771.26  17
 -10   2  13-128.600 249.313   9
 -10  -2  13 132.744 274.167  17
 -10   2  13 697.016 329.235   8
 -10  -2  13 348.508 315.235   6
 -10   2  13-294.231 249.347  13
 -10  -2  13 382.830 198.738   2
 -10  -2  13-416.667 389.499  20
 -10   2  14 21374.3 1539.02  13
 -10  -2  14 21669.4 1527.92   6
 -10  -2  14 19814.0 1545.89  17
 -10   2  14 17974.6 1399.96   9
 -10   2  14 21668.1 1661.80  20
 -10  -2  15 1422.00 498.849  17
 -10   2  15 1145.58 426.483  13
 -10   2  15 1480.53 506.326  20
 -10  -4  -9-67.8832 256.765   7
 -10   4  -8 11890.6 1347.47   1
 -10  -4  -8 14835.0 1277.75   7
 -10   4  -7 1013.19 417.059   1
 -10  -4  -7 699.567 325.680   7
 -10  -4  -6 26724.4 1662.08   7
 -10  -4  -6 26417.1 1735.87  14
 -10   4  -6 27140.9 1885.90   1
 -10   4  -5 383.419 308.166   1
 -10  -4  -5 387.963 210.014  14
 -10  -4  -5 50.1063 223.238   7
 -10  -4  -5 377.731 238.780   3
 -10   4  -4 23340.8 1586.66   1
 -10  -4  -4 26790.7 1636.15  11
 -10  -4  -4 23777.0 1463.39   7
 -10  -4  -4 27390.3 1605.05  14
 -10  -4  -4 24096.8 1394.17   3
 -10  -4  -3 618.614 305.990  14
 -10  -4  -3 773.391 304.623   7
 -10  -4  -3 856.643 362.817  11
 -10  -4  -3 635.600 260.328   3
 -10   4  -3 502.987 293.229   1
 -10   4  -2 38356.0 1859.36   1
 -10  -4  -2 37337.3 1713.03   3
 -10  -4  -2 35613.2 1735.62   7
 -10  -4  -2 34634.4 1756.33  11
 -10  -4  -2 35305.7 1691.39  14
 -10   4  -2 36444.3 1470.94  16
 -10  -4  -1 34.2247 91.4508  10
 -10  -4  -1-23.8132 200.064  14
 -10  -4  -1 130.330 212.744   7
 -10  -4  -1-5.30663 230.597  11
 -10   4  -1 483.522 302.779   1
 -10   4  -1-60.9693 178.123  16
 -10   4  -1 59.8078 128.768   9
 -10   4   0 28225.6 1312.58  16
 -10   4   0 27311.8 1421.58   1
 -10  -4   0 26644.1 1404.19  11
 -10  -4   0 27641.1 1342.79  14
 -10  -4   0 26913.7 1004.36  10
 -10  -4   0 27447.3 1442.23  20
 -10  -4   0 27816.7 1431.62   7
 -10   4   0 26377.8 1200.28   9
 -10   4   1 6460.61 628.618  16
 -10  -4   1 6287.76 436.738  10
 -10   4   1 7730.74 412.753  15
 -10  -4   1 6310.26 602.068  14
 -10  -4   1 5930.45 681.881  20
 -10   4   1 6952.22 681.243   8
 -10  -4   1 5596.90 607.711  11
 -10  -4   1 7603.36 689.824  15
 -10  -4   1 6332.98 679.070   9
 -10  -4   1 7555.02 711.970   7
 -10   4   1 7031.45 637.321   9
 -10   4   1 6870.81 698.809   1
 -10   4   2 75976.3 2544.72  13
 -10  -4   2 75571.9 2587.07   9
 -10   4   2 82228.3 2000.12  15
 -10  -4   2 78387.3 2504.59  11
 -10  -4   2 77795.1 2307.79  14
 -10  -4   2 79282.8 2548.27   7
 -10  -4   2 74631.0 2442.76  15
 -10  -4   2 81387.6 2043.53  10
 -10   4   2 79742.1 2509.53   8
 -10  -4   2 73794.6 2596.36  20
 -10   4   2 79588.3 2536.07  16
 -10   4   3 149.739 229.935  16
 -10  -4   3 462.564 294.135   9
 -10  -4   3 115.499 189.455  15
 -10  -4   3 102.245 122.664  14
 -10  -4   3 561.154 254.561   7
 -10   4   3 158.936 221.304  13
 -10  -4   3 606.157 269.287  11
 -10  -4   3 469.865 277.883  20
 -10   4   3 732.198 243.054   8
 -10  -4   4 53494.4 2149.17  20
 -10  -4   4 52638.1 2049.40   9
 -10   4   4 53579.8 1952.32   8
 -10   4   4 55747.5 2116.07  16
 -10   4   4 54633.0 2060.21  13
 -10  -4   4 55099.6 1957.20   7
 -10  -4   4 56701.5 2077.41   2
 -10  -4   4 55758.4 1939.39  11
 -10  -4   4 53560.8 1958.71  15
 -10  -4   4 57409.3 1671.37  14
 -10   4   5 587.652 261.405  16
 -10  -4   5 833.037 294.220  15
 -10   4   5 172.540 210.078   8
 -10  -4   5 347.690 121.437  14
 -10   4   5 36.5242 190.084  13
 -10  -4   5 326.067 262.945   9
 -10  -4   5 154.429 180.961   2
 -10  -4   5 753.829 258.583   7
 -10  -4   5 638.473 246.322  11
 -10  -4   5 388.662 254.269  20
 -10  -4   5 391.150 133.633  17
 -10  -4   6 44337.5 1844.04   9
 -10   4   6 46419.7 1788.51   8
 -10  -4   6 44640.1 1623.80   6
 -10  -4   6 46148.9 1700.77   7
 -10  -4   6 49999.0 1961.29   2
 -10   4   6 47458.4 1916.82  13
 -10  -4   6 48229.0 2041.81  20
 -10  -4   6 46597.3 1698.40  11
 -10   4   6 42721.9 1898.68  16
 -10  -4   6 42416.9 1750.43  15
 -10  -4   6 44896.2 1462.50  17
 -10   4   7 2326.38 459.381  16
 -10  -4   7 1433.44 256.241  17
 -10  -4   7 2097.02 434.737   2
 -10  -4   7 1068.71 376.236  20
 -10   4   7 2207.16 402.794   8
 -10  -4   7 1944.43 317.620   7
 -10   4   7 2525.33 453.734  13
 -10  -4   7 1498.04 335.666   9
 -10  -4   7 2069.83 356.680   6
 -10  -4   7 2286.88 360.023  11
 -10  -4   7 1388.12 335.868  15
 -10   4   8 22202.0 1269.26   8
 -10  -4   8 25520.7 1194.57  11
 -10   4   8 23132.3 1424.41  16
 -10  -4   8 24820.2 1375.22   2
 -10   4   8 25312.6 1441.16  13
 -10  -4   8 24179.1 1292.58  15
 -10  -4   8 22780.6 1246.38   6
 -10  -4   8 22913.7 1117.51  17
 -10  -4   8 24974.8 1321.56   9
 -10  -4   8 23350.7 1437.66  20
 -10  -4   9 23.2012 161.857  17
 -10  -4   9 51.3580 173.966   9
 -10  -4   9 34.1733 158.969  11
 -10   4   9 264.516 261.601  13
 -10   4   9 72.0334 215.290   8
 -10  -4   9-328.657 323.262   2
 -10  -4   9 290.757 245.452   6
 -10  -4   9-346.583 261.083  20
 -10  -4   9 116.696 158.037  15
 -10  -4  10 27792.5 1659.38  20
 -10  -4  10 31726.7 1557.61  15
 -10   4  10 28406.4 1522.89   8
 -10  -4  10 30446.9 1616.40   2
 -10  -4  10 30001.6 1584.79   6
 -10   4  10 30160.0 1705.53  13
 -10   4  11 594.527 329.993  13
 -10   4  11 704.014 314.912   8
 -10  -4  11 664.076 315.020   2
 -10  -4  11 278.684 273.748   6
 -10  -4  11 528.234 261.068  20
 -10  -4  12 16599.1 1273.02  20
 -10   4  12 15834.0 1327.11  13
 -10  -4  12 14672.5 1210.09   6
 -10   4  12 14721.1 1150.93   8
 -10  -4  12 15639.6 1195.23   2
 -10   4  13 181.223 260.807   8
 -10  -4  13 89.0371 231.934   6
 -10   4  13-216.006 228.139  13
 -10  -4  13-154.836 263.964   2
 -10  -4  14 19955.1 1422.95   2
 -10  -6  -4 14815.3 1369.79  11
 -10  -6  -4 15204.4 1332.60   7
 -10  -6  -4 12896.6 1235.62  14
 -10   6  -4 13053.1 1320.49   1
 -10  -6  -3-110.637 212.670   3
 -10  -6  -3 296.716 257.971  14
 -10  -6  -3 691.455 388.394  11
 -10   6  -3-302.881 332.216   1
 -10  -6  -3 59.4343 263.130   7
 -10   6  -2 23239.1 1372.39  16
 -10  -6  -2 22333.4 1521.58  14
 -10  -6  -2 22692.9 1615.04  11
 -10  -6  -2 22849.0 1583.28   7
 -10   6  -2 22514.1 1627.62   1
 -10   6  -1 409.899 223.378  16
 -10  -6  -1-46.4370 244.782  11
 -10   6  -1 25.6072 294.933   1
 -10  -6  -1-42.4738 275.522   7
 -10  -6  -1-396.474 296.290  14
 -10   6   0 16062.1 1298.02   1
 -10   6   0 15261.7 1156.91  16
 -10  -6   0 14161.7 1104.71  14
 -10  -6   0 17423.9 1302.51   7
 -10  -6   0 15839.8 1264.55  11
 -10  -6   1 297.529 241.268   7
 -10   6   1 35.5998 226.441  16
 -10   6   1 347.558 275.451   8
 -10  -6   1 130.848 194.841  14
 -10  -6   1 247.166 339.847  11
 -10   6   2 37694.6 2007.92  13
 -10   6   2 40829.7 2038.98   8
 -10   6   2 42036.6 2016.50  16
 -10  -6   2 37996.3 1907.36   7
 -10  -6   2 38142.9 1941.41  11
 -10  -6   2 40552.1 1789.14  14
 -10   6   3 326.054 271.836   8
 -10  -6   3-7.56046 248.719   2
 -10   6   3 90.3174 262.747  13
 -10   6   3 38.4785 264.053  16
 -10  -6   3 241.195 248.339   7
 -10  -6   3 112.474 248.615  11
 -10  -6   4 26012.3 1466.77   7
 -10   6   4 23824.8 1527.76  16
 -10  -6   4 21301.5 1493.57  20
 -10  -6   4 22214.3 1438.93   2
 -10   6   4 23074.0 1528.74  13
 -10  -6   4 23715.0 1448.38  11
 -10   6   4 22315.5 1450.33   8
 -10   6   5 207.453 222.709   8
 -10  -6   5 47.5516 212.385  11
 -10   6   5 412.710 291.184  13
 -10  -6   5 156.106 255.311   2
 -10  -6   5 189.749 267.189  20
 -10  -6   5-68.1406 245.865   7
 -10   6   5 301.501 317.999  16
 -10  -6   6 27385.8 1700.97  20
 -10   6   6 26565.1 1603.29   8
 -10   6   6 28456.8 1720.54  16
 -10   6   6 25440.0 1659.71  13
 -10  -6   6 24716.9 1569.39   2
 -10  -6   6 26078.4 1501.84  11
 -10  -6   6 26685.1 1439.66   7
 -10   6   7 639.013 363.730  16
 -10   6   7 275.932 267.898   8
 -10  -6   7 365.714 289.970  11
 -10  -6   7 204.030 301.801   2
 -10   6   7 5.89748 293.230  13
 -10  -6   7 598.820 302.182  20
 -10   6   8 8236.28 965.768  16
 -10   6   8 9702.16 1043.89  13
 -10   6   8 9041.11 940.691   8
 -10  -6   8 10363.8 1025.67   2
 -10  -6   8 6943.88 868.560  20
 -10  -6   8 8961.63 860.857  11
 -10  -6   9 436.511 304.180   2
 -10   6   9 317.106 310.591  16
 -10  -6   9 97.4006 244.338  20
 -10   6   9 120.288 282.271  13
 -10   6   9 302.443 304.364   8
 -10  -6  10 14240.4 1228.60  20
 -10   6  10 14012.2 1315.82  16
 -10   6  10 13257.5 1213.43   8
 -10   6  11-474.019 348.973   8
  -9   1 -10 27795.8 1987.76   1
  -9  -1 -10 26327.6 1749.26  12
  -9  -1 -10 26395.1 1920.18   1
  -9   1 -10 26881.5 1712.64  12
  -9   1  -9 1130.28 424.148   1
  -9   1  -9 1099.79 376.356  12
  -9  -1  -9 535.840 347.263   1
  -9  -1  -9 452.453 258.586  12
  -9   1  -8 22701.9 1400.60  12
  -9   1  -8 22684.4 1697.85   1
  -9  -1  -8 22449.0 1637.83   1
  -9  -1  -8 21868.3 1431.93  12
  -9  -1  -7-50.1523 281.519   1
  -9   1  -7 556.363 244.146  12
  -9   1  -7-226.469 258.219   1
  -9  -1  -7 334.194 213.744   7
  -9  -1  -7 210.741 217.873  12
  -9  -1  -7 786.610 256.034  10
  -9  -1  -6 33197.4 1618.84  12
  -9  -1  -6 34164.2 1493.80  10
  -9  -1  -6 31372.2 1793.72   1
  -9  -1  -6 32352.8 1553.94   7
  -9   1  -6 35279.9 1937.40   1
  -9  -1  -5-18.3860 182.174  10
  -9  -1  -5 8.66794 242.778  12
  -9  -1  -5-196.067 290.976   1
  -9   1  -5 474.864 337.914   1
  -9  -1  -5 54.7719 187.111   7
  -9   1  -4 23742.2 1442.48   1
  -9  -1  -4 22963.4 1202.54   7
  -9  -1  -4 23050.3 1017.65  10
  -9  -1  -4 22653.1 1359.27   1
  -9   1  -4 23795.7 808.911   9
  -9   1  -3 1337.01 399.751   1
  -9   1  -3 1277.17 185.251   9
  -9  -1  -3 870.107 226.066   9
  -9  -1  -3 1537.12 400.944   1
  -9  -1  -3 1112.29 323.656   7
  -9  -1  -3 993.994 188.083  10
  -9  -1  -2 96791.6 2508.45   9
  -9  -1  -2 96753.0 2706.99   3
  -9   1  -2 97835.3 2305.11   9
  -9  -1  -2 91918.1 2787.90   1
  -9  -1  -2 94453.6 2717.86   7
  -9  -1  -2 94458.1 2328.40  20
  -9   1  -2 93524.5 1958.57  20
  -9   1  -2 94911.5 2900.16   1
  -9   1  -1 212.627 182.104  15
  -9   1  -1 196.461 236.096   1
  -9  -1  -1 143.477 200.241   1
  -9   1  -1-53.1477 157.226   9
  -9   1  -1 93.6208 77.2669  20
  -9  -1  -1 213.529 209.230   7
  -9  -1  -1 594.955 238.428  15
  -9  -1  -1 163.748 145.717  20
  -9  -1  -1 294.022 172.073   9
  -9  -1  -1 229.287 194.624   3
  -9   1   0 78365.7 2105.70   9
  -9  -1   0 75865.9 2057.13  20
  -9   1   0 77510.3 2260.01   1
  -9  -1   0 78415.5 2266.55   3
  -9   1   0 76325.9 1958.41  20
  -9  -1   0 78176.8 2203.81  15
  -9   1   0 76803.7 2008.19  15
  -9  -1   0 77713.7 2289.87   7
  -9  -1   0 77355.7 2174.38   1
  -9  -1   0 77262.4 2184.84   9
  -9  -1   1 1825.22 253.820   1
  -9  -1   1 1335.71 270.743  15
  -9   1   1 1192.66 236.715  15
  -9   1   1 1117.68 232.996   1
  -9  -1   1 1224.39 308.921   9
  -9   1   1 1507.98 182.108   5
  -9   1   1 1092.77 230.909  20
  -9  -1   1 1161.28 282.353   7
  -9  -1   1 1260.21 243.723  20
  -9   1   1 1235.05 263.304   9
  -9   1   2 114928. 2812.21  20
  -9  -1   2 111859. 2894.13  20
  -9  -1   2 116099. 2869.61  15
  -9  -1   2 105530. 2871.36   7
  -9   1   2 116211. 2708.73  15
  -9   1   2 116102. 2524.63  13
  -9   1   2 115553. 2639.50   1
  -9  -1   2 116276. 2678.81  11
  -9  -1   2 112185. 2939.52   9
  -9   1   2 111777. 2851.46   9
  -9  -1   3 124.111 222.264   9
  -9   1   3 334.138 87.0940   8
  -9  -1   3 110.617 199.130  15
  -9   1   3 593.151 195.099   3
  -9   1   3 619.650 209.344  15
  -9   1   3 433.713 142.781  13
  -9   1   3 266.559 199.598   9
  -9  -1   3 335.616 221.245  20
  -9   1   3 472.767 136.947   1
  -9  -1   3 261.223 123.991  11
  -9  -1   3 404.701 76.1565  10
  -9  -1   4 47396.9 1730.51   9
  -9   1   4 47612.4 1199.96   1
  -9  -1   4 49763.8 1263.30  10
  -9  -1   4 48990.4 1585.18  15
  -9   1   4 48160.8 1659.22   9
  -9   1   4 49033.8 1188.70   8
  -9  -1   4 46473.8 1041.01  17
  -9  -1   4 48442.1 1042.92  13
  -9  -1   4 48950.9 1226.90  11
  -9  -1   4 49049.4 1786.57  20
  -9   1   4 47135.1 1389.01   3
  -9   1   4 49393.7 1334.49  13
  -9  -1   5 7828.04 515.806   2
  -9  -1   5 7544.61 283.620   8
  -9  -1   5 6164.43 601.316   9
  -9   1   5 8637.84 660.402   9
  -9  -1   5 7197.81 563.096  15
  -9   1   5 7119.11 373.069   8
  -9   1   5 7245.59 432.581   3
  -9   1   5 8058.78 477.158  13
  -9  -1   5 6842.23 396.572  17
  -9  -1   5 7526.26 329.168  11
  -9  -1   5 7370.97 694.529  20
  -9  -1   6 67793.0 2238.30   9
  -9   1   6 71322.1 1575.43   1
  -9   1   6 67139.6 2162.16   9
  -9   1   6 69264.8 1682.51   3
  -9  -1   6 67657.4 1552.90   8
  -9   1   6 72029.8 1702.24   8
  -9   1   6 69640.6 1894.83  13
  -9  -1   6 63733.0 1828.57  17
  -9  -1   6 62273.6 2285.13  20
  -9  -1   6 68998.0 1453.03  11
  -9  -1   6 68808.0 1893.50   2
  -9  -1   6 69658.7 2051.43   6
  -9  -1   7 586.704 374.199  20
  -9   1   7 458.320 207.981  13
  -9   1   7 798.497 303.168   9
  -9  -1   7 152.387 128.428   2
  -9   1   7 202.740 114.386   8
  -9  -1   7 341.531 73.7624  11
  -9  -1   7 572.997 296.318   9
  -9   1   7 454.671 107.459   1
  -9  -1   7 246.297 194.004   6
  -9  -1   7 500.287 194.135  17
  -9   1   8 42145.4 1546.02  13
  -9   1   8 42388.1 1379.31   8
  -9  -1   8 40665.4 1600.56  17
  -9  -1   8 43369.8 1645.12   6
  -9   1   8 40709.7 1677.06   9
  -9  -1   8 44511.6 1779.23   9
  -9  -1   8 40717.3 1844.88  20
  -9  -1   8 40352.4 1402.79   2
  -9  -1   9-352.254 264.806  17
  -9  -1   9-38.9803 171.755   2
  -9  -1   9 500.696 308.713  20
  -9   1   9 253.978 202.674  13
  -9  -1   9 228.743 198.498   9
  -9   1   9-53.7077 150.874   8
  -9  -1   9 202.940 244.292   6
  -9   1   9 393.070 246.389   9
  -9   1  10 67318.0 2148.52   8
  -9  -1  10 67987.3 2641.52  20
  -9   1  10 66792.8 2359.63  13
  -9  -1  10 71183.4 2075.97   2
  -9   1  10 71712.3 2475.80   9
  -9  -1  10 69635.1 2459.83   9
  -9  -1  10 68899.1 2523.23  17
  -9  -1  10 67099.9 2384.84   6
  -9   1  11 1856.22 388.682   6
  -9  -1  11 2224.30 433.737   9
  -9   1  11 1653.73 461.760  20
  -9  -1  11 2076.85 449.500  17
  -9  -1  11 2236.52 341.216   2
  -9  -1  11 1778.74 491.922  20
  -9   1  11 1414.59 319.428   8
  -9  -1  11 2362.14 443.159   6
  -9   1  11 679.879 270.838  13
  -9   1  11 1738.39 402.424   9
  -9  -1  12 33173.4 1657.09   9
  -9   1  12 28718.0 1622.36  13
  -9   1  12 31131.1 1514.57   8
  -9   1  12 32791.4 1835.55  20
  -9  -1  12 27615.3 1707.90  20
  -9  -1  12 33540.6 1363.17   2
  -9   1  12 28705.8 1567.60   6
  -9  -1  12 31393.7 1673.02   6
  -9  -1  12 29381.2 1753.92  17
  -9   1  12 34363.6 1735.79   9
  -9   1  13-170.019 261.920  20
  -9  -1  13 285.241 289.241  17
  -9  -1  13 632.549 328.418  20
  -9   1  13-210.094 248.749   6
  -9   1  13 295.396 253.706   9
  -9   1  13-90.3034 200.750   8
  -9   1  13 247.269 247.974  13
  -9  -1  13 177.369 279.184   6
  -9  -1  14 24930.3 1623.90   6
  -9   1  14 28349.9 1831.82  20
  -9  -1  14 26727.9 1828.57  17
  -9   1  14 25263.1 1591.29   6
  -9   1  14 25217.8 1509.35   8
  -9   1  14 24131.3 1636.09  13
  -9   1  15-214.590 249.376  20
  -9  -1  15-270.088 411.243  17
  -9   1  15-127.985 222.543   6
  -9  -1  15 80.6047 222.648  13
  -9   1  15 429.795 265.724  13
  -9  -3  -9 461.943 324.221  12
  -9  -3  -9 731.413 341.129   7
  -9   3  -9 871.338 471.252   1
  -9  -3  -8 22507.2 1473.32   7
  -9  -3  -8 22365.8 1507.51  12
  -9   3  -7 1577.09 504.074   1
  -9  -3  -7 426.458 186.818  10
  -9  -3  -7 655.941 290.530  12
  -9  -3  -7 1041.22 371.512   7
  -9   3  -6 29408.9 1843.83   1
  -9  -3  -6 26698.1 1514.36   7
  -9  -3  -6 30076.4 1427.45  10
  -9  -3  -5 1247.18 420.976  14
  -9  -3  -5 550.803 212.923  10
  -9  -3  -5 1282.14 368.513   7
  -9   3  -5 729.609 405.014   1
  -9  -3  -5 1238.24 325.743   3
  -9  -3  -4 42154.5 1742.91   3
  -9  -3  -4 38980.9 1811.30  14
  -9  -3  -4 42404.3 1524.88  10
  -9  -3  -4 37536.6 1844.89  11
  -9  -3  -4 39586.6 1771.98   7
  -9   3  -4 40662.5 1968.38   1
  -9  -3  -3 772.821 269.875   3
  -9  -3  -3 176.503 237.507  14
  -9  -3  -3 493.747 256.195   7
  -9  -3  -3 11.0432 252.981  11
  -9   3  -3 342.223 303.439   1
  -9  -3  -3 660.902 177.495  10
  -9  -3  -2 45337.9 1791.77   3
  -9  -3  -2 45754.1 1894.93  11
  -9   3  -2 46547.2 1930.79   1
  -9  -3  -2 45650.7 1833.21   7
  -9  -3  -2 49666.5 1468.81  10
  -9  -3  -2 47050.9 1845.72  14
  -9   3  -2 47153.5 1421.28   9
  -9   3  -1 1000.05 224.940   9
  -9  -3  -1 633.354 301.237  11
  -9   3  -1 1112.09 233.335  16
  -9  -3  -1 708.704 301.160  14
  -9   3  -1 912.705 312.877   1
  -9  -3  -1 1089.13 296.345   7
  -9  -3  -1 1015.00 305.263  20
  -9  -3  -1 1010.38 175.279  10
  -9   3   0 77287.7 2207.76  16
  -9  -3   0 77437.3 2284.51  14
  -9  -3   0 75016.0 2330.03  15
  -9   3   0 76616.6 1783.24  15
  -9   3   0 73837.5 2355.00   1
  -9   3   0 74320.9 1543.19   5
  -9  -3   0 72427.3 2322.15  20
  -9  -3   0 78265.2 2397.48   7
  -9  -3   0 79528.5 1823.23  10
  -9  -3   0 77123.8 2416.70   9
  -9  -3   0 74251.8 2342.80  11
  -9   3   0 74399.5 2116.67   9
  -9   3   1 780.649 270.071   1
  -9  -3   1 171.367 93.9625  10
  -9  -3   1 214.548 181.816  11
  -9   3   1 396.837 211.671   9
  -9   3   1 406.658 100.899   5
  -9   3   1-34.7242 161.134  16
  -9  -3   1 320.151 226.920  15
  -9  -3   1 784.433 298.018   9
  -9  -3   1 296.810 179.579  14
  -9   3   1 135.032 180.103   8
  -9  -3   1 193.116 188.844   7
  -9  -3   1-47.3793 217.325  20
  -9   3   1 5.17948 104.729  15
  -9  -3   2 86867.9 2603.85  20
  -9  -3   2 87641.3 2431.22  11
  -9   3   2 85995.0 2112.93  15
  -9  -3   2 85461.9 2475.32  15
  -9   3   2 84967.2 2394.88   8
  -9  -3   2 87835.0 2273.25  14
  -9   3   2 86071.0 2476.98  13
  -9  -3   2 84484.4 2472.54   7
  -9   3   2 86324.5 2478.69  16
  -9  -3   2 82370.9 2538.77   9
  -9  -3   3 9080.37 676.505   2
  -9   3   3 9824.63 655.853   8
  -9  -3   3 10514.6 572.652  14
  -9  -3   3 8570.32 648.846   7
  -9  -3   3 9165.18 713.547   9
  -9   3   3 9911.57 746.364  16
  -9  -3   3 10039.3 702.304  15
  -9   3   3 10484.3 713.890  13
  -9  -3   3 9859.46 648.781  11
  -9  -3   3 8513.01 710.537  20
  -9   3   4 59012.0 2013.40  16
  -9  -3   4 57175.6 1983.78   9
  -9  -3   4 59662.1 1791.33  11
  -9  -3   4 54465.5 1873.88  15
  -9   3   4 57763.7 1809.17   8
  -9  -3   4 61624.5 1978.24   2
  -9  -3   4 56303.6 1505.81  14
  -9  -3   4 55200.4 2044.35  20
  -9   3   4 60158.4 1938.13  13
  -9  -3   4 58484.1 1848.91   7
  -9  -3   4 57222.1 1459.76  17
  -9  -3   5 452.146 133.839  17
  -9   3   5 512.629 215.330  13
  -9  -3   5 320.201 193.669   2
  -9   3   5-168.539 285.068  16
  -9  -3   5 143.354 152.266  11
  -9  -3   5 260.208 218.435  15
  -9  -3   5 29.5960 72.8142  14
  -9  -3   5 434.366 246.618  20
  -9  -3   5 356.441 240.468   9
  -9  -3   5 394.596 194.009   7
  -9   3   5-52.3812 159.738   8
  -9  -3   5 334.781 150.599   6
  -9   3   6 33999.1 1544.14  16
  -9  -3   6 34744.0 1623.29  20
  -9  -3   6 36968.2 1543.04   9
  -9  -3   6 35419.3 1451.34  15
  -9   3   6 37523.1 1409.61   8
  -9  -3   6 37938.4 1320.63  11
  -9  -3   6 38361.5 1416.31   6
  -9   3   6 35812.6 1493.14  13
  -9  -3   6 34970.1 1318.13   7
  -9  -3   6 38562.1 1544.51   2
  -9  -3   6 36239.2 1217.80  17
  -9  -3   7 2170.47 454.284  20
  -9   3   7 1393.19 361.062  16
  -9  -3   7 974.602 257.728  15
  -9  -3   7 902.986 214.998  17
  -9  -3   7 1080.59 233.585   7
  -9   3   7 1550.52 301.057   8
  -9   3   7 1164.13 276.264  13
  -9  -3   7 1163.18 251.128  11
  -9  -3   7 2133.40 396.774   2
  -9  -3   7 1541.68 305.203   6
  -9  -3   7 936.767 288.310   9
  -9  -3   8 32124.0 1446.41  15
  -9   3   8 33352.2 1544.14  13
  -9  -3   8 32966.1 1648.13  20
  -9  -3   8 33676.0 1511.29   2
  -9  -3   8 34595.1 1511.08   6
  -9   3   8 35322.9 1458.66   8
  -9  -3   8 33331.4 1483.60   9
  -9  -3   8 36017.8 1439.95  17
  -9  -3   9 504.987 246.007  17
  -9  -3   9 241.471 209.797   6
  -9  -3   9 193.651 196.224   9
  -9  -3   9 154.709 236.482  15
  -9   3   9 304.464 191.388   8
  -9   3   9 390.130 256.803  13
  -9  -3   9 144.221 199.978   2
  -9  -3   9-95.0050 223.049  20
  -9  -3  10 24754.3 1334.16   2
  -9   3  10 23612.0 1278.83   8
  -9  -3  10 23894.4 1299.02  15
  -9   3  10 24440.3 1430.99  13
  -9  -3  10 25097.6 1398.24   6
  -9  -3  10 24131.7 1458.77  20
  -9  -3  10 26441.8 1303.80   9
  -9  -3  10 25085.7 1400.10  17
  -9  -3  11 944.521 292.178  15
  -9  -3  11 851.002 334.981  17
  -9  -3  11-152.922 273.236  20
  -9   3  11 871.496 280.789   8
  -9  -3  11 978.681 345.467   6
  -9   3  11 508.511 289.339  13
  -9  -3  11 1276.20 345.654   2
  -9   3  12 29213.9 1569.77   8
  -9  -3  12 26723.4 1597.04  20
  -9   3  12 26070.1 1658.40  13
  -9  -3  12 28225.3 1699.80  17
  -9  -3  12 28374.7 1523.35   2
  -9  -3  12 26524.3 1600.09   6
  -9  -3  13 1752.47 464.862  17
  -9   3  13 1425.85 342.098   8
  -9   3  13 1834.24 492.780  13
  -9  -3  13 1578.82 389.928   2
  -9   3  13 1315.11 479.989   9
  -9  -3  13 1352.64 432.237   6
  -9   3  14 19509.5 1394.96   8
  -9  -3  14 19660.0 1506.94   6
  -9   3  14 24336.0 1719.04  13
  -9   3  14 23281.7 1639.86   9
  -9  -3  14 24596.7 1736.82  17
  -9   3  15 592.477 434.072   9
  -9  -5  -8 11447.2 1164.93   7
  -9  -5  -7 542.821 391.067  14
  -9   5  -7-372.219 354.582   1
  -9  -5  -7-142.138 250.285   7
  -9  -5  -6 11989.6 1142.32   7
  -9   5  -6 12711.5 1298.38   1
  -9  -5  -6 11022.9 1177.65  11
  -9  -5  -6 12461.7 1202.58  14
  -9  -5  -5 104.441 191.844   3
  -9   5  -5-81.2113 291.974   1
  -9  -5  -5-185.325 257.091  14
  -9  -5  -5 448.531 278.507   7
  -9  -5  -5 351.748 327.592  11
  -9  -5  -4 37451.0 1975.83   7
  -9   5  -4 37780.0 2096.48   1
  -9  -5  -4 38715.9 1833.29   3
  -9  -5  -4 36938.5 2029.86  11
  -9  -5  -4 37919.3 1995.00  14
  -9  -5  -3-233.851 373.969  11
  -9   5  -3 90.4614 263.462   1
  -9  -5  -3-24.0204 185.084   3
  -9  -5  -3 103.698 244.654   7
  -9  -5  -3 273.694 303.669  14
  -9   5  -3 130.134 142.840  16
  -9   5  -2 22399.0 1217.15  16
  -9  -5  -2 22511.7 1384.29  14
  -9  -5  -2 23772.1 1459.64   7
  -9  -5  -2 20998.9 1408.34  11
  -9   5  -2 21918.7 1454.23   1
  -9   5  -1-34.8931 188.279  16
  -9  -5  -1 318.055 265.124  14
  -9   5  -1 449.165 191.472   9
  -9   5  -1 340.527 292.885   1
  -9  -5  -1-77.9051 249.890   7
  -9  -5  -1 237.828 279.966  11
  -9  -5   0 51776.6 1724.58  10
  -9   5   0 48002.1 2087.95   8
  -9  -5   0 49811.1 1987.36  14
  -9  -5   0 48499.8 2074.03   7
  -9  -5   0 50090.1 2104.98  11
  -9   5   0 49256.4 2124.38   1
  -9   5   0 48267.6 1946.81  16
  -9  -5   1 45.0488 200.908  11
  -9  -5   1 264.648 251.435  14
  -9   5   1 452.965 270.992   8
  -9   5   1 341.348 257.900  16
  -9  -5   1 260.717 198.281   7
  -9  -5   1 198.492 162.056  10
  -9  -5   2 31292.0 1394.15  14
  -9   5   2 30738.4 1557.84   8
  -9  -5   2 31753.2 1536.92   7
  -9  -5   2 28654.8 1578.28  20
  -9  -5   2 31901.9 1556.42  11
  -9   5   2 32610.6 1587.20  16
  -9   5   2 30673.2 1605.94  13
  -9   5   3-216.583 280.920  16
  -9  -5   3-204.300 278.315   2
  -9  -5   3-15.5993 169.810   7
  -9  -5   3-103.861 189.265  15
  -9   5   3-272.187 289.817   8
  -9  -5   3-57.6373 234.638  11
  -9   5   3 311.619 223.399  13
  -9  -5   3 313.512 166.671  14
  -9  -5   3-112.445 247.284  20
  -9   5   4 46197.7 1953.99   8
  -9  -5   4 44543.3 1758.96  15
  -9   5   4 47563.9 2050.93  13
  -9  -5   4 46842.7 1978.07   2
  -9   5   4 48153.1 2055.35  16
  -9  -5   4 48068.7 1887.07   7
  -9  -5   4 49179.1 1939.15  11
  -9  -5   4 50701.5 2131.59  20
  -9  -5   4 50055.0 1652.09  14
  -9  -5   5 62.6610 153.264  17
  -9  -5   5 217.103 243.699   2
  -9   5   5-128.721 269.385  16
  -9   5   5-199.851 220.366  13
  -9  -5   5-96.9707 156.693  15
  -9  -5   5-222.774 232.650  11
  -9   5   5 85.8749 227.455   8
  -9  -5   5-18.9311 186.748   7
  -9  -5   5 39.4451 217.062  20
  -9  -5   6 23571.5 1315.16   9
  -9  -5   6 22231.3 1354.39   2
  -9  -5   6 24082.6 1227.44  15
  -9  -5   6 25127.1 1158.75   6
  -9   5   6 26530.0 1427.84   8
  -9   5   6 25637.4 1495.95  16
  -9  -5   6 23429.4 1431.48  20
  -9  -5   6 25302.0 1243.92   7
  -9  -5   6 25273.9 1328.15  11
  -9   5   6 25626.2 1497.21  13
  -9  -5   6 23362.9 1137.82  17
  -9  -5   7-95.7125 225.363  20
  -9  -5   7 379.582 203.975  17
  -9  -5   7 295.950 204.060   6
  -9   5   7-37.4395 257.106  13
  -9   5   7-121.849 339.122  16
  -9  -5   7-159.443 250.643   2
  -9  -5   7 438.820 272.439   9
  -9   5   7 449.525 280.394   8
  -9  -5   7 310.825 269.217  11
  -9   5   8 40046.4 2001.11  16
  -9   5   8 32209.5 1746.32   8
  -9  -5   8 39252.8 1903.89   2
  -9   5   8 41884.8 2043.56  13
  -9  -5   8 38990.0 1717.67  11
  -9  -5   8 42578.8 1762.69   6
  -9  -5   8 40078.1 1711.48   9
  -9  -5   8 38903.1 1933.21  20
  -9  -5   9 124.657 211.046  11
  -9   5   9 91.6677 230.255   8
  -9  -5   9 136.725 277.222  20
  -9  -5   9 140.302 231.609   2
  -9   5   9-111.533 286.873  13
  -9  -5   9 279.104 174.211   6
  -9   5   9 265.729 247.879  16
  -9   5  10 16151.7 1300.38  16
  -9  -5  10 17301.7 1205.79   6
  -9  -5  10 16518.3 1240.89  20
  -9   5  10 16116.2 1331.18  13
  -9  -5  10 16973.8 1274.18   2
  -9   5  10 18063.9 1310.90   8
  -9  -5  11 220.786 318.676   2
  -9   5  11 165.484 253.729   8
  -9   5  11 2.77777 231.867  13
  -9  -5  11-346.646 240.303   6
  -9  -5  12 26597.1 1661.19   6
  -9  -5  12 23057.7 1567.51   2
  -9   5  12 23079.4 1574.99   8
  -9   5  13 605.559 356.746   8
  -9  -7  -3 1311.77 422.872  14
  -9  -7  -2 17839.3 1421.19  14
  -9  -7  -1 220.085 239.292  14
  -9  -7  -1 945.204 409.894   7
  -9   7  -1 467.680 415.934   1
  -9   7  -1 334.791 242.068  16
  -9  -7  -1 616.254 405.587  11
  -9  -7   0 27962.1 1664.86  14
  -9   7   0 27031.7 1815.15   8
  -9   7   0 24991.5 1612.20  16
  -9  -7   0 28434.6 1777.94   7
  -9  -7   0 26978.0 1760.27  11
  -9   7   0 27820.3 1853.79   1
  -9  -7   1 693.318 304.589  14
  -9  -7   1 565.931 336.488   7
  -9  -7   1-57.7792 287.651  11
  -9   7   1 561.134 363.084  16
  -9   7   1 320.710 319.515   8
  -9   7   2 19622.5 1497.63   8
  -9  -7   2 19671.4 1418.80   7
  -9  -7   2 18043.9 1401.32  11
  -9   7   2 19244.0 1438.12  16
  -9   7   3 1030.32 454.863   8
  -9  -7   3 275.404 240.527   2
  -9  -7   3 1235.97 380.534   7
  -9  -7   3 942.503 309.510  11
  -9   7   3 1071.25 393.250  13
  -9   7   3 1130.12 432.394  16
  -9   7   4 23744.5 1644.63   8
  -9   7   4 24621.9 1723.95  13
  -9   7   4 25073.3 1696.89  16
  -9  -7   4 24117.3 1585.18  11
  -9  -7   4 22721.9 1537.46   2
  -9  -7   4 25018.5 1535.42   7
  -9  -7   5 109.019 259.552   7
  -9   7   5 429.704 390.542  13
  -9   7   5-33.2878 236.232  16
  -9   7   5-130.336 287.652   8
  -9  -7   5 209.437 289.503  11
  -9  -7   5 138.137 236.805   2
  -9   7   6 11120.9 1104.30   8
  -9   7   6 8412.40 1013.79  13
  -9  -7   6 9861.49 1022.43   2
  -9  -7   6 9095.93 951.146  11
  -9   7   6 11178.1 1134.08  16
  -9   7   7 1047.81 445.191   8
  -9  -7   7 60.8741 220.223  11
  -9  -7   8 10995.3 1050.52  11
  -8   0 -11 51.7732 287.361   1
  -8   0 -11-365.089 267.379  12
  -8   0 -10 21137.5 1685.02   1
  -8   0 -10 21319.5 1499.59  12
  -8   0  -9-409.253 304.842   1
  -8   0  -9-215.639 254.923  12
  -8   0  -8 42503.5 1977.75  12
  -8   0  -8 46073.6 2335.02   1
  -8   0  -7 106.304 292.132   1
  -8   0  -7 19.0619 195.247  12
  -8   0  -6 20174.1 1388.88   1
  -8   0  -6 19378.6 1147.46  12
  -8   0  -5-57.1167 270.164   1
  -8   0  -5 114.281 238.491  12
  -8   0  -4 66567.2 2116.36  12
  -8   0  -4 63038.7 2412.69   1
  -8   0  -3-3.60211 277.055   1
  -8   0  -3-6.51806 120.253   9
  -8   0  -2 57010.8 1587.56   9
  -8   0  -2 56122.0 1383.97  20
  -8   0  -2 62217.9 2090.51   1
  -8   0  -1-15.7083 121.119   9
  -8   0  -1-30.9173 209.616   1
  -8   0  -1 36.2041 148.978  15
  -8   0  -1 61.5107 101.489  20
  -8   0   0 124895. 2924.33   9
  -8   0   0 125526. 3056.66   1
  -8   0   0 121129. 2883.44  15
  -8   0   0 124015. 3019.03   3
  -8   0   0 124711. 2777.03  20
  -8   0   1 35.8168 74.9188  17
  -8   0   1 51.7534 178.840   9
  -8   0   1-2.14364 171.707  15
  -8   0   1-83.9410 139.314   1
  -8   0   1-116.842 177.886   3
  -8   0   1-137.885 170.664  20
  -8   0   2 57973.4 1659.38   3
  -8   0   2 57316.2 1738.23  20
  -8   0   2 61286.5 1517.11   1
  -8   0   2 57761.0 1652.42  15
  -8   0   2 60159.6 1306.38  17
  -8   0   2 57330.2 1762.70   9
  -8   0   3-44.1849 47.9259  17
  -8   0   3 51.3399 60.0415  10
  -8   0   3-139.609 148.408  15
  -8   0   3 20.0859 61.4972   1
  -8   0   3 65.8538 60.0114  13
  -8   0   3-42.2862 201.604  20
  -8   0   3-26.3158 220.068   9
  -8   0   4 86617.4 1839.44  13
  -8   0   4 85591.8 2368.37   9
  -8   0   4 81075.6 2381.69  20
  -8   0   5-88.8541 241.177  20
  -8   0   5 54.2321 51.1840   8
  -8   0   5 59.5593 112.587  13
  -8   0   5-220.275 203.356   9
  -8   0   6 27286.0 1201.36   9
  -8   0   6 25467.0 883.083   2
  -8   0   6 29051.5 1345.71  20
  -8   0   6 28728.7 1005.49  13
  -8   0   7 108.634 63.9572   1
  -8   0   7-21.6276 108.716   2
  -8   0   7-145.410 136.961  13
  -8   0   7 135.658 191.697   6
  -8   0   7 58.5810 250.746  20
  -8   0   7 86.6977 225.549   9
  -8   0   8 95545.6 2125.00   1
  -8   0   8 94622.9 2740.77   9
  -8   0   8 90755.8 1834.24  11
  -8   0   8 90953.4 2651.24   6
  -8   0   8 96888.0 2953.29  20
  -8   0   8 95669.7 2210.59   2
  -8   0   8 95315.1 2605.44  13
  -8   0   9 160.964 228.295   6
  -8   0   9 41.2976 110.345   2
  -8   0   9-35.9169 162.252  13
  -8   0   9-197.310 212.767   9
  -8   0   9 232.868 299.562  20
  -8   0  10 57835.6 2130.51   9
  -8   0  10 57832.0 1617.10   2
  -8   0  10 57415.1 2303.71  20
  -8   0  10 54504.0 2068.42   6
  -8   0  10 56736.4 2121.39  13
  -8   0  11-44.1810 208.187   9
  -8   0  11-205.323 222.311  13
  -8   0  11 286.456 243.129   6
  -8   0  11-278.672 300.394  20
  -8   0  12 47755.7 2025.42   9
  -8   0  12 47693.3 2063.25   6
  -8   0  12 47194.7 2138.60  13
  -8   0  12 46253.5 2211.66  20
  -8   0  13 191.545 272.391  13
  -8   0  13 244.997 286.308   6
  -8   0  13 70.5534 229.658  20
  -8   0  14 15824.4 1304.03  20
  -8   0  14 13113.9 1158.96   6
  -8   0  14 12650.1 1180.11  13
  -8   0  14 14829.9 1379.52  17
  -8   0  15 240.055 331.325  17
  -8   0  15 65.3587 332.016  13
  -8   0  15 168.311 290.589   6
  -8   2 -11 387.501 233.082  12
  -8   2 -10 14104.8 1417.62   1
  -8  -2 -10 13005.2 1203.74  12
  -8  -2 -10 14400.9 1191.46  10
  -8   2 -10 13597.3 1151.37  12
  -8   2  -9 651.164 279.791  12
  -8  -2  -9-300.653 274.730  12
  -8  -2  -9 132.923 339.440   1
  -8   2  -9 427.177 342.022   1
  -8  -2  -9-74.9232 226.191  10
  -8  -2  -8 30070.1 1682.11  12
  -8   2  -8 27261.8 1505.35  12
  -8  -2  -8 27089.6 1493.18   7
  -8   2  -8 33511.9 2051.38   1
  -8  -2  -8 29700.9 1566.10  10
  -8  -2  -8 28155.1 1815.69   1
  -8  -2  -7 1279.05 383.909  12
  -8   2  -7 1268.46 329.523  12
  -8  -2  -7 1471.84 335.477  10
  -8  -2  -7 1113.48 319.058   7
  -8   2  -7 669.518 355.498   1
  -8  -2  -7 1545.17 486.613   1
  -8  -2  -6 37504.4 1583.33  10
  -8  -2  -6 34175.8 1829.09   1
  -8   2  -6 36312.2 1961.76   1
  -8  -2  -6 36506.7 1691.98  12
  -8  -2  -6 36123.9 1634.91   7
  -8  -2  -5-114.326 251.645  12
  -8  -2  -5 95.9136 237.356   7
  -8  -2  -5-12.8557 289.578   1
  -8   2  -5-435.363 319.729   1
  -8  -2  -5-37.8943 147.180  10
  -8  -2  -4 78914.7 2479.62   7
  -8   2  -4 78638.6 1591.62   9
  -8   2  -4 79826.7 2800.35   1
  -8  -2  -4 78074.5 2688.91   1
  -8  -2  -4 80471.0 2478.72  12
  -8  -2  -4 77964.7 2427.72   3
  -8  -2  -4 82204.1 2261.26  10
  -8  -2  -3 101.008 125.007  10
  -8  -2  -3 247.031 198.976   3
  -8   2  -3 131.496 229.482   1
  -8  -2  -3 296.440 284.529   1
  -8  -2  -3-215.915 218.716   7
  -8   2  -3 67.2915 62.4452   9
  -8  -2  -3-83.9652 215.101  14
  -8  -2  -2 85210.9 2480.20   7
  -8  -2  -2 83032.9 2452.46   3
  -8  -2  -2 82943.9 2495.33  14
  -8  -2  -2 88888.1 2073.27  10
  -8  -2  -2 89529.4 2442.50   9
  -8   2  -2 85666.7 2630.68   1
  -8  -2  -2 82691.3 2560.47  11
  -8   2  -2 83374.3 2042.97   9
  -8   2  -2 83223.5 1827.37  20
  -8  -2  -1 15914.7 860.343   9
  -8   2  -1 15483.0 619.639  15
  -8  -2  -1 15085.9 857.647   3
  -8  -2  -1 15662.9 863.225  14
  -8  -2  -1 16874.6 908.159   7
  -8  -2  -1 14875.2 576.697  10
  -8   2  -1 15418.2 900.810   1
  -8  -2  -1 15818.6 906.614  11
  -8  -2  -1 15405.1 808.297  20
  -8   2  -1 15980.8 716.947   9
  -8  -2   0 98848.5 2615.47   9
  -8  -2   0 96799.3 2580.58  15
  -8   2   0 95370.3 2199.76  15
  -8  -2   0 97984.1 2518.41  14
  -8   2   0 98089.1 1947.39   5
  -8  -2   0 96480.1 2604.33   7
  -8   2   0 97537.1 2588.66   1
  -8  -2   0 95920.5 2530.46  20
  -8  -2   0 96560.4 2583.96  11
  -8  -2   0 96564.4 1993.56  10
  -8   2   0 95421.0 2386.45   9
  -8   2   1 767.146 208.056   8
  -8   2   1 652.275 172.165   9
  -8  -2   1 848.541 195.246  20
  -8  -2   1 564.922 265.594   9
  -8   2   1 878.758 126.801   5
  -8  -2   1 889.448 243.907  15
  -8   2   1 889.841 157.191  15
  -8  -2   1 895.546 130.609  13
  -8   2   1 1228.12 268.351   1
  -8  -2   1 493.077 191.153   7
  -8  -2   1 633.592 207.424  11
  -8  -2   1 832.641 91.1742  10
  -8  -2   1 657.262 189.890  14
  -8   2   2 58800.9 1728.01  13
  -8  -2   2 59716.7 1892.80  20
  -8   2   2 61488.5 1818.15  16
  -8  -2   2 58816.3 1826.63  15
  -8   2   2 63109.3 1690.07   8
  -8   2   2 62006.8 1615.96  15
  -8  -2   2 60100.4 1815.51   7
  -8  -2   2 64079.6 1398.72  13
  -8  -2   2 60672.0 1616.43  14
  -8  -2   2 60294.9 1701.06  11
  -8  -2   2 58661.3 1882.90   9
  -8   2   2 61086.1 1799.35   9
  -8  -2   2 60465.3 1351.90  10
  -8  -2   3 545.493 259.591  20
  -8  -2   3 181.672 161.592   2
  -8   2   3 214.886 152.481  13
  -8  -2   3 134.666 174.564  15
  -8   2   3 453.288 207.078  16
  -8   2   3 42.4940 118.153   8
  -8  -2   3 399.002 93.3012  13
  -8  -2   3 107.581 156.469   7
  -8  -2   3 414.243 109.117   8
  -8  -2   3 210.761 128.603  11
  -8  -2   3 334.601 98.5601  10
  -8  -2   3 566.349 263.469   9
  -8  -2   4 56895.1 1326.18  17
  -8  -2   4 56912.1 1760.09  15
  -8   2   4 56454.3 1573.19   8
  -8  -2   4 58649.5 1405.74  13
  -8  -2   4 55251.5 1724.28   2
  -8  -2   4 53932.6 1897.89  20
  -8   2   4 55581.6 1677.19  13
  -8  -2   4 52897.2 1822.70   9
  -8  -2   4 59682.2 1432.59   8
  -8  -2   4 57180.4 1529.04  11
  -8  -2   4 54731.6 1662.47   7
  -8  -2   5 395.103 195.643  15
  -8  -2   5 161.074 126.654   7
  -8   2   5 175.135 136.377   8
  -8   2   5 308.735 168.951  13
  -8  -2   5 59.9403 160.434   2
  -8  -2   5 112.756 94.0808  17
  -8  -2   5 258.158 120.785  11
  -8  -2   5 271.318 185.779   9
  -8  -2   5-59.4249 131.805   6
  -8  -2   5 127.690 205.291  20
  -8  -2   6 43201.6 1656.72   9
  -8  -2   6 46161.4 1575.34  15
  -8  -2   6 48086.1 1322.33  11
  -8  -2   6 45583.5 1445.15  17
  -8  -2   6 47226.5 1578.44   2
  -8   2   6 47336.6 1460.93   8
  -8  -2   6 40948.8 1734.31  20
  -8   2   6 45075.7 1574.15  13
  -8  -2   6 45238.9 1569.70   6
  -8  -2   7 1788.72 320.773  17
  -8  -2   7 2658.48 389.814  15
  -8  -2   7 2094.43 411.504  20
  -8  -2   7 2247.52 340.621   2
  -8   2   7 1096.52 226.382   8
  -8   2   7 1823.77 326.702  13
  -8  -2   7 1835.75 340.355   9
  -8  -2   7 2099.01 351.213   6
  -8  -2   8 57348.4 2213.28  20
  -8   2   8 62489.0 1931.60   8
  -8  -2   8 62702.0 2099.89   6
  -8  -2   8 65569.7 2009.19   2
  -8  -2   8 57806.5 2060.00   9
  -8   2   8 58423.4 2061.82  13
  -8  -2   8 61372.6 2082.34  17
  -8  -2   9 470.447 263.273  17
  -8  -2   9 527.166 234.057   9
  -8  -2   9 560.888 309.544  20
  -8   2   9 1021.03 290.714   8
  -8   2   9 790.833 265.188  13
  -8  -2   9 829.940 268.657   2
  -8  -2   9 406.397 228.574   6
  -8  -2  10 35375.7 1491.87   2
  -8   2  10 36773.5 1560.05   8
  -8   2  10 34570.5 1671.89  13
  -8  -2  10 37066.5 1790.96  20
  -8  -2  10 35497.6 1564.77   9
  -8  -2  10 36494.1 1672.24   6
  -8  -2  10 33494.3 1691.83  17
  -8  -2  11 543.637 322.496  17
  -8   2  11 1374.29 350.643   8
  -8   2  11 280.262 300.664  13
  -8  -2  11 1343.99 327.451   2
  -8  -2  11 1101.19 285.160   9
  -8  -2  11 598.160 316.082  20
  -8  -2  11 814.455 304.711   6
  -8   2  11 568.614 320.409   9
  -8   2  12 26168.0 1458.51   8
  -8   2  12 24956.7 1563.34  13
  -8  -2  12 26597.6 1339.86   2
  -8  -2  12 26875.4 1579.87  20
  -8  -2  12 24239.9 1485.16   6
  -8  -2  12 26324.0 1676.74  17
  -8   2  12 26316.9 1544.45   9
  -8   2  13 1435.04 408.675   9
  -8  -2  13 1479.23 461.647  17
  -8   2  13 1758.08 432.671   8
  -8   2  13 854.813 405.667  13
  -8  -2  13 1293.15 338.647   2
  -8  -2  13 766.927 323.144   6
  -8  -2  14 10726.9 1184.30  17
  -8   2  14 11981.9 1075.57   8
  -8   2  14 10783.5 1129.71  13
  -8  -2  14 11789.3 1133.36   6
  -8   2  14 11069.9 1162.17  20
  -8   2  14 11839.7 1089.09   9
  -8   2  15 213.599 262.477   8
  -8  -2  15 147.122 329.533  17
  -8   2  15 171.427 324.036  20
  -8  -4  -9 944.177 321.618  12
  -8  -4  -9 1073.56 402.668   7
  -8   4  -9 1022.12 535.580   1
  -8   4  -8 8990.00 1114.06   1
  -8  -4  -8 8037.49 981.799  14
  -8  -4  -8 8547.00 918.126  12
  -8  -4  -8 7873.18 909.554   7
  -8  -4  -7 93.7475 224.094  12
  -8  -4  -7 191.995 237.103   7
  -8   4  -7-118.865 323.056   1
  -8  -4  -7-131.979 277.753  14
  -8  -4  -6 31789.5 1528.54   3
  -8  -4  -6 30697.2 1525.16  10
  -8  -4  -6 28873.0 1641.56   7
  -8  -4  -6 28418.4 1728.56  14
  -8   4  -6 29957.1 1883.33   1
  -8  -4  -5 311.304 184.806   3
  -8  -4  -5 782.874 281.442   7
  -8  -4  -5 377.564 296.411  11
  -8  -4  -5 977.463 387.034  14
  -8   4  -5 379.071 347.329   1
  -8  -4  -5 345.860 187.500  10
  -8  -4  -4 32081.4 1403.04  10
  -8   4  -4 28403.3 1643.54   1
  -8  -4  -4 28368.4 1570.34  14
  -8  -4  -4 30318.4 1578.19   7
  -8  -4  -4 29835.2 1465.23   3
  -8  -4  -4 29897.3 1648.63  11
  -8   4  -3 1298.09 267.697  16
  -8  -4  -3 1246.21 352.731   3
  -8  -4  -3 809.132 315.811  14
  -8   4  -3 1365.59 408.228   1
  -8  -4  -3 1174.11 253.401  10
  -8  -4  -3 870.060 308.597   7
  -8  -4  -3 204.673 243.995  11
  -8   4  -2 55221.6 1839.99  16
  -8  -4  -2 54339.0 2158.92  11
  -8  -4  -2 56424.7 2138.14   7
  -8   4  -2 56753.1 2209.14   1
  -8  -4  -2 56693.2 2120.17  14
  -8   4  -2 54982.5 1649.20   9
  -8  -4  -2 57451.2 1798.03  10
  -8   4  -1 464.379 145.704  16
  -8  -4  -1 745.344 299.828  11
  -8  -4  -1 596.362 241.974   7
  -8   4  -1 1400.49 387.966   1
  -8  -4  -1 1000.54 227.798  10
  -8  -4  -1 734.058 315.996  14
  -8   4   0 41582.7 1615.62  16
  -8   4   0 41823.5 1732.85   8
  -8  -4   0 45751.0 1688.80  14
  -8  -4   0 44502.9 1433.80  10
  -8  -4   0 42640.9 1736.43   7
  -8  -4   0 44609.9 1784.38  11
  -8   4   1 876.574 286.318  16
  -8   4   1 548.452 266.990   8
  -8   4   1 814.720 134.090  15
  -8  -4   1 382.983 231.735   7
  -8  -4   1 836.132 256.012  14
  -8  -4   1 865.270 248.994  11
  -8  -4   1 469.433 298.856  20
  -8   4   1 558.916 229.240  13
  -8  -4   1 702.312 178.843  10
  -8  -4   2 53853.2 2011.46  20
  -8   4   2 52780.0 1905.39  16
  -8  -4   2 51312.2 1877.54   2
  -8  -4   2 51701.5 1796.79  15
  -8   4   2 51923.9 1893.90   8
  -8  -4   2 53014.0 1708.63  14
  -8  -4   2 51557.1 1864.74  11
  -8   4   2 52641.1 1966.32  13
  -8  -4   2 53534.3 1871.85   7
  -8  -4   2 53449.9 1959.27   9
  -8   4   3 1457.65 379.552  16
  -8  -4   3 261.542 204.794   9
  -8  -4   3 533.553 222.530  15
  -8   4   3 986.405 308.573   8
  -8  -4   3 487.011 210.125   7
  -8   4   3 254.923 260.031  13
  -8  -4   3 516.352 195.808  11
  -8  -4   3 804.266 292.547   2
  -8  -4   3 409.805 267.391  20
  -8  -4   3 547.555 178.735  14
  -8  -4   4 30881.6 1147.13  17
  -8  -4   4 30030.8 1080.66  14
  -8  -4   4 29585.8 1278.05  15
  -8   4   4 32363.6 1401.86   8
  -8  -4   4 31539.0 1410.80   9
  -8   4   4 31353.9 1461.78  13
  -8  -4   4 32037.4 1442.75   2
  -8  -4   4 30102.8 1279.60   7
  -8  -4   4 30288.9 1110.28   6
  -8  -4   4 32817.5 1362.20  11
  -8  -4   4 29955.7 1454.86  20
  -8   4   4 31221.6 1464.56  16
  -8  -4   5 355.856 220.968   2
  -8   4   5 1153.03 350.817  16
  -8  -4   5 988.370 286.523   9
  -8  -4   5 1032.65 165.179  14
  -8   4   5 612.465 258.684   8
  -8   4   5 668.570 275.024  13
  -8  -4   5 652.862 205.925   7
  -8  -4   5 398.035 180.764  11
  -8  -4   5 662.417 192.493   6
  -8  -4   5 635.226 183.307  15
  -8  -4   5 643.484 291.101  20
  -8  -4   5 718.521 194.238  17
  -8  -4   6 61442.0 1930.65  17
  -8  -4   6 60356.4 2080.70   9
  -8  -4   6 61344.4 2285.78  20
  -8  -4   6 62871.8 2053.76  15
  -8   4   6 60413.0 2141.72   8
  -8  -4   6 63145.9 1932.97   7
  -8   4   6 62666.6 2268.74  13
  -8   4   6 65078.9 2322.53  16
  -8  -4   6 63681.3 2246.25   2
  -8  -4   6 62578.4 2043.51  11
  -8  -4   6 63964.5 2022.72   6
  -8   4   7 657.634 273.300   8
  -8  -4   7 250.836 196.841   9
  -8  -4   7 132.871 197.608  15
  -8   4   7-17.6057 202.175  16
  -8  -4   7 323.345 246.121  20
  -8  -4   7 207.153 215.767  17
  -8  -4   7 639.093 283.973   2
  -8  -4   7 247.746 156.095   7
  -8  -4   7 438.158 212.897  11
  -8  -4   7 704.165 241.346   6
  -8   4   7 156.391 256.758  13
  -8  -4   8 35886.6 1482.30   9
  -8   4   8 31980.4 1641.97  16
  -8  -4   8 34561.3 1489.96  15
  -8  -4   8 35384.7 1548.95  17
  -8   4   8 33300.5 1679.26  13
  -8  -4   8 34806.2 1681.75  20
  -8  -4   8 34167.0 1549.38   6
  -8   4   8 34886.7 1611.75   8
  -8  -4   8 36770.7 1675.46   2
  -8  -4   9 1630.77 413.028   2
  -8   4   9 1067.61 331.140  16
  -8  -4   9 1252.40 285.546   9
  -8  -4   9 807.450 248.426  15
  -8  -4   9 1750.67 393.363   6
  -8   4   9 987.086 315.148   8
  -8   4   9 1343.86 341.026  13
  -8  -4   9 981.876 298.047  17
  -8  -4   9 1415.74 366.608  20
  -8  -4  10 34839.7 1730.39   2
  -8   4  10 31874.3 1783.86  13
  -8  -4  10 34305.4 1726.27  17
  -8  -4  10 33060.9 1685.23   6
  -8  -4  10 32991.9 1688.91  20
  -8   4  10 31630.6 1646.03   8
  -8  -4  11 124.431 231.991  17
  -8   4  11 591.709 332.847   8
  -8   4  11 240.075 263.677  13
  -8  -4  11 301.705 253.867   6
  -8  -4  11 108.306 225.846   2
  -8  -4  11-436.526 274.380  20
  -8  -4  12 22768.3 1558.87  17
  -8   4  12 20113.2 1404.52   8
  -8   4  12 20691.7 1560.14  13
  -8  -4  12 21825.3 1425.88   2
  -8  -4  12 19768.9 1408.88   6
  -8   4  13 176.863 238.959   8
  -8  -4  13 53.4686 247.042   2
  -8   4  13 128.644 346.021  13
  -8  -4  13-240.073 281.264   6
  -8  -4  13 340.531 318.716  17
  -8   4  14 18220.3 1437.78   8
  -8  -4  14 16713.7 1296.95   2
  -8  -6  -6 16585.8 1414.53   7
  -8  -6  -5 59.2806 264.567   7
  -8   6  -5 760.388 396.474   1
  -8  -6  -5 531.708 399.065  11
  -8  -6  -5-49.3222 313.462  14
  -8  -6  -4 17486.4 1381.63   7
  -8   6  -4 14676.4 1341.37   1
  -8  -6  -4 15047.2 1333.50  11
  -8  -6  -4 18042.4 1391.48  14
  -8   6  -3 175.050 254.296   1
  -8  -6  -3 576.951 340.214  14
  -8  -6  -3-86.2786 284.491   7
  -8  -6  -3 138.421 299.023  11
  -8  -6  -2 37254.2 1936.12  14
  -8  -6  -2 39935.7 2034.35   7
  -8  -6  -2 38647.2 2056.67  11
  -8   6  -2 41727.7 2160.72   1
  -8   6  -2 38910.5 1799.97  16
  -8  -6  -1 271.005 253.205   7
  -8  -6  -1 307.906 255.831  14
  -8   6  -1 114.036 270.991   1
  -8  -6  -1 408.278 331.961  11
  -8   6  -1-266.889 293.484  16
  -8   6   0 22994.0 1506.48   8
  -8  -6   0 23912.2 1463.41   7
  -8  -6   0 22094.3 1434.73  11
  -8   6   0 22201.0 1358.78  16
  -8  -6   0 22439.6 1342.06  14
  -8  -6   1 1032.86 280.782  10
  -8   6   1 1566.11 396.605   8
  -8   6   1 709.978 319.687  16
  -8  -6   1 447.716 312.786  11
  -8  -6   1 926.270 352.417   7
  -8  -6   1 1266.94 346.283  14
  -8  -6   2 37207.0 1653.51  14
  -8   6   2 35533.9 1849.28   8
  -8   6   2 34623.5 1883.65  13
  -8  -6   2 36265.0 1775.46   2
  -8  -6   2 38917.8 1825.77   7
  -8  -6   2 33445.5 1762.50  11
  -8   6   2 37508.9 1838.71  16
  -8   6   3-97.0518 313.998  16
  -8   6   3-12.7022 299.857  13
  -8  -6   3-72.4569 231.527   7
  -8  -6   3 125.061 213.562  11
  -8  -6   3-166.613 253.750   2
  -8   6   3 830.092 340.345   8
  -8  -6   3 144.077 149.189  14
  -8   6   4 21868.9 1409.41  16
  -8   6   4 20329.5 1406.49  13
  -8   6   4 18382.3 1309.07   8
  -8  -6   4 20104.7 1320.82   2
  -8  -6   4 20038.6 1233.64   7
  -8  -6   4 19305.8 1280.17  11
  -8   6   5-118.678 236.461   8
  -8   6   5 605.474 367.217  13
  -8  -6   5 83.7335 166.212   7
  -8  -6   5-231.322 249.631   2
  -8  -6   5 179.236 224.596  20
  -8  -6   5-144.851 257.189  11
  -8   6   5 28.0116 244.925  16
  -8   6   6 32372.3 1835.83  16
  -8   6   6 32771.1 1786.88   8
  -8  -6   6 34488.0 1735.88  11
  -8   6   6 31790.5 1859.56  13
  -8  -6   6 34505.2 1819.45   2
  -8  -6   6 35606.8 1856.59  20
  -8   6   7-227.891 309.148  16
  -8   6   7 55.1163 244.610   8
  -8   6   7 106.272 277.732  13
  -8  -6   7 437.408 318.914  20
  -8  -6   7 193.536 232.023   2
  -8  -6   7 456.272 328.865  11
  -8   6   8 13824.0 1234.59  16
  -8   6   8 16831.9 1305.27   8
  -8  -6   8 18158.9 1343.72   2
  -8   6   8 16199.7 1352.76  13
  -8  -6   8 15942.2 1161.58  11
  -8  -6   8 17782.4 1311.48  20
  -8   6   9 1180.66 428.415  16
  -8  -6   9 474.937 269.829  11
  -8   6   9 621.916 329.099   8
  -8   6   9 585.055 306.778  13
  -8  -6   9 1278.54 382.631   2
  -8  -6   9 535.884 301.824  20
  -8   6  10 19342.8 1478.66   8
  -8   6  10 20076.1 1537.54  16
  -8  -8   3 426.643 263.588   7
  -7   1 -11-58.7084 324.279   1
  -7   1 -11 405.207 325.867  12
  -7  -1 -11 553.019 336.321  12
  -7  -1 -11 19.3182 268.816   1
  -7  -1 -10 25331.0 1795.71   1
  -7  -1 -10 26716.5 1647.00  10
  -7   1 -10 25387.7 1582.85  12
  -7   1 -10 26276.0 1879.66   1
  -7  -1 -10 25866.5 1656.06  12
  -7  -1  -9-107.515 244.557  10
  -7   1  -9 668.730 387.717   1
  -7   1  -9 108.226 201.751  12
  -7  -1  -9 399.129 320.957  12
  -7  -1  -9 536.487 361.930   1
  -7  -1  -8 28156.4 1512.61  10
  -7   1  -8 31055.6 1887.14   1
  -7  -1  -8 24264.7 1616.76   1
  -7   1  -8 28710.3 1506.74  12
  -7  -1  -8 26809.2 1521.25  12
  -7  -1  -8 27581.6 1376.25   7
  -7   1  -7-42.6977 197.506  12
  -7   1  -7-261.504 322.736   1
  -7  -1  -7 277.433 251.741  12
  -7  -1  -7 268.762 191.801   7
  -7  -1  -7 211.962 227.509  10
  -7  -1  -7 124.053 316.460   1
  -7  -1  -6 79285.6 2912.05   1
  -7   1  -6 83569.7 3054.78   1
  -7  -1  -6 81459.8 2526.55   7
  -7   1  -6 80267.4 2539.74  12
  -7  -1  -6 85480.7 2567.18  10
  -7  -1  -6 83287.5 2658.03  12
  -7  -1  -5 4278.74 620.640   1
  -7   1  -5 5058.31 516.509  12
  -7  -1  -5 4841.93 542.119  12
  -7   1  -5 5195.04 684.680   1
  -7  -1  -5 4414.48 491.132   7
  -7  -1  -5 4945.92 502.313  10
  -7   1  -4 70079.2 2541.39   1
  -7  -1  -4 70311.7 2455.23   1
  -7  -1  -4 76226.7 2245.56   7
  -7  -1  -4 74821.2 2102.38  10
  -7   1  -4 72292.5 2152.19  12
  -7  -1  -4 71894.6 2238.86  12
  -7  -1  -3 290.571 252.792   1
  -7  -1  -3 35.2013 183.250   7
  -7   1  -3 84.0463 77.5176   9
  -7   1  -3 64.0795 276.792   1
  -7  -1  -3 432.840 160.154  10
  -7  -1  -3 77.0740 181.171  12
  -7  -1  -2 91026.7 2422.23   3
  -7   1  -2 90761.2 2042.18   9
  -7  -1  -2 92115.7 2274.93   9
  -7  -1  -2 90608.7 2147.50  20
  -7   1  -2 86084.0 1739.77  20
  -7  -1  -2 92274.0 2435.64   7
  -7  -1  -2 89596.9 2086.70  10
  -7  -1  -2 87968.1 2533.87   1
  -7   1  -2 85857.7 2575.49   1
  -7  -1  -1 318.585 200.548   1
  -7  -1  -1-34.6301 164.687   3
  -7  -1  -1-127.442 140.440   9
  -7  -1  -1 39.3013 164.392  15
  -7   1  -1 0.91564 111.576  15
  -7   1  -1 82.4281 83.3982  20
  -7  -1  -1 2.82469 128.951  20
  -7  -1  -1 46.3236 73.0994  10
  -7  -1  -1 44.2098 174.044   7
  -7   1  -1-118.247 140.026   9
  -7   1  -1 170.907 217.061   1
  -7  -1   0 42778.5 1344.97   1
  -7   1   0 42820.2 1289.52   9
  -7  -1   0 40018.0 1347.10  15
  -7   1   0 44707.1 1230.10  15
  -7  -1   0 40847.2 1273.19  20
  -7  -1   0 43210.6 1405.12   3
  -7   1   0 44475.3 1400.89   1
  -7  -1   0 43361.2 1421.60   7
  -7  -1   0 43223.6 1383.39  11
  -7   1   0 42577.0 1185.69  20
  -7  -1   0 40666.5 1334.79   9
  -7   1   1 4694.71 347.009  15
  -7  -1   1 5510.19 435.441  15
  -7  -1   1 5242.29 444.863   7
  -7   1   1 5270.63 308.048   5
  -7  -1   1 5234.03 414.440  20
  -7  -1   1 4523.46 419.880   9
  -7   1   1 5800.25 400.527   1
  -7  -1   1 4604.42 371.832  11
  -7  -1   1 5284.43 365.057   1
  -7   1   1 5266.04 398.807   9
  -7   1   2 144065. 2973.04   5
  -7  -1   2 139200. 3246.18  20
  -7   1   2 140559. 2963.04  17
  -7  -1   2 142829. 3175.90  15
  -7   1   2 141630. 2834.32   8
  -7   1   2 145193. 2923.89  13
  -7   1   2 139362. 3162.85   9
  -7  -1   2 137108. 3258.39   9
  -7  -1   2 141740. 2940.19  11
  -7   1   2 141829. 2919.12   1
  -7  -1   2 134686. 2605.92  10
  -7   1   2 140888. 3013.18  15
  -7  -1   2 137956. 3165.85   7
  -7  -1   3 2285.49 368.994  20
  -7  -1   3 2202.62 340.406   9
  -7  -1   3 2110.75 131.561  13
  -7   1   3 2341.74 193.280   8
  -7  -1   3 1981.50 131.550   8
  -7  -1   3 1726.73 271.973   7
  -7   1   3 1968.23 212.713  13
  -7  -1   3 2067.53 190.015  11
  -7  -1   3 2243.24 306.154  15
  -7   1   3 1988.40 287.111   9
  -7  -1   3 1956.89 114.569  17
  -7   1   3 2007.32 218.241   3
  -7  -1   3 2145.78 184.578  10
  -7  -1   4 60648.3 1877.37   9
  -7   1   4 62040.0 1811.80   9
  -7   1   4 61160.0 1465.73   3
  -7   1   4 61057.4 1591.58  13
  -7  -1   4 63645.9 1747.10  15
  -7  -1   4 60273.0 1331.17   8
  -7  -1   4 60067.0 1635.33   2
  -7  -1   4 60966.9 1676.22   6
  -7  -1   4 60408.6 1944.69  20
  -7  -1   4 62457.6 1371.23  11
  -7  -1   4 64891.1 1604.68  10
  -7  -1   4 59555.1 1458.53  17
  -7   1   4 64929.3 1470.97   8
  -7  -1   5 6250.47 284.275  11
  -7  -1   5 5017.59 388.993  17
  -7  -1   5 4705.88 491.891   9
  -7   1   5 5009.35 282.233   3
  -7  -1   5 5742.14 314.198   8
  -7   1   5 6709.79 548.153   9
  -7   1   5 5555.90 346.192   8
  -7  -1   5 5889.85 415.971   2
  -7  -1   5 5881.73 454.248   6
  -7  -1   5 5478.92 553.319  20
  -7   1   5 4901.19 391.346  13
  -7  -1   6 91101.9 2771.58  20
  -7  -1   6 98147.5 2358.36   2
  -7   1   6 97772.0 2286.53   8
  -7  -1   6 97093.8 2531.27   6
  -7   1   6 99406.0 2489.26  13
  -7  -1   6 86912.4 2439.63  17
  -7  -1   6 92276.8 2630.07   9
  -7   1   6 98585.2 2183.13   1
  -7   1   6 98267.4 2620.72   9
  -7   1   7 89.1217 135.901   8
  -7  -1   7-41.0849 202.151  17
  -7   1   7 150.479 224.900   9
  -7  -1   7 309.570 166.211   2
  -7  -1   7-86.1460 180.397   9
  -7  -1   7 402.358 286.378  20
  -7   1   7 29.3292 152.387  13
  -7  -1   7 291.548 241.694   6
  -7   1   8 57202.6 1351.90  11
  -7   1   8 54030.0 1761.42   8
  -7  -1   8 55527.8 1935.70   9
  -7  -1   8 57311.6 1706.15   2
  -7   1   8 55846.6 1930.66  13
  -7  -1   8 53390.0 1988.11  17
  -7   1   8 56408.2 1885.43   6
  -7  -1   8 56895.9 1942.41   6
  -7   1   8 55563.9 1925.34   9
  -7  -1   8 53250.4 2082.24  20
  -7  -1   9 2205.61 392.743   9
  -7   1   9 1396.35 352.442  13
  -7   1   9 1476.98 305.121   8
  -7   1   9 1769.24 160.840   2
  -7  -1   9 1362.96 355.612  20
  -7   1   9 1706.16 335.094   6
  -7  -1   9 1902.10 375.731   6
  -7  -1   9 1093.65 344.170  17
  -7   1   9 1778.39 372.580   9
  -7   1  10 52474.4 1932.58   8
  -7   1  10 51213.6 2043.60  13
  -7   1  10 54034.4 2005.56   9
  -7   1  10 51110.0 1953.26   6
  -7  -1  10 48401.1 1954.85   6
  -7  -1  10 47128.8 2059.00  20
  -7  -1  10 52562.0 1954.97   9
  -7  -1  10 53993.2 2222.85  17
  -7  -1  11-247.930 221.597  20
  -7  -1  11 198.858 192.701   9
  -7   1  11-302.907 228.730   8
  -7   1  11-216.430 260.112  13
  -7   1  11 118.084 218.520   6
  -7  -1  11 277.730 220.515   6
  -7  -1  11 207.496 251.511  17
  -7   1  11-72.2834 185.176   9
  -7   1  12 15082.7 1108.22   8
  -7  -1  12 16552.4 1328.88  17
  -7   1  12 15546.1 1112.40   6
  -7  -1  12 17806.0 1238.26   6
  -7   1  12 16215.9 1262.74  20
  -7   1  12 16769.7 1244.39  13
  -7  -1  12 16539.7 1230.58  20
  -7   1  12 16478.8 1130.64   9
  -7   1  13 101.478 243.620  20
  -7  -1  13 224.565 212.483  20
  -7   1  13 315.399 271.463   6
  -7  -1  13 119.348 299.938  17
  -7   1  13 670.684 318.295   8
  -7   1  13 170.639 288.214  13
  -7  -1  13 639.773 345.864   6
  -7   1  13 637.315 311.715   9
  -7   1  14 20332.4 1404.63   6
  -7   1  14 18873.0 1366.64   8
  -7   1  14 19691.3 1525.61  13
  -7  -1  14 19874.7 1612.48  17
  -7  -1  14 16049.4 1319.54   6
  -7   1  14 20852.1 1519.64  20
  -7  -1  15 138.447 321.290  17
  -7   1  15-65.8919 320.162   8
  -7   1  15 166.170 250.533  13
  -7   1  15 99.1521 188.732   6
  -7   3 -10 13341.8 1404.76   1
  -7   3 -10 12388.9 1036.13  12
  -7  -3 -10 12718.6 1189.91  12
  -7  -3 -10 13507.7 1172.27  10
  -7   3  -9 61.5998 162.098  12
  -7   3  -9 230.033 267.434   1
  -7  -3  -9 95.1716 219.077  12
  -7  -3  -9 129.249 181.415   7
  -7  -3  -9-107.052 236.464  10
  -7  -3  -8 23763.5 1420.60  10
  -7   3  -8 23132.4 1699.53   1
  -7  -3  -8 23227.2 1578.64  14
  -7  -3  -8 24911.3 1501.34  12
  -7  -3  -8 24617.9 1441.22   7
  -7  -3  -7 198.869 190.021  10
  -7   3  -7 251.436 280.995   1
  -7  -3  -7 675.427 415.064  14
  -7  -3  -7 464.369 236.397  12
  -7  -3  -7 30.9451 203.017   7
  -7  -3  -6 36913.4 1812.63  14
  -7  -3  -6 36728.3 1618.40  10
  -7  -3  -6 33753.6 1625.91  12
  -7  -3  -6 36059.2 1665.49   7
  -7   3  -6 35656.9 1930.61   1
  -7  -3  -5 1880.68 412.356  14
  -7  -3  -5 2326.36 374.060   3
  -7  -3  -5 2595.18 399.056  10
  -7  -3  -5 2569.03 400.834  12
  -7  -3  -5 2715.50 446.520   7
  -7  -3  -5 2293.46 476.381  11
  -7   3  -5 2025.87 492.315   1
  -7  -3  -4 55840.8 1975.97   3
  -7   3  -4 56977.3 1579.22  16
  -7  -3  -4 61420.6 2212.85  14
  -7   3  -4 60126.0 2326.36   1
  -7  -3  -4 55680.7 1984.85  12
  -7  -3  -4 60203.2 2118.07   7
  -7  -3  -4 57591.3 2219.15  11
  -7  -3  -4 62926.5 1962.15  10
  -7   3  -3 4801.42 305.351   9
  -7  -3  -3 4632.47 498.954   3
  -7  -3  -3 3925.13 499.881  14
  -7   3  -3 4446.73 379.979  16
  -7   3  -3 3337.63 507.668   1
  -7  -3  -3 4024.32 503.658   7
  -7  -3  -3 4123.06 537.602  11
  -7  -3  -3 4183.59 419.677  10
  -7   3  -2 73060.7 1990.75  16
  -7  -3  -2 72829.1 2295.78   7
  -7   3  -2 75025.8 2422.91   1
  -7  -3  -2 76160.0 2408.16  11
  -7  -3  -2 73351.4 1992.20  10
  -7   3  -2 74877.9 1855.25   9
  -7  -3  -2 72837.6 1706.74  18
  -7  -3  -2 74242.1 2320.76  14
  -7  -3  -1-55.4880 128.861  10
  -7   3  -1 32.8461 144.425  16
  -7  -3  -1-364.651 248.558   7
  -7  -3  -1-51.7025 169.210  14
  -7   3  -1 57.7273 201.427   1
  -7  -3  -1-192.453 225.371  11
  -7   3  -1 137.830 143.521   9
  -7  -3   0 77226.0 2307.27  20
  -7   3   0 78239.4 1667.94   5
  -7   3   0 75512.3 1676.13  15
  -7  -3   0 76743.8 2189.41  14
  -7   3   0 77934.1 2288.01   8
  -7   3   0 81792.0 2180.83  16
  -7  -3   0 77283.4 2281.96   7
  -7  -3   0 80114.8 1922.17  10
  -7  -3   0 77822.6 2296.87  11
  -7  -3   0 80449.3 2349.87   9
  -7  -3   1 2028.58 355.179  20
  -7  -3   1 2690.60 391.907   9
  -7  -3   1 2301.16 329.716  15
  -7   3   1 2599.88 343.491  16
  -7   3   1 2642.18 221.859  15
  -7   3   1 2951.16 376.201   8
  -7   3   1 2324.25 372.911  13
  -7   3   1 2978.29 243.776   5
  -7  -3   1 2477.56 349.532   7
  -7  -3   1 2793.58 360.319  11
  -7  -3   1 2457.82 299.641  14
  -7  -3   2 52890.3 1506.11  14
  -7   3   2 51513.7 1700.46  16
  -7  -3   2 50034.9 1629.48  15
  -7   3   2 53125.6 1687.86   8
  -7   3   2 51039.4 1717.58  13
  -7  -3   2 52638.4 1747.12   9
  -7  -3   2 52069.2 1706.66   2
  -7  -3   2 48656.0 1617.47   7
  -7  -3   2 49031.7 1747.97  20
  -7  -3   2 48822.1 1612.90  11
  -7   3   3 2719.44 365.956  16
  -7  -3   3 3158.06 393.223   9
  -7  -3   3 2931.83 351.114  15
  -7  -3   3 2728.61 404.499  20
  -7  -3   3 3228.67 287.709  14
  -7   3   3 2902.27 372.315   8
  -7  -3   3 2994.18 393.048   2
  -7   3   3 2487.69 363.122  13
  -7  -3   3 3356.27 367.616   7
  -7  -3   3 3278.83 382.950  11
  -7  -3   3 2943.39 269.631  17
  -7  -3   3 2772.05 266.552   6
  -7  -3   4 67680.0 1765.62  17
  -7  -3   4 68252.7 2062.83   9
  -7  -3   4 67596.8 1899.13   7
  -7   3   4 65069.7 2093.28  16
  -7   3   4 68804.5 2007.89   8
  -7  -3   4 69244.9 1622.17  14
  -7   3   4 67790.1 2096.45  13
  -7  -3   4 64034.0 1950.19  15
  -7  -3   4 67002.3 2079.40   2
  -7  -3   4 65676.0 1817.54   6
  -7  -3   4 69605.7 2199.97  20
  -7  -3   4 71007.0 1961.23  11
  -7  -3   5 494.688 171.654  17
  -7  -3   5 904.054 255.766   9
  -7   3   5 570.451 258.371  16
  -7   3   5 418.273 259.258  13
  -7  -3   5 530.228 191.468  15
  -7  -3   5 784.517 195.641   7
  -7  -3   5 693.973 271.097   2
  -7  -3   5 520.057 99.3242  14
  -7  -3   5 516.358 207.969  11
  -7  -3   5 375.504 174.080   6
  -7  -3   5 398.981 228.506  20
  -7   3   5 347.115 194.272   8
  -7  -3   6 65703.6 1997.30   9
  -7   3   6 62308.7 1967.02   8
  -7   3   6 65345.4 2137.25  16
  -7  -3   6 65520.6 1748.00   7
  -7  -3   6 63004.8 1953.34   6
  -7  -3   6 65885.0 2091.86   2
  -7  -3   6 61046.4 1408.11  19
  -7  -3   6 59337.3 1261.88  14
  -7  -3   6 63903.8 1947.14  15
  -7   3   6 61606.3 2083.57  13
  -7  -3   6 63971.2 2162.07  20
  -7  -3   6 63801.5 1901.40  17
  -7  -3   7 886.442 248.894   9
  -7   3   7 873.326 283.117  16
  -7  -3   7 1211.45 268.665   6
  -7  -3   7 1118.40 264.626  15
  -7   3   7 833.870 256.304   8
  -7   3   7 1015.25 320.734  13
  -7  -3   7 896.301 158.012   7
  -7  -3   7 1259.30 348.021   2
  -7  -3   7 1221.88 346.067  20
  -7  -3   7 420.356 204.028  17
  -7  -3   8 45359.7 1613.92   9
  -7  -3   8 45753.9 1861.93  20
  -7   3   8 45551.7 1825.28  16
  -7  -3   8 44686.1 1656.14  15
  -7  -3   8 44283.7 1781.08  17
  -7  -3   8 47132.4 1805.45   6
  -7   3   8 42992.6 1830.29  13
  -7   3   8 44793.5 1736.28   8
  -7  -3   8 47347.1 1791.33   2
  -7  -3   9 2795.94 476.775  17
  -7  -3   9 2638.72 468.345  20
  -7  -3   9 3734.05 428.382   9
  -7  -3   9 3158.78 444.876  15
  -7   3   9 3372.55 476.886   8
  -7   3   9 2799.48 500.855  13
  -7  -3   9 3402.46 499.029   6
  -7  -3  10 29509.0 1608.79  17
  -7   3  10 28202.3 1471.80   8
  -7  -3  10 29459.9 1516.28  20
  -7   3  10 28427.4 1598.95  13
  -7  -3  10 29616.9 1535.05   6
  -7  -3  11 342.641 308.443  17
  -7  -3  11 336.744 229.458  20
  -7   3  11 568.771 282.226   8
  -7   3  11 848.549 360.912  13
  -7  -3  11-48.9506 198.918   6
  -7   3  12 21850.0 1408.04   8
  -7   3  12 21941.7 1552.33  13
  -7  -3  12 20624.9 1419.32   6
  -7  -3  12 21523.8 1545.69  17
  -7  -3  13 709.196 380.449  17
  -7  -3  13-71.9222 239.492   6
  -7   3  13 212.738 289.766  13
  -7   3  13 427.701 287.554   8
  -7   3  14 11035.4 1098.78   8
  -7  -3  14 10058.5 1163.41  17
  -7   3  14 12831.1 1285.08  13
  -7  -3  14 13143.6 1075.46   2
  -7   3  14 11659.9 1133.12   9
  -7  -5  -9 588.520 272.808  12
  -7  -5  -9 1324.41 450.610   7
  -7   5  -8 22934.7 1824.07   1
  -7  -5  -8 20306.3 1495.08   7
  -7  -5  -8 20105.9 1600.04  14
  -7   5  -7 222.843 357.024   1
  -7  -5  -7 179.521 257.159  14
  -7  -5  -7 315.025 224.110   7
  -7  -5  -7-170.807 373.893  11
  -7  -5  -6 15747.6 1250.79   7
  -7   5  -6 14988.8 1357.63   1
  -7  -5  -6 15223.4 1318.18  11
  -7  -5  -6 15948.0 1317.63  14
  -7  -5  -5 93.5294 197.086  10
  -7  -5  -5 30.0231 173.072   3
  -7  -5  -5-165.411 249.103  14
  -7  -5  -5 291.401 233.573   7
  -7  -5  -5-124.925 291.800  11
  -7   5  -5 572.053 346.174   1
  -7  -5  -4 34989.6 1638.09   3
  -7   5  -4 37820.4 1994.84   1
  -7  -5  -4 35775.6 1837.64   7
  -7  -5  -4 34080.0 1872.94  11
  -7  -5  -4 35634.0 1628.13  10
  -7  -5  -4 40622.1 1955.97  14
  -7   5  -3 155.564 293.176   1
  -7  -5  -3 33.5095 229.441  14
  -7  -5  -3 131.907 231.306  11
  -7  -5  -3 305.271 163.322  10
  -7   5  -3 50.8191 179.522  16
  -7  -5  -3 424.156 322.557   7
  -7   5  -2 22166.3 1175.19  16
  -7  -5  -2 21062.4 1301.89   7
  -7  -5  -2 21679.3 1294.36  14
  -7   5  -2 23179.6 1412.88   1
  -7  -5  -2 20022.3 1306.84  11
  -7  -5  -2 21609.3 1132.44  10
  -7   5  -1-281.366 271.766   8
  -7  -5  -1 209.434 228.818  14
  -7  -5  -1 10.7341 215.166  11
  -7  -5  -1 313.684 274.287   7
  -7  -5  -1 279.508 171.575  10
  -7   5  -1-51.3943 176.644  16
  -7   5   0 31922.7 1637.06   8
  -7  -5   0 33626.4 1527.84  14
  -7   5   0 35738.4 1575.98  16
  -7  -5   0 36064.0 1648.76   7
  -7  -5   0 36407.6 1684.28  11
  -7  -5   0 34539.9 1419.17  10
  -7   5   1 832.554 294.034   8
  -7  -5   1 668.033 250.243  14
  -7   5   1 826.900 311.942  13
  -7  -5   1 354.914 241.468   2
  -7  -5   1 336.932 212.368   7
  -7  -5   1 633.216 272.786  11
  -7   5   1 644.215 262.668  16
  -7   5   2 13800.6 963.056  16
  -7   5   2 13271.0 971.024   8
  -7  -5   2 14332.9 872.100  14
  -7   5   2 13904.1 1027.65  13
  -7  -5   2 12624.6 914.904   2
  -7  -5   2 13233.5 920.687   7
  -7  -5   2 13212.5 950.618  11
  -7  -5   3-71.8203 195.727  11
  -7  -5   3 175.818 180.290  14
  -7  -5   3 95.4551 185.001   7
  -7   5   3 235.915 201.010  16
  -7  -5   3 168.842 143.763  15
  -7  -5   3-7.24072 196.429   2
  -7   5   3 9.33748 237.043   8
  -7   5   3-120.794 200.291  13
  -7  -5   3-41.5718 226.305  20
  -7  -5   4 50325.6 1799.29  17
  -7  -5   4 54882.9 1789.78  15
  -7   5   4 53856.1 2115.34   8
  -7  -5   4 51202.8 2087.54  20
  -7   5   4 52857.7 2165.34  13
  -7  -5   4 53531.3 2079.29   2
  -7  -5   4 57202.4 1641.01   6
  -7   5   4 54225.2 2146.12  16
  -7  -5   4 53007.9 1919.40   7
  -7  -5   4 53475.3 2024.83  11
  -7  -5   4 54667.8 1734.14  14
  -7  -5   5 587.256 226.818  17
  -7   5   5-42.8281 262.532  16
  -7  -5   5 496.467 183.775  15
  -7  -5   5 329.007 140.957  14
  -7   5   5 347.617 270.836   8
  -7   5   5-24.8446 244.054  13
  -7  -5   5 409.174 195.058   7
  -7  -5   5 237.320 234.276  11
  -7  -5   5 410.484 180.965   6
  -7  -5   5 498.588 324.726  20
  -7  -5   5 636.431 311.175   2
  -7  -5   6 42605.8 1710.09  17
  -7   5   6 42452.9 1936.55  16
  -7  -5   6 41472.8 1872.95  20
  -7   5   6 38720.1 1831.52   8
  -7   5   6 42295.2 1969.77  13
  -7  -5   6 43014.9 1895.41   2
  -7  -5   6 43884.9 1611.16   7
  -7  -5   6 45155.6 1823.99  11
  -7  -5   6 45132.4 1651.64   6
  -7  -5   7 237.967 215.997  20
  -7  -5   7 277.227 195.147   6
  -7   5   7 388.894 291.490   8
  -7   5   7 595.395 330.877  13
  -7   5   7 687.620 377.991  16
  -7  -5   7 632.876 265.442   2
  -7  -5   7 750.079 286.491  17
  -7  -5   8 44926.3 1979.61  20
  -7   5   8 44186.3 2072.68  16
  -7   5   8 40050.0 1954.50   8
  -7  -5   8 44869.3 2035.20   2
  -7   5   8 44931.1 2148.66  13
  -7  -5   8 44707.1 1860.36   6
  -7  -5   8 46489.3 1947.53  17
  -7  -5   9 690.437 253.999  20
  -7  -5   9 272.360 182.521  17
  -7   5   9 516.365 343.299  16
  -7   5   9 360.221 277.158   8
  -7   5   9 159.620 270.937  13
  -7  -5   9 555.071 282.215   6
  -7  -5   9 678.003 321.015   2
  -7   5  10 14533.3 1222.22  16
  -7   5  10 14838.3 1211.05   8
  -7   5  10 13042.7 1218.58  13
  -7  -5  10 14976.9 1193.42   2
  -7  -5  10 17060.9 1210.01   6
  -7  -5  10 14439.5 1074.78  20
  -7  -5  10 13313.3 1114.58  17
  -7   5  11-600.986 374.379  16
  -7   5  11 532.536 298.578   8
  -7   5  11 43.1054 296.829  13
  -7  -5  11 924.137 387.613   2
  -7  -5  11-108.621 227.532   6
  -7  -5  11-90.7642 270.961  17
  -7  -5  12 18796.5 1480.98  17
  -7   5  12 19769.3 1500.04   8
  -7  -5  12 20626.9 1475.90   2
  -7  -5  12 20303.9 1466.84   6
  -7  -7  -4 19869.7 1546.15  14
  -7  -7  -3 539.354 324.768  11
  -7  -7  -3 931.347 431.541   7
  -7   7  -3 1653.75 495.471   1
  -7  -7  -3 954.923 333.442  14
  -7   7  -2 18014.1 1284.65  16
  -7  -7  -2 18781.4 1396.77  14
  -7  -7  -2 16808.6 1377.17   7
  -7  -7  -2 18206.9 1449.64  11
  -7   7  -2 15477.6 1374.74   1
  -7   7  -1-3.71176 240.806   8
  -7  -7  -1-185.309 188.220  14
  -7   7  -1-49.9287 197.824  16
  -7  -7  -1-36.7332 269.021   7
  -7  -7  -1-145.823 241.964  11
  -7  -7   0 23086.8 1470.18  14
  -7   7   0 24972.7 1706.67   8
  -7  -7   0 24554.7 1601.90   7
  -7  -7   0 24080.1 1620.41  11
  -7   7   0 25465.5 1580.15  16
  -7   7   1-151.941 235.044  16
  -7   7   1 54.8531 255.276   8
  -7  -7   1 217.911 227.671  14
  -7  -7   1 258.375 267.955   7
  -7  -7   1 664.748 376.587  11
  -7   7   2 18434.8 1463.14  13
  -7   7   2 16954.2 1370.42   8
  -7  -7   2 17901.8 1195.41  14
  -7  -7   2 17494.6 1272.83   2
  -7   7   2 19002.2 1393.45  16
  -7  -7   2 18321.5 1314.15   7
  -7  -7   2 17193.1 1327.48  11
  -7   7   3 833.174 392.768  16
  -7   7   3 862.374 419.770  13
  -7  -7   3 163.408 263.749   2
  -7  -7   3 278.144 229.272  11
  -7  -7   3 827.042 315.571   7
  -7   7   3 434.865 313.876   8
  -7   7   4 24095.7 1609.99  16
  -7   7   4 22403.7 1580.03   8
  -7   7   4 20945.1 1566.03  13
  -7  -7   4 20632.4 1430.50   2
  -7  -7   4 25387.2 1478.32   7
  -7  -7   4 21873.7 1493.15  11
  -7   7   5 301.982 349.114   8
  -7   7   5-302.842 339.207  16
  -7   7   5 329.489 257.768  13
  -7  -7   5 228.967 290.754   2
  -7  -7   5 290.002 248.474  11
  -7   7   6 14669.3 1344.62  13
  -7   7   6 15748.5 1346.31  16
  -7   7   6 16222.5 1346.10   8
  -7  -7   6 15295.7 1263.75   2
  -7  -7   6 15728.3 1244.81  11
  -7  -7   7 670.322 368.651  11
  -7   7   7 309.415 295.628   8
  -7   7   7 219.674 337.780  16
  -7  -7   8 20487.8 1441.63  11
  -7  -7   9 412.940 323.919  11
  -6   0 -12 23449.1 1808.06   1
  -6   0 -11-405.908 293.941  12
  -6   0 -11-261.623 325.997   1
  -6   0 -10 14510.4 1326.67   1
  -6   0 -10 17950.4 1299.17  12
  -6   0  -9 153.304 230.955   1
  -6   0  -9-66.7814 243.644  12
  -6   0  -8 45734.9 1956.41  12
  -6   0  -8 46722.4 2259.27   1
  -6   0  -7-17.9814 326.790   1
  -6   0  -7-160.169 212.501  10
  -6   0  -7-288.081 255.672  12
  -6   0  -6 56062.4 1972.94  12
  -6   0  -6 55574.8 2298.43   1
  -6   0  -6 53017.4 1958.59  10
  -6   0  -5-61.5113 201.507  12
  -6   0  -5-118.769 220.503  10
  -6   0  -5 314.218 347.655   1
  -6   0  -4 104953. 2680.18  10
  -6   0  -4 101351. 2712.61  12
  -6   0  -4 103276. 3098.03   1
  -6   0  -3 1.15030 98.9219   9
  -6   0  -3 158.196 270.259   1
  -6   0  -3 110.136 179.026  12
  -6   0  -2 37430.2 1093.55   9
  -6   0  -2 36285.0 1459.30   1
  -6   0  -2 39207.1 948.269  20
  -6   0  -1 210.462 203.595   1
  -6   0  -1 93.4716 134.580  15
  -6   0  -1 108.846 114.727   9
  -6   0  -1 2.44923 83.9313  20
  -6   0   0 143013. 3190.44   3
  -6   0   0 144810. 3142.47   9
  -6   0   0 144014. 3108.85  15
  -6   0   0 149802. 3038.79  20
  -6   0   0 139595. 3221.33   1
  -6   0   0 149232. 3009.99  17
  -6   0   1 43.9854 67.6923  17
  -6   0   1 83.3933 157.835   9
  -6   0   1-43.8224 135.577  15
  -6   0   1 121.561 130.224   3
  -6   0   1 40.9861 82.6556   5
  -6   0   1 88.4816 127.103   1
  -6   0   1 56.9230 144.373  20
  -6   0   2 108940. 2033.29  13
  -6   0   2 108040. 2082.08  17
  -6   0   2 108603. 2410.47   5
  -6   0   2 105501. 2165.79   1
  -6   0   2 104683. 2534.98   9
  -6   0   2 105941. 2399.29  15
  -6   0   2 104195. 2522.21  20
  -6   0   2 106147. 2139.17  10
  -6   0   3 71.7885 83.4464  10
  -6   0   3 34.6060 61.4375  13
  -6   0   3 222.878 204.063  20
  -6   0   3 126.747 190.015   9
  -6   0   4 135397. 2830.48  13
  -6   0   4 138928. 3276.10  20
  -6   0   4 135781. 3155.76   9
  -6   0   5 129.487 67.8245   1
  -6   0   5-203.956 213.043   9
  -6   0   5 4.02236 99.8496   2
  -6   0   5 196.182 276.584  20
  -6   0   5-93.4088 154.824   6
  -6   0   6 64344.9 1503.33   1
  -6   0   6 63874.9 1864.29   9
  -6   0   6 57947.4 1467.10   2
  -6   0   6 59919.1 1799.15   6
  -6   0   6 58998.4 1289.68  11
  -6   0   6 61211.3 1976.53  20
  -6   0   7-5.51452 197.782  20
  -6   0   7 55.1984 72.3176  11
  -6   0   7 64.3097 83.5440   2
  -6   0   7-90.8675 185.538   6
  -6   0   7-39.9323 159.382   9
  -6   0   7 76.3742 97.4903   1
  -6   0   8 76964.7 1857.83  11
  -6   0   8 77251.6 2324.69   6
  -6   0   8 78997.0 2509.72  20
  -6   0   8 78519.6 2304.05   9
  -6   0   9 347.727 242.623  20
  -6   0   9 275.809 243.419   6
  -6   0   9-15.9170 168.966   9
  -6   0  10 28347.2 1330.13   9
  -6   0  10 28082.7 1380.26   6
  -6   0  10 28812.4 1515.66  20
  -6   0  11 27.6377 174.199   9
  -6   0  11-68.3995 251.477  20
  -6   0  11-377.183 245.765   6
  -6   0  12 42743.9 1943.65   6
  -6   0  12 40111.6 1982.73  20
  -6   0  12 45261.6 1850.73   9
  -6   0  13-205.846 235.486  20
  -6   0  13 438.527 370.727  13
  -6   0  13-51.9028 217.692   6
  -6   0  13-470.354 382.417  17
  -6   0  14 19268.1 1504.06  13
  -6   0  14 16203.5 1282.65   6
  -6   0  14 15250.4 1431.03  17
  -6   0  15 108.140 404.525  17
  -6   0  15-300.619 315.965   6
  -6   0  15 232.557 246.560  13
  -6  -2 -12 10891.7 1137.88  10
  -6   2 -12 10427.0 1050.75  12
  -6  -2 -11 2110.91 554.330  10
  -6   2 -11 1265.13 499.386   1
  -6   2 -11 1453.04 419.655  12
  -6  -2 -11 1467.73 478.182  12
  -6   2 -10 17870.2 1552.03   1
  -6  -2 -10 18219.0 1337.77  10
  -6  -2 -10 16864.7 1307.39  12
  -6   2 -10 16844.2 1218.32  12
  -6  -2  -9 399.457 255.960  12
  -6   2  -9 512.676 330.904   1
  -6   2  -9 40.2822 194.342  12
  -6  -2  -9 260.495 219.915   7
  -6  -2  -9 405.961 272.065   1
  -6  -2  -9 365.858 285.664  10
  -6   2  -8 45381.3 2314.64   1
  -6  -2  -8 42954.3 1794.04   7
  -6   2  -8 42366.1 1810.23  12
  -6  -2  -8 41254.3 2123.05   1
  -6  -2  -8 41452.3 1913.08  12
  -6  -2  -8 43050.1 1906.03  10
  -6  -2  -7 3868.76 620.385   1
  -6   2  -7 3296.38 466.196  12
  -6  -2  -7 3411.18 465.046   7
  -6   2  -7 2425.97 522.794   1
  -6  -2  -7 3107.99 501.707  12
  -6  -2  -7 3414.57 494.781  10
  -6   2  -6 48841.2 2195.60   1
  -6  -2  -6 54747.6 1934.38  10
  -6  -2  -6 48355.4 2002.10  14
  -6  -2  -6 49597.3 1828.50   7
  -6  -2  -6 47710.3 1888.16  12
  -6   2  -6 50052.4 1782.87  12
  -6  -2  -6 46565.3 2072.85   1
  -6   2  -5 404.899 183.695  12
  -6  -2  -5 448.783 207.781  10
  -6  -2  -5-73.4652 210.187  14
  -6   2  -5 210.169 297.464   1
  -6  -2  -5 324.178 186.810  12
  -6  -2  -5-17.6376 209.014   7
  -6  -2  -5 255.223 277.626   1
  -6  -2  -4 66427.7 2209.57  14
  -6   2  -4 66901.0 2376.57   1
  -6  -2  -4 67431.3 2046.03   3
  -6   2  -4 68447.3 1965.32  12
  -6  -2  -4 66036.6 2064.15   7
  -6  -2  -4 65285.7 2284.24   1
  -6  -2  -4 66938.0 1988.06  10
  -6  -2  -4 67419.1 2105.60  12
  -6   2  -3 3432.27 202.414   9
  -6  -2  -3 3438.10 361.028  10
  -6  -2  -3 4333.51 431.146  12
  -6  -2  -3 3724.67 411.896   3
  -6  -2  -3 3036.80 384.491   7
  -6  -2  -3 3231.57 471.187  11
  -6   2  -3 3503.07 497.805   1
  -6  -2  -3 3864.23 470.807  14
  -6   2  -2 51464.3 1313.29   9
  -6   2  -2 49246.5 1372.17  16
  -6  -2  -2 53449.3 1679.43   3
  -6  -2  -2 52861.9 1714.95  14
  -6  -2  -2 52684.2 1456.55  10
  -6   2  -2 53213.2 1804.59   1
  -6  -2  -2 52449.6 1677.96   7
  -6  -2  -2 53029.3 1769.35  11
  -6   2  -2 53533.0 1189.31  20
  -6   2  -1 69.3441 181.965   1
  -6   2  -1 20.0157 104.290   9
  -6   2  -1 202.088 136.627  16
  -6  -2  -1 241.217 192.560   9
  -6   2  -1-21.9114 68.6665  15
  -6  -2  -1 23.7001 165.457  14
  -6  -2  -1 95.0707 174.404   7
  -6  -2  -1 238.355 198.444  11
  -6  -2  -1-28.2024 83.0104  10
  -6  -2  -1 223.645 86.0752  18
  -6  -2  -1 189.687 164.857  20
  -6  -2   0 110088. 2402.99  13
  -6   2   0 107832. 2518.01  16
  -6  -2   0 107407. 2648.05  15
  -6   2   0 111131. 2638.51   8
  -6   2   0 107440. 2262.98  15
  -6  -2   0 109012. 2585.92  14
  -6  -2   0 111024. 2674.27   7
  -6  -2   0 107374. 2651.60  11
  -6   2   0 109671. 2665.45   1
  -6  -2   0 109131. 2259.70  10
  -6  -2   0 110355. 2397.96  18
  -6  -2   0 109256. 2659.57  20
  -6  -2   0 108086. 2683.05   9
  -6   2   0 107219. 2467.27   9
  -6   2   0 108271. 2124.27   5
  -6   2   1 1727.31 172.634   5
  -6   2   1 1667.09 234.989   8
  -6   2   1 1574.58 262.867  16
  -6  -2   1 1752.59 272.436   9
  -6  -2   1 1703.57 272.199  15
  -6   2   1 1825.46 187.503  15
  -6   2   1 1309.50 238.331  13
  -6  -2   1 1589.40 171.127  13
  -6  -2   1 1794.78 274.938   7
  -6  -2   1 1980.43 269.980  11
  -6  -2   1 1473.60 266.783  20
  -6  -2   1 1602.37 222.360  14
  -6  -2   2 138061. 3207.81   9
  -6   2   2 134144. 3141.42  16
  -6  -2   2 135868. 3127.04  15
  -6   2   2 140195. 3055.70   8
  -6  -2   2 146462. 2842.37  13
  -6  -2   2 139639. 3157.35   2
  -6  -2   2 133841. 2873.09  14
  -6   2   2 137354. 3119.09  13
  -6  -2   2 135783. 3080.10   7
  -6  -2   2 136220. 3020.80  11
  -6  -2   2 140171. 3275.95  20
  -6  -2   3 6876.15 345.606  17
  -6  -2   3 6938.21 500.229   9
  -6  -2   3 7057.50 546.626  20
  -6  -2   3 6765.47 416.562   6
  -6   2   3 6279.16 495.877  16
  -6  -2   3 7101.34 408.869  10
  -6  -2   3 6687.76 467.877  15
  -6   2   3 6716.93 447.461   8
  -6  -2   3 6897.43 329.387  14
  -6   2   3 6360.85 468.386  13
  -6  -2   3 7561.67 389.783  13
  -6  -2   3 7017.27 500.989   2
  -6  -2   3 7181.41 450.826   7
  -6  -2   3 6588.15 417.654  11
  -6  -2   4 180895. 3730.89  17
  -6   2   4 177162. 4039.68  16
  -6  -2   4 177827. 3922.16  15
  -6   2   4 183479. 3867.97   8
  -6  -2   4 186200. 3772.65  11
  -6  -2   4 178863. 3381.60  14
  -6   2   4 183523. 3989.68  13
  -6  -2   4 183868. 3991.21   2
  -6  -2   4 185283. 3868.17   6
  -6  -2   4 179578. 3767.86   7
  -6  -2   4 186631. 4053.74   9
  -6  -2   4 183642. 4179.57  20
  -6  -2   5 2647.93 387.816  20
  -6  -2   5 3089.08 326.822  17
  -6   2   5 2850.40 354.279  16
  -6  -2   5 3091.76 280.295   7
  -6  -2   5 3335.45 358.151  15
  -6  -2   5 3204.22 392.670   9
  -6   2   5 2565.06 311.505   8
  -6   2   5 3196.70 374.090  13
  -6  -2   5 3323.63 373.650   2
  -6  -2   5 2815.53 337.272   6
  -6  -2   5 2916.31 208.067  19
  -6   2   6 78556.6 2302.96  16
  -6  -2   6 81263.1 2437.75  20
  -6   2   6 79081.2 2305.67  13
  -6  -2   6 78600.4 2253.01  17
  -6  -2   6 82074.6 2263.92   9
  -6  -2   6 83992.2 2283.30   6
  -6   2   6 80512.5 2176.77   8
  -6  -2   7 4791.85 533.891  17
  -6  -2   7 5016.77 474.578   9
  -6   2   7 5825.05 568.002  13
  -6   2   7 5298.04 492.102   8
  -6  -2   7 5109.12 556.638  20
  -6  -2   7 5025.06 515.086   6
  -6  -2   8 47780.8 1862.44  20
  -6   2   8 47095.3 1702.41   8
  -6  -2   8 50081.6 1685.53   9
  -6  -2   8 47585.8 1783.22   6
  -6   2   8 45237.3 1802.37  13
  -6  -2   8 43631.0 1815.36  17
  -6  -2   9 467.829 216.736  20
  -6  -2   9 526.592 283.100  17
  -6  -2   9 965.681 228.031   9
  -6   2   9 836.849 249.799   8
  -6   2   9 857.313 315.734  13
  -6  -2   9 1444.31 346.399   6
  -6  -2  10 22240.1 1071.04   9
  -6   2  10 21512.3 1347.26  13
  -6   2  10 22153.3 1244.89   8
  -6   2  10 22016.3 1193.48   6
  -6  -2  10 21070.1 1243.13   6
  -6  -2  10 20525.6 1235.00  20
  -6  -2  10 20854.9 1361.28  17
  -6  -2  11 1272.88 397.601  17
  -6  -2  11 1107.79 341.116   6
  -6  -2  11 1815.27 422.021  20
  -6   2  11 1073.26 350.354   8
  -6   2  11 547.566 330.957  13
  -6   2  11 1302.53 334.284   6
  -6   2  12 22324.9 1432.07   8
  -6   2  12 24404.4 1585.24  13
  -6   2  12 24280.0 1376.91   6
  -6  -2  12 24191.3 1488.34   6
  -6  -2  12 21759.4 1577.60  17
  -6  -2  13 1841.77 501.693   6
  -6   2  13 1191.51 388.337   8
  -6   2  13 1080.42 408.802  13
  -6   2  13 479.772 238.257   6
  -6  -2  13 922.136 436.130  17
  -6   2  13 648.401 297.812   9
  -6   2  14 16131.4 1304.63   8
  -6   2  14 11782.8 1221.63  13
  -6  -2  14 13622.7 1386.28  17
  -6  -2  14 13817.1 1238.21   6
  -6   2  14 12843.8 1098.92   6
  -6   2  15 625.536 371.348   8
  -6   2  15-236.629 276.854   6
  -6   4 -10 25632.8 1975.61   1
  -6  -4 -10 25493.7 1820.21  14
  -6  -4 -10 24115.6 1625.05  12
  -6  -4 -10 24412.9 1632.96  10
  -6   4  -9 468.362 386.857   1
  -6  -4  -9 749.520 392.341  14
  -6  -4  -9 250.815 254.592  12
  -6  -4  -9-62.4682 236.838   7
  -6  -4  -9-76.0038 313.218  10
  -6   4  -8 26730.9 1867.67   1
  -6  -4  -8 22354.6 1432.62  12
  -6  -4  -8 22336.3 1448.17   7
  -6  -4  -8 23916.6 1636.14  14
  -6  -4  -8 25055.9 1516.64  10
  -6   4  -7 1079.61 411.847   1
  -6  -4  -7 510.714 296.613  14
  -6  -4  -7 778.563 343.458  10
  -6  -4  -7 1102.72 342.572  12
  -6  -4  -7 1119.36 380.503   7
  -6  -4  -6 33693.1 1781.09  14
  -6   4  -6 33213.6 1881.12   1
  -6  -4  -6 33431.3 1583.19  12
  -6  -4  -6 32539.3 1659.56   7
  -6  -4  -6 32733.7 1794.53  11
  -6  -4  -6 31876.1 1580.01  10
  -6  -4  -6 34339.1 1488.76   3
  -6  -4  -5 41.3928 187.297  10
  -6  -4  -5-326.765 291.123  14
  -6  -4  -5 297.790 152.732   3
  -6  -4  -5 146.665 174.620  12
  -6  -4  -5 288.772 218.155   7
  -6  -4  -5 756.238 352.272  11
  -6   4  -5-419.423 295.837   1
  -6   4  -4 24237.4 1032.33  16
  -6  -4  -4 24056.6 1209.49  10
  -6  -4  -4 25041.3 1226.63   3
  -6  -4  -4 24654.6 1375.45  14
  -6  -4  -4 22353.3 1148.89  12
  -6   4  -4 24900.1 1445.60   1
  -6  -4  -4 24816.7 1337.26   7
  -6  -4  -4 25393.0 1411.94  11
  -6  -4  -3 550.529 284.994  14
  -6  -4  -3 589.469 271.025  11
  -6   4  -3 711.573 219.105  16
  -6   4  -3 916.583 166.491   9
  -6   4  -3 748.209 299.447   1
  -6  -4  -3 988.806 251.246  10
  -6  -4  -3 803.144 294.111   7
  -6  -4  -2 57265.8 2032.40  14
  -6  -4  -2 55597.5 1804.71  10
  -6  -4  -2 54034.1 2004.78   7
  -6  -4  -2 54755.6 2066.52  11
  -6   4  -2 54635.5 2078.50   1
  -6   4  -2 56230.1 1802.47  16
  -6   4  -1 1701.26 302.765  16
  -6   4  -1 1708.03 384.360   8
  -6  -4  -1 1576.11 262.419  10
  -6  -4  -1 1331.86 296.089  14
  -6  -4  -1 1758.05 356.010   7
  -6  -4  -1 1499.23 343.592  11
  -6   4   0 30108.8 1389.00   8
  -6  -4   0 33811.1 1334.23  14
  -6   4   0 27983.5 1381.08  13
  -6  -4   0 30731.5 1381.08  11
  -6   4   0 29757.0 1268.96  16
  -6  -4   0 28278.9 1147.51  10
  -6   4   1 231.053 233.657   8
  -6  -4   1-3.05012 182.036   2
  -6   4   1 90.0304 220.659  16
  -6  -4   1 240.251 190.131  14
  -6   4   1 137.118 251.099  13
  -6  -4   1-221.320 225.205  11
  -6  -4   1 49.8490 272.743  20
  -6  -4   2 52723.9 1319.07   6
  -6   4   2 55383.5 1894.21  16
  -6  -4   2 53661.6 1680.78  15
  -6   4   2 51783.6 1864.82   8
  -6   4   2 52574.9 1934.78  13
  -6  -4   2 51856.7 1908.72  20
  -6  -4   2 52158.8 1784.27   7
  -6  -4   2 51149.5 1815.92   2
  -6  -4   2 53462.0 1659.57  14
  -6  -4   2 55538.4 1867.76  11
  -6   4   3 1727.63 341.169   8
  -6   4   3 1381.58 371.948  16
  -6  -4   3 1328.62 255.502  15
  -6   4   3 1265.54 323.258  13
  -6  -4   3 1317.03 199.361   6
  -6  -4   3 1463.44 290.238   7
  -6  -4   3 933.846 285.485   2
  -6  -4   3 1560.26 325.335  11
  -6  -4   3 1185.97 212.344  14
  -6  -4   3 1050.75 220.960  17
  -6  -4   3 1676.63 376.495  20
  -6  -4   4 47996.8 1583.31  17
  -6  -4   4 45358.9 1530.47  15
  -6   4   4 47323.4 1769.71   8
  -6  -4   4 46155.6 1659.21   9
  -6   4   4 47348.1 1827.79  13
  -6  -4   4 45924.9 1756.75   2
  -6  -4   4 46372.7 1570.92   7
  -6  -4   4 46309.2 1690.41  11
  -6  -4   4 48698.3 1492.14   6
  -6  -4   4 46025.4 1777.28  20
  -6   4   4 45821.0 1784.48  16
  -6  -4   4 48051.4 1422.60  14
  -6  -4   5 1454.14 279.039   6
  -6   4   5 1826.72 362.317  16
  -6  -4   5 1082.87 258.740   9
  -6  -4   5 1242.91 255.611  15
  -6  -4   5 1408.37 196.169  14
  -6   4   5 1700.91 348.516   8
  -6   4   5 591.841 279.351  13
  -6  -4   5 1691.28 313.815  17
  -6  -4   5 1385.67 248.803   7
  -6  -4   5 1232.47 338.451   2
  -6  -4   5 1342.43 322.810  20
  -6  -4   6 55145.6 2028.01  20
  -6  -4   6 55157.9 1783.16  15
  -6   4   6 53964.2 2014.71   8
  -6  -4   6 57651.5 1465.73  14
  -6   4   6 59358.8 2129.84  16
  -6  -4   6 54156.2 1664.05   7
  -6  -4   6 58664.4 2102.11   2
  -6  -4   6 55358.9 1868.25   6
  -6  -4   6 57894.8 1957.75  17
  -6   4   6 55537.8 2121.26  13
  -6  -4   6 54115.3 1811.33   9
  -6  -4   7-7.08821 171.056  17
  -6   4   7 153.231 239.630  16
  -6  -4   7 656.157 213.703   9
  -6  -4   7 536.792 212.822  15
  -6   4   7 465.680 287.948  13
  -6  -4   7 689.287 176.169   7
  -6  -4   7-83.0362 202.022  20
  -6   4   7 577.011 291.816   8
  -6  -4   7 446.572 210.889   6
  -6   4   8 26976.5 1439.13  16
  -6  -4   8 28011.0 1228.09  15
  -6   4   8 26727.8 1434.81   8
  -6   4   8 25973.9 1493.56  13
  -6  -4   8 26085.6 1394.64  17
  -6  -4   8 25715.6 1341.77   6
  -6  -4   8 27998.8 1145.06   9
  -6  -4   8 25732.4 1349.43  20
  -6   4   9 325.862 334.083  16
  -6  -4   9-54.2007 193.794  20
  -6   4   9 8.55959 192.567   8
  -6   4   9-146.777 261.921  13
  -6  -4   9 205.871 196.819   6
  -6  -4   9-49.9598 241.851  17
  -6  -4  10 32891.9 1784.40  17
  -6  -4  10 33814.7 1584.78  20
  -6   4  10 31781.2 1672.62  16
  -6  -4  10 31474.1 1672.01   6
  -6   4  10 32560.0 1838.18  13
  -6   4  10 32583.2 1725.55   8
  -6  -4  11 1282.27 370.558  17
  -6   4  11 629.500 271.087   8
  -6   4  11 984.968 441.468  13
  -6  -4  11 841.701 320.662   6
  -6  -4  12 12618.2 1216.35  17
  -6  -4  12 12626.8 1137.43   6
  -6   4  12 13456.0 1190.26   8
  -6   4  12 13397.1 1274.19  13
  -6  -4  13-313.918 290.051  17
  -6   4  13-416.423 320.163   8
  -6  -4  13-781.196 398.195   6
  -6  -6  -7-116.073 311.683  11
  -6   6  -7 208.368 285.846   1
  -6  -6  -7-508.602 340.103   7
  -6  -6  -6 21803.8 1603.93  14
  -6   6  -6 22550.7 1733.73   1
  -6  -6  -6 21027.8 1533.19   7
  -6  -6  -6 18817.7 1516.33  11
  -6   6  -5 268.808 288.943   1
  -6  -6  -5 483.509 325.114  11
  -6  -6  -5 137.811 239.750   7
  -6  -6  -5 110.011 258.574  14
  -6  -6  -4 13700.4 1186.77  14
  -6  -6  -4 12332.7 1126.62   7
  -6   6  -4 13522.1 1240.19   1
  -6  -6  -4 14049.6 1235.63  11
  -6  -6  -4 15330.6 1110.21  10
  -6  -6  -3-91.8877 198.832  14
  -6  -6  -3-40.8207 189.292  10
  -6   6  -3 175.131 292.211   1
  -6  -6  -3 274.201 341.342   7
  -6  -6  -3-313.148 263.944  11
  -6   6  -3-126.515 186.673  16
  -6  -6  -2 34139.9 1751.80  14
  -6  -6  -2 34327.2 1814.16   7
  -6  -6  -2 33105.4 1810.84  11
  -6  -6  -2 34873.0 1640.64  10
  -6   6  -2 31590.0 1820.39   1
  -6   6  -2 34221.6 1642.41  16
  -6  -6  -1 465.283 260.067  14
  -6  -6  -1-82.1710 201.208  10
  -6  -6  -1 344.332 314.352  11
  -6   6  -1 175.293 205.151  16
  -6   6  -1 264.530 265.157   8
  -6  -6   0 19829.5 1164.13  10
  -6   6   0 17606.8 1288.63   8
  -6  -6   0 15645.3 1090.92  14
  -6   6   0 17791.7 1186.50  16
  -6  -6   0 17343.5 1232.17  11
  -6   6   1 125.090 249.676  16
  -6   6   1 640.253 353.458   8
  -6  -6   1 242.005 201.813   2
  -6   6   1-302.373 320.196  13
  -6  -6   1 147.582 217.943  11
  -6  -6   1 847.621 304.270  14
  -6   6   2 32570.5 1668.33  16
  -6   6   2 31291.7 1704.44   8
  -6  -6   2 32224.5 1488.46  14
  -6   6   2 29702.7 1692.37  13
  -6  -6   2 30400.3 1566.84   2
  -6  -6   2 31539.0 1645.20  11
  -6   6   3 743.452 311.991  16
  -6  -6   3 729.464 216.837  14
  -6   6   3 859.939 358.504   8
  -6   6   3 146.492 312.040  13
  -6  -6   3 268.647 232.856   2
  -6  -6   3 516.617 260.115   7
  -6  -6   3 458.119 276.877  11
  -6  -6   4 19743.8 1162.25  17
  -6   6   4 17211.8 1238.34   8
  -6  -6   4 18959.2 1035.47  14
  -6   6   4 18401.0 1324.33  13
  -6  -6   4 18000.2 1214.65   2
  -6  -6   4 17847.5 1110.65   7
  -6   6   4 17785.4 1256.69  16
  -6  -6   4 19490.4 1264.71  11
  -6   6   5 1724.39 419.536  16
  -6  -6   5 1663.37 387.471  17
  -6   6   5 2134.42 477.721   8
  -6   6   5 1337.54 412.163  13
  -6  -6   5 2488.62 410.088   7
  -6  -6   5 2703.57 485.607   2
  -6  -6   5 1794.93 412.216  11
  -6  -6   6 33261.6 1646.44  17
  -6   6   6 36780.7 1904.11  16
  -6   6   6 33366.1 1817.27   8
  -6   6   6 36355.2 1962.01  13
  -6  -6   6 33624.8 1773.39   2
  -6  -6   6 34463.1 1734.60  11
  -6  -6   7 581.044 248.147  17
  -6   6   7 547.355 322.743  16
  -6   6   7 1320.28 438.753   8
  -6   6   7 699.737 356.086  13
  -6  -6   7 1404.60 460.736   2
  -6  -6   7 1174.35 377.426  11
  -6  -6   8 18003.7 1264.91  17
  -6   6   8 14867.0 1241.96  16
  -6  -6   8 15112.9 1225.40   2
  -6   6   8 14586.0 1269.03   8
  -6   6   8 14898.4 1307.78  13
  -6  -6   8 14918.6 1130.38  20
  -6  -6   9 545.578 324.185  17
  -6   6   9 39.3031 283.738  16
  -6   6   9 921.826 394.942   8
  -6   6   9 301.354 282.785  13
  -6  -6   9 692.626 354.541   2
  -6  -6   9 237.631 172.779   6
  -6  -6  10 18403.7 1410.82  17
  -6   6  10 18488.0 1447.78  16
  -6   6  10 18252.5 1468.67   8
  -6  -6  10 18838.5 1322.35   6
  -6   6  11 154.068 276.619  16
  -6  -6  11 109.385 263.788   6
  -6   8  -2 6902.32 863.590  16
  -6   8  -1 227.150 222.372  16
  -6  -8  -1 243.504 273.861  14
  -6  -8   0 10504.0 1032.87  14
  -6  -8   2 13186.0 1156.27   2
  -6  -8   2 17208.0 1346.18   7
  -6  -8   3 1405.67 411.901   7
  -5  -1 -12 16032.4 1370.51  10
  -5  -1 -12 12922.9 1328.52   1
  -5   1 -12 14447.7 1245.81  12
  -5  -1 -12 14938.7 1320.32  12
  -5   1 -12 15397.1 1442.43   1
  -5   1 -11 925.813 432.919   1
  -5  -1 -11 483.831 278.225  12
  -5   1 -11 434.296 260.069  12
  -5  -1 -11 278.159 251.376  10
  -5  -1 -11 212.421 289.204   1
  -5   1 -10 29820.7 1903.10   1
  -5  -1 -10 30547.6 1760.99  10
  -5   1 -10 29144.9 1626.54  12
  -5  -1 -10 28081.3 1644.55  12
  -5  -1 -10 26525.3 1764.91   1
  -5   1  -9 897.993 318.062  12
  -5  -1  -9 439.915 263.516  12
  -5  -1  -9 893.427 339.773  10
  -5  -1  -9 1259.86 443.269   1
  -5   1  -9 183.929 309.102   1
  -5  -1  -8 27882.7 1490.45  10
  -5   1  -8 27723.1 1706.91   1
  -5   1  -8 27898.1 1412.48  12
  -5  -1  -8 27345.5 1259.20   7
  -5  -1  -8 29254.1 1490.98  12
  -5  -1  -8 24444.9 1527.11   1
  -5   1  -7-381.772 346.418   1
  -5   1  -7-112.146 198.798  12
  -5  -1  -7 150.981 225.536  12
  -5  -1  -7 239.714 180.777   7
  -5  -1  -7 216.615 242.091  10
  -5  -1  -7-132.019 290.005   1
  -5  -1  -6 66938.8 2182.85  10
  -5  -1  -6 59973.6 2356.13   1
  -5   1  -6 68833.5 2579.61   1
  -5  -1  -6 66921.9 2194.24  12
  -5  -1  -6 64994.8 2017.29   7
  -5   1  -6 68331.6 2130.99  12
  -5  -1  -5 3374.68 497.669   1
  -5   1  -5 3425.08 402.366  12
  -5  -1  -5 3690.31 443.641  12
  -5  -1  -5 3677.05 395.465   7
  -5  -1  -5 3813.57 441.457  10
  -5   1  -5 3305.52 549.230   1
  -5  -1  -4 30512.9 1154.89   7
  -5   1  -4 28954.8 1417.87   1
  -5  -1  -4 28882.4 1259.67  14
  -5   1  -4 30945.7 1158.27  12
  -5  -1  -4 30256.4 1220.32  12
  -5  -1  -4 28105.3 1342.95   1
  -5  -1  -4 30410.4 1171.94  10
  -5  -1  -3 2740.35 395.186   1
  -5   1  -3 2306.58 380.668   1
  -5  -1  -3 2276.12 311.797   3
  -5  -1  -3 2395.75 347.349  14
  -5   1  -3 2423.43 157.079   9
  -5   1  -3 2063.68 271.118  12
  -5  -1  -3 2519.61 330.124  12
  -5  -1  -3 2457.07 312.628   7
  -5  -1  -3 2302.44 278.229  10
  -5  -1  -2 99705.3 2423.81   3
  -5  -1  -2 98120.4 2559.69   1
  -5  -1  -2 99351.4 2482.56  14
  -5  -1  -2 97740.6 2391.35   7
  -5   1  -2 96599.1 2600.34   1
  -5  -1  -2 97666.9 2389.01  12
  -5  -1  -2 100239. 2310.23   9
  -5   1  -2 95909.5 2034.81   9
  -5  -1  -2 99640.4 2228.04  10
  -5  -1  -1 8808.74 447.896  20
  -5  -1  -1 9131.12 490.946   9
  -5  -1  -1 8408.19 502.393  15
  -5   1  -1 8811.96 395.521  15
  -5  -1  -1 8499.88 511.794   3
  -5   1  -1 8443.08 336.112  20
  -5  -1  -1 9126.35 530.832  14
  -5   1  -1 7607.06 527.883   1
  -5  -1  -1 8642.35 372.546  10
  -5  -1  -1 9128.19 559.138  11
  -5  -1  -1 8953.21 514.120   7
  -5  -1  -1 9190.92 546.022   1
  -5   1  -1 8725.66 410.206   9
  -5  -1   0 114721. 2621.27   9
  -5   1   0 121534. 2284.89   5
  -5   1   0 120334. 2640.57   1
  -5   1   0 115894. 2520.17   9
  -5  -1   0 118146. 2644.99  15
  -5   1   0 116532. 2435.93  15
  -5  -1   0 122667. 2617.62  14
  -5  -1   0 117280. 2651.60   7
  -5  -1   0 114232. 2618.48  11
  -5  -1   0 113321. 2228.03  10
  -5  -1   0 122267. 2614.33   1
  -5  -1   0 122224. 2459.33  18
  -5  -1   0 121573. 2601.01  20
  -5   1   0 123568. 2619.30  17
  -5  -1   1 4710.25 192.272  13
  -5   1   1 4891.19 290.822   8
  -5   1   1 4810.42 290.367  15
  -5  -1   1 4621.31 354.090  15
  -5  -1   1 4868.28 305.725  14
  -5  -1   1 4623.93 249.648   8
  -5  -1   1 4740.26 349.393   7
  -5   1   1 4891.70 311.699  13
  -5  -1   1 4407.18 355.646   9
  -5   1   1 5021.28 317.200  17
  -5  -1   1 4486.91 298.888  11
  -5   1   1 4393.47 324.613   9
  -5   1   1 4217.37 247.930   5
  -5   1   1 4692.56 304.423   1
  -5  -1   1 4722.86 313.226  18
  -5  -1   1 4776.08 362.699  20
  -5  -1   2 242934. 4454.75  10
  -5  -1   2 223693. 4813.64  20
  -5   1   2 235486. 4625.08  17
  -5  -1   2 236935. 4352.94  13
  -5  -1   2 235556. 4720.98  15
  -5   1   2 242199. 4518.48   8
  -5  -1   2 247477. 4407.59   8
  -5   1   2 238642. 4613.66   5
  -5   1   2 237812. 4598.02  13
  -5  -1   2 233639. 4665.36   2
  -5  -1   2 232172. 4685.84   7
  -5  -1   2 238537. 4510.24  11
  -5  -1   2 229967. 4806.47   9
  -5  -1   3 3165.07 327.852   9
  -5  -1   3 3662.66 209.367   8
  -5  -1   3 3917.93 327.635  15
  -5   1   3 3950.39 255.464   8
  -5   1   3 3605.46 284.426  13
  -5  -1   3 3390.05 279.645   7
  -5  -1   3 3256.83 278.860   2
  -5  -1   3 3913.69 223.923  11
  -5  -1   3 3534.41 290.211   6
  -5  -1   3 3122.68 349.124  20
  -5  -1   3 3689.00 272.299  10
  -5  -1   3 3406.39 235.383  17
  -5  -1   4 113221. 2731.58   9
  -5  -1   4 106841. 2542.80  17
  -5   1   4 108055. 2201.92   3
  -5  -1   4 118366. 2424.86   8
  -5   1   4 121211. 2493.93   8
  -5   1   4 121251. 2628.26  13
  -5  -1   4 118721. 2575.60   2
  -5  -1   4 120196. 2652.45   6
  -5  -1   4 121390. 2396.41  19
  -5  -1   4 112121. 2835.94  20
  -5  -1   5-53.1541 174.813   9
  -5  -1   5 98.9379 189.129  20
  -5  -1   5 319.468 182.641  17
  -5   1   5 233.099 146.451   8
  -5   1   5 240.781 171.339  13
  -5   1   5 171.118 66.7536  11
  -5  -1   5 312.411 158.938   6
  -5   1   5 161.671 83.9442   1
  -5  -1   6 94327.3 2639.32  17
  -5   1   6 101966. 2481.56   8
  -5  -1   6 98323.7 2548.68   9
  -5   1   6 97894.2 1921.65   2
  -5   1   6 101670. 2613.95  13
  -5   1   6 101860. 2518.35   6
  -5   1   6 101769. 2127.58  11
  -5  -1   6 104099. 2604.77   6
  -5  -1   6 91347.9 2682.09  20
  -5  -1   7-69.9838 215.071  17
  -5  -1   7 39.8062 44.4216  14
  -5   1   7-96.9574 169.404   8
  -5   1   7 165.150 174.911  13
  -5   1   7-5.49822 51.9472   2
  -5  -1   7 24.3548 148.170   9
  -5   1   7 116.458 157.257   6
  -5  -1   7 243.216 219.712  20
  -5  -1   7 57.3335 171.200   6
  -5   1   8 29224.7 1279.18   8
  -5  -1   8 28984.5 829.323  14
  -5   1   8 27779.3 1322.38  13
  -5  -1   8 26333.6 1314.12  20
  -5   1   8 29119.0 1240.48   6
  -5  -1   8 26581.8 1249.22   6
  -5  -1   8 28173.7 1417.83  17
  -5  -1   8 28613.3 1203.38   9
  -5  -1   9 3668.76 558.882  17
  -5   1   9 3100.34 441.118   8
  -5   1   9 3139.92 496.277  13
  -5  -1   9 2933.99 460.102  20
  -5  -1   9 2310.92 383.193   6
  -5   1   9 2857.81 427.940   6
  -5  -1   9 3001.93 385.696   9
  -5  -1  10 46377.3 1703.34   9
  -5   1  10 48647.7 1941.17   8
  -5  -1  10 48515.1 2166.17  17
  -5   1  10 44512.3 1986.95  13
  -5   1  10 46128.3 1816.51   6
  -5  -1  10 45379.4 1866.71   6
  -5  -1  10 47243.9 1949.72  20
  -5  -1  11 406.931 226.417  20
  -5   1  11 111.103 205.823   8
  -5   1  11 129.155 244.873  13
  -5  -1  11 463.231 338.491  17
  -5   1  11 0.54102 212.300   6
  -5  -1  11 979.244 314.421   6
  -5   1  11 189.607 210.124   9
  -5   1  12 34477.8 1619.84   9
  -5   1  12 33780.1 1774.98  20
  -5   1  12 33593.5 1773.99   8
  -5  -1  12 32382.6 1948.30  17
  -5   1  12 33863.5 1886.17  13
  -5  -1  12 33313.7 1674.29  20
  -5   1  12 29371.1 1575.40   6
  -5  -1  12 29228.6 1632.47   6
  -5   1  13 886.479 332.656  20
  -5  -1  13 1296.67 496.944  17
  -5   1  13 935.788 363.824   8
  -5   1  13 1627.67 467.535  13
  -5   1  13 1448.58 346.465   6
  -5  -1  13 1466.76 403.360   6
  -5   1  14 29030.3 1933.31  13
  -5   1  14 29379.4 1712.28   6
  -5  -1  14 28370.0 1755.55   6
  -5   1  14 26773.1 1751.09   8
  -5  -1  14 28721.9 1996.33  17
  -5   1  15-122.921 253.646   6
  -5   1  15 122.026 259.680   8
  -5  -3 -12 11861.6 1196.11  10
  -5   3 -11-202.180 392.307   1
  -5   3 -11 155.415 196.099  12
  -5  -3 -11 735.386 402.672  12
  -5  -3 -11-259.352 360.498  10
  -5   3 -10 22315.0 1744.11   1
  -5   3 -10 19528.6 1269.77  12
  -5  -3 -10 23592.2 1542.32  12
  -5  -3 -10 22495.3 1517.11  10
  -5  -3  -9 1963.87 527.438  14
  -5   3  -9 867.967 290.321  12
  -5  -3  -9 578.149 318.024  12
  -5  -3  -9 1005.34 299.102   7
  -5   3  -9 1292.33 493.778   1
  -5  -3  -9 791.036 331.330  10
  -5   3  -8 25723.7 1719.39   1
  -5  -3  -8 27997.9 1623.89  14
  -5   3  -8 25285.1 1301.55  12
  -5  -3  -8 27223.9 1494.35  12
  -5  -3  -8 27543.2 1445.47   7
  -5  -3  -8 28319.4 1550.47  10
  -5   3  -7 1551.02 552.989   1
  -5  -3  -7 1164.03 342.966  14
  -5   3  -7 1432.53 290.395  12
  -5  -3  -7 1356.18 337.120  12
  -5  -3  -7 1074.20 315.873   7
  -5  -3  -7 1247.34 365.954  10
  -5   3  -6 29907.4 1637.89   1
  -5   3  -6 28440.5 1215.73  12
  -5  -3  -6 30950.2 1424.07  12
  -5  -3  -6 29282.7 1394.14   7
  -5  -3  -6 28042.3 1525.87  11
  -5  -3  -6 27011.7 1468.55  14
  -5  -3  -6 28122.8 1399.51  10
  -5  -3  -5 425.916 283.281  11
  -5   3  -5 670.365 140.551  16
  -5  -3  -5 592.586 217.203   3
  -5   3  -5 516.661 153.460  12
  -5  -3  -5 281.564 165.175  12
  -5  -3  -5 688.452 266.285   7
  -5   3  -5 235.006 279.808   1
  -5  -3  -5 715.091 254.761  14
  -5  -3  -5 638.051 221.560  10
  -5   3  -4 52429.7 1446.60  16
  -5  -3  -4 51034.1 1719.12   3
  -5  -3  -4 54353.1 1958.32  14
  -5   3  -4 50638.7 1999.25   1
  -5  -3  -4 53308.3 1770.35  12
  -5  -3  -4 52260.4 1857.62   7
  -5  -3  -4 51476.7 1954.17  11
  -5  -3  -4 51250.3 1749.36  10
  -5   3  -4 50991.4 1290.82  20
  -5  -3  -3-125.873 156.788  10
  -5   3  -3 40.0437 58.3481   9
  -5   3  -3 46.6881 91.6889  16
  -5  -3  -3 132.351 197.160  14
  -5  -3  -3-157.353 186.998  12
  -5  -3  -3 153.797 206.818   7
  -5   3  -3 443.543 249.903   1
  -5  -3  -3 332.238 263.083  11
  -5   3  -3-18.8833 71.6397  20
  -5  -3  -3 77.2408 50.4733  18
  -5   3  -2 75031.6 1968.98  16
  -5  -3  -2 73659.9 1719.22  18
  -5  -3  -2 74753.8 2273.09  11
  -5   3  -2 76569.1 2325.53   1
  -5  -3  -2 76925.7 2041.25  10
  -5  -3  -2 74702.1 2231.33  14
  -5   3  -1 6937.03 484.644  16
  -5  -3  -1 7252.88 559.854  14
  -5   3  -1 7446.21 600.944   8
  -5  -3  -1 6805.90 565.633  11
  -5  -3  -1 6620.74 451.627  10
  -5  -3   0 91626.4 2508.21  20
  -5  -3   0 92516.4 2365.82  14
  -5   3   0 90600.0 1807.40  15
  -5   3   0 89594.1 2471.56   8
  -5  -3   0 87622.8 2345.65   2
  -5   3   0 94203.9 2547.22  13
  -5  -3   0 92487.7 2462.98  11
  -5  -3   0 91627.8 2219.44  10
  -5   3   0 95153.3 2371.93  16
  -5   3   1 5636.29 464.965  16
  -5   3   1 4618.61 465.154  13
  -5  -3   1 5313.98 420.358  15
  -5  -3   1 5529.87 486.114   9
  -5  -3   1 5268.07 416.263  14
  -5   3   1 5303.50 477.271   8
  -5  -3   1 5509.73 464.508   2
  -5  -3   1 5781.91 484.591  11
  -5  -3   1 5033.23 494.849  20
  -5  -3   2 94601.6 2250.95  17
  -5   3   2 93649.8 2482.08  16
  -5  -3   2 91015.0 2308.17  15
  -5   3   2 94576.9 2478.73   8
  -5  -3   2 95113.2 2235.98  14
  -5  -3   2 92507.9 2528.22  20
  -5   3   2 94671.5 2546.19  13
  -5  -3   2 94381.4 2470.60   2
  -5  -3   2 94104.3 2427.65  11
  -5  -3   2 95960.8 2069.40   6
  -5  -3   2 89699.4 2425.58   9
  -5  -3   3 887.419 195.465  17
  -5   3   3 839.072 240.616   8
  -5  -3   3 661.576 201.033   9
  -5  -3   3 604.710 177.390  15
  -5  -3   3 611.691 142.657  14
  -5   3   3 762.270 239.628  13
  -5  -3   3 615.502 167.018   7
  -5  -3   3 650.282 234.385   2
  -5  -3   3 945.112 227.585  11
  -5  -3   3 880.306 164.008   6
  -5   3   3 630.225 244.298  16
  -5  -3   3 58.7758 170.198  20
  -5  -3   4 84371.9 2222.54  17
  -5   3   4 84751.7 2413.60  16
  -5  -3   4 88248.8 1955.49  14
  -5  -3   4 83190.6 2180.91  15
  -5  -3   4 85111.0 2413.32  20
  -5   3   4 85731.7 2366.32   8
  -5   3   4 86005.4 2456.44  13
  -5  -3   4 85780.4 2269.92   9
  -5  -3   4 86666.5 2409.28   2
  -5  -3   4 85182.9 2119.39   7
  -5  -3   4 90535.0 2221.22   6
  -5  -3   5 946.254 231.056  17
  -5   3   5 885.253 294.566  16
  -5  -3   5 613.275 175.391   9
  -5  -3   5 657.683 174.315  15
  -5  -3   5 1194.87 150.028  14
  -5   3   5 856.165 249.723   8
  -5   3   5 794.700 275.618  13
  -5  -3   5 926.275 173.287   7
  -5  -3   5 1132.98 271.469  20
  -5  -3   5 1166.46 239.857   6
  -5  -3   6 50106.1 1765.71  20
  -5   3   6 49517.1 1768.62  16
  -5  -3   6 48637.4 1563.08  15
  -5   3   6 49503.4 1750.11   8
  -5  -3   6 50260.3 1797.48   4
  -5   3   6 49293.1 1843.82  13
  -5  -3   6 49779.8 1744.76  17
  -5  -3   6 51635.2 1358.29   7
  -5  -3   6 51502.4 1717.13   6
  -5  -3   6 50561.6 1559.36   9
  -5  -3   7 1093.23 145.015   7
  -5   3   7 1404.05 318.454  16
  -5  -3   7 1084.37 225.952   9
  -5  -3   7 729.899 227.878  15
  -5  -3   7 1172.17 289.702   4
  -5   3   7 834.987 242.597   8
  -5   3   7 668.388 290.736  13
  -5  -3   7 978.190 244.526   6
  -5  -3   7 739.291 258.336  20
  -5  -3   7 599.713 254.540  17
  -5  -3   8 51728.6 1549.04   9
  -5  -3   8 49330.7 1904.71   4
  -5   3   8 49950.2 1867.45  16
  -5   3   8 45693.4 1846.52   8
  -5  -3   8 50212.6 1897.77   6
  -5   3   8 50518.2 2028.42  13
  -5  -3   8 53985.8 2074.77  17
  -5  -3   8 49572.4 1835.64  20
  -5  -3   9 1459.66 390.472  17
  -5   3   9 1201.09 326.164  16
  -5  -3   9 867.830 299.461   4
  -5  -3   9 1102.39 341.427   6
  -5   3   9 1102.15 335.711   8
  -5   3   9 1106.42 366.095  13
  -5  -3   9 819.453 281.302  20
  -5   3  10 31559.4 1641.88   8
  -5  -3  10 34432.7 1644.80   4
  -5  -3  10 32779.0 1647.40   6
  -5  -3  10 34242.0 1831.65  17
  -5  -3  10 35202.1 1535.50  20
  -5   3  10 32924.3 1774.71  13
  -5  -3  11 420.631 256.789  17
  -5   3  11 262.463 279.114  13
  -5  -3  11 289.590 325.276   6
  -5   3  11 274.862 212.263   8
  -5   3  12 19677.5 1493.75  13
  -5  -3  12 19954.5 1407.93   6
  -5   3  12 20901.6 1460.36   8
  -5  -3  12 18884.4 1511.14  17
  -5   3  13 858.809 342.090   8
  -5  -3  13 860.390 471.356  17
  -5   3  13 643.475 309.563  13
  -5  -3  13 426.252 273.553   6
  -5  -3  14 12495.3 1335.95  17
  -5   3  14 12079.7 1187.86   8
  -5  -5 -10 18606.8 1397.43  12
  -5  -5 -10 19820.0 1489.73   7
  -5   5  -9 187.814 293.233   1
  -5  -5  -9 230.124 255.361  14
  -5  -5  -9 161.990 233.623  12
  -5  -5  -9-515.961 308.326   7
  -5  -5  -9 395.968 280.433  10
  -5  -5  -8 38236.8 2155.56  14
  -5  -5  -8 33120.1 1757.15  12
  -5  -5  -8 37245.6 1981.41   7
  -5  -5  -8 33142.6 2027.78  11
  -5  -5  -8 36183.5 1944.99  10
  -5   5  -8 38575.2 2283.88   1
  -5  -5  -7 57.3219 290.514  14
  -5  -5  -7-41.5479 179.650  12
  -5   5  -7-49.7226 293.064   1
  -5  -5  -7-9.72687 262.298   7
  -5  -5  -7-116.157 234.562  11
  -5  -5  -7-220.839 226.524  10
  -5  -5  -6 13737.9 994.176  12
  -5  -5  -6 13687.2 1126.98   7
  -5  -5  -6 15052.2 1108.53  10
  -5  -5  -6 13325.7 1156.93  11
  -5   5  -6 13873.1 1227.32   1
  -5  -5  -6 14107.2 1192.61  14
  -5  -5  -5 1280.85 373.997  10
  -5  -5  -5 1359.45 314.797   3
  -5  -5  -5 553.933 310.408  14
  -5   5  -5 871.766 393.462   1
  -5  -5  -5 184.930 150.462  12
  -5  -5  -5 617.653 333.528   7
  -5  -5  -5 1317.60 399.878  11
  -5  -5  -4 32994.1 1686.83  14
  -5   5  -4 33984.4 1420.63  16
  -5   5  -4 30529.3 1711.87   1
  -5  -5  -4 31093.8 1682.76  11
  -5  -5  -4 31786.1 1533.23  10
  -5   5  -3 27.0148 176.442  16
  -5  -5  -3 420.201 308.414  14
  -5   5  -3-5.16765 236.142   1
  -5  -5  -3-131.272 291.690  11
  -5  -5  -3 407.105 241.629  10
  -5   5  -2 23275.5 1201.68  16
  -5  -5  -2 24173.5 1321.88  14
  -5   5  -2 23199.6 1380.87   8
  -5  -5  -2 24703.3 1377.77  11
  -5  -5  -2 24516.9 1234.18  10
  -5  -5  -1 596.020 310.074  11
  -5  -5  -1 1066.81 311.371  14
  -5   5  -1 879.318 341.102   8
  -5   5  -1 526.319 222.819  16
  -5  -5  -1 878.354 267.338  10
  -5  -5   0 56544.9 1981.19   2
  -5   5   0 55100.9 2148.65   8
  -5  -5   0 55415.0 1985.25  14
  -5   5   0 53175.3 2168.06  13
  -5   5   0 58572.9 2062.31  16
  -5  -5   0 57463.4 2131.93  11
  -5  -5   0 55771.5 1960.60  10
  -5  -5   1 25.1097 190.518  14
  -5   5   1 60.0671 275.660   8
  -5   5   1 208.680 246.047  13
  -5   5   1-17.4373 214.158  16
  -5  -5   1 197.484 217.148   2
  -5  -5   1 254.946 216.660  11
  -5   5   2 33522.6 1544.45  16
  -5  -5   2 35523.7 1409.33  14
  -5   5   2 32267.7 1556.99   8
  -5   5   2 33423.7 1623.24  13
  -5  -5   2 32724.6 1471.91   2
  -5  -5   2 34489.7 1557.46  11
  -5   5   3 275.522 275.710  16
  -5   5   3-52.2183 222.288   8
  -5  -5   3-133.007 167.886  14
  -5   5   3 452.674 312.779  13
  -5  -5   3 251.589 193.062  17
  -5  -5   3-157.768 236.621   2
  -5  -5   3 69.1080 196.816  11
  -5  -5   3-29.5232 108.706   6
  -5   5   4 41160.4 1799.81  16
  -5  -5   4 38239.2 1713.53  20
  -5  -5   4 43864.3 1400.14  15
  -5   5   4 44198.9 1858.33   8
  -5  -5   4 43881.3 1514.85  14
  -5   5   4 42453.2 1890.08  13
  -5  -5   4 41677.4 1657.66  17
  -5  -5   4 42958.0 1794.47   2
  -5  -5   4 41576.0 1740.77  11
  -5  -5   4 46108.7 1486.11   6
  -5  -5   5 958.170 281.543  17
  -5   5   5 521.174 271.600  16
  -5  -5   5 873.438 303.718  20
  -5   5   5 1434.65 391.969   8
  -5   5   5 429.800 288.132  13
  -5  -5   5 566.129 216.115   7
  -5  -5   5 987.031 337.391   2
  -5  -5   5 1061.82 237.666   6
  -5  -5   5 515.026 177.594  14
  -5  -5   6 11034.9 866.993  17
  -5   5   6 11312.1 934.621  16
  -5   5   6 11436.5 934.406   8
  -5  -5   6 11188.9 912.163   2
  -5  -5   6 12365.4 750.581   7
  -5  -5   6 11227.0 786.685   6
  -5   5   6 10522.6 948.120  13
  -5  -5   6 11586.5 884.682  20
  -5   5   7-148.642 281.668  16
  -5   5   7-208.409 263.550   8
  -5   5   7-182.458 264.372  13
  -5  -5   7 271.489 257.828  17
  -5  -5   7 51.3747 198.921   6
  -5  -5   7-16.4189 233.130  20
  -5   5   8 27169.8 1548.93  16
  -5   5   8 26303.7 1560.16   8
  -5  -5   8 25803.6 1510.62  17
  -5   5   8 26879.6 1654.42  13
  -5  -5   8 27815.3 1451.65   6
  -5  -5   8 27148.5 1409.80  20
  -5  -5   9 391.651 206.964  17
  -5   5   9 265.573 276.999  16
  -5   5   9 471.931 319.632   8
  -5   5   9 300.177 288.383  13
  -5  -5   9 301.612 210.360  20
  -5  -5   9 335.019 229.552   6
  -5   5  10 13711.1 1141.47  16
  -5  -5  10 12926.1 1167.28  17
  -5   5  10 12987.4 1240.68  13
  -5  -5  10 14267.5 1121.29   6
  -5   5  10 12198.7 1115.75   8
  -5   5  11 59.7133 255.648  16
  -5   5  11-303.704 406.860  13
  -5  -5  11 378.329 202.683   6
  -5   5  11 317.852 320.693   8
  -5  -5  12 16913.2 1467.70  17
  -5   5  12 18213.7 1480.08   8
  -5  -5  12 16759.8 1357.16   6
  -5  -7  -4 17443.0 1413.82  14
  -5  -7  -4 19555.7 1496.21   7
  -5   7  -4 21367.7 1651.69   1
  -5  -7  -4 18025.6 1467.21  11
  -5   7  -3-23.3216 204.211  16
  -5  -7  -3-328.188 288.686  10
  -5  -7  -3-203.896 241.732  14
  -5   7  -3 319.715 338.016   1
  -5  -7  -3 255.961 336.277  11
  -5  -7  -2 16681.6 1218.27  10
  -5  -7  -2 14517.6 1195.81  14
  -5   7  -2 17322.2 1250.15  16
  -5   7  -2 16450.2 1390.96   8
  -5  -7  -2 15903.7 1316.27  11
  -5   7  -1 966.918 363.807  16
  -5  -7  -1 687.391 304.472  14
  -5   7  -1 960.427 394.205   8
  -5  -7  -1 979.757 385.690  11
  -5  -7  -1 952.945 335.313  10
  -5   7   0 32235.6 1754.18  16
  -5   7   0 26371.7 1739.47   8
  -5  -7   0 28622.8 1609.96  14
  -5  -7   0 29795.3 1596.10   2
  -5  -7   0 26637.1 1677.49  11
  -5  -7   0 31624.5 1692.58  10
  -5   7   1 1276.63 409.003  16
  -5  -7   1 636.278 279.124  14
  -5   7   1 572.676 355.221   8
  -5   7   1 481.712 397.799  13
  -5  -7   1 861.002 275.969   2
  -5  -7   1 1066.83 394.265  11
  -5  -7   1 723.640 330.431  10
  -5   7   2 17113.0 1298.14  16
  -5   7   2 16086.9 1327.04   8
  -5  -7   2 15622.7 1103.40  14
  -5   7   2 15672.3 1323.69  13
  -5  -7   2 17893.2 1258.47   2
  -5  -7   2 16760.2 1293.12  11
  -5   7   3-12.5151 263.905  16
  -5   7   3 436.122 262.983   8
  -5   7   3-116.387 321.636  13
  -5  -7   3 173.974 252.085   2
  -5  -7   3 297.025 313.999  11
  -5   7   4 20600.6 1482.74  16
  -5   7   4 22053.9 1570.76   8
  -5   7   4 22534.8 1624.58  13
  -5  -7   4 22256.9 1449.05   2
  -5  -7   4 23129.8 1524.39  11
  -5   7   5 414.095 351.104  13
  -5  -7   5-291.930 248.909  17
  -5   7   5 773.189 417.886  16
  -5   7   5-388.701 367.187   8
  -5  -7   5-315.292 285.274   2
  -5  -7   5 716.047 355.451  11
  -5   7   6 14529.8 1262.99  16
  -5  -7   6 12650.8 1086.49  17
  -5   7   6 13429.8 1250.18   8
  -5   7   6 14560.9 1338.28  13
  -5  -7   6 14926.1 1231.94   2
  -5  -7   6 12829.1 1136.55  11
  -5   7   7 689.292 393.679  16
  -5   7   7 313.817 260.532   8
  -5   7   7 588.348 353.344  13
  -5  -7   7 959.938 388.304   2
  -5  -7   7 607.884 356.155  11
  -5  -7   7 120.610 202.086  17
  -5  -7   8 14167.9 1204.90  11
  -4   0 -13-197.910 339.680   1
  -4   0 -12 29610.9 1809.98  12
  -4   0 -12 28778.6 1936.02   1
  -4   0 -11 6.80082 191.876  12
  -4   0 -11-165.880 329.960   1
  -4   0 -10 14934.8 1275.45   1
  -4   0 -10 13734.3 1086.78  12
  -4   0 -10 14172.8 1163.24  10
  -4   0  -9 208.610 277.889  10
  -4   0  -9 500.063 350.099   1
  -4   0  -9 122.553 207.338  12
  -4   0  -8 45496.1 2131.87   1
  -4   0  -8 47641.0 1913.87  12
  -4   0  -8 51282.1 2081.33  10
  -4   0  -7-35.8961 273.593   1
  -4   0  -7-419.354 259.411  10
  -4   0  -7 383.878 265.654  12
  -4   0  -6 39442.7 1598.22  10
  -4   0  -6 37497.4 1325.13   7
  -4   0  -6 39439.9 1508.00  12
  -4   0  -6 37430.0 1737.42   1
  -4   0  -5 337.369 250.150   1
  -4   0  -5-185.557 146.147   7
  -4   0  -5-223.425 225.208  12
  -4   0  -5-39.5804 177.291  10
  -4   0  -4 123006. 3346.75   1
  -4   0  -4 130400. 3076.93  10
  -4   0  -4 121945. 2892.80   7
  -4   0  -4 128398. 3026.64  12
  -4   0  -3-24.1083 137.935   7
  -4   0  -3 51.0172 156.549  10
  -4   0  -3-144.305 224.239   1
  -4   0  -3 77.7526 146.754  12
  -4   0  -2 113662. 2282.70   9
  -4   0  -2 101922. 2711.94   1
  -4   0  -2 106033. 2502.11   7
  -4   0  -2 109647. 2490.41  12
  -4   0  -2 115350. 2452.84  10
  -4   0  -1 7.68360 64.7999  20
  -4   0  -1-18.6627 146.961   7
  -4   0  -1 92.8204 115.445  15
  -4   0  -1-69.3077 177.165   1
  -4   0  -1 82.1085 90.2527   9
  -4   0   0 118809. 2511.07   9
  -4   0   0 121349. 2412.94  17
  -4   0   0 122133. 2437.08  20
  -4   0   0 119835. 2550.66   3
  -4   0   0 118062. 2576.65   1
  -4   0   0 121370. 2486.90  15
  -4   0   1 58.3876 137.449   9
  -4   0   1 78.2514 111.127  15
  -4   0   1 207.366 104.377   5
  -4   0   1 255.748 116.831   3
  -4   0   1 64.0952 44.4600  17
  -4   0   1-90.4430 121.094  20
  -4   0   1-59.6225 79.9769   1
  -4   0   2 16055.8 585.496   5
  -4   0   2 15874.7 436.331  13
  -4   0   2 15663.9 599.299  18
  -4   0   2 16189.4 639.317   9
  -4   0   2 15529.4 646.907  20
  -4   0   2 15721.9 496.510  10
  -4   0   3 92.7101 158.564  20
  -4   0   3 46.1395 98.2218  10
  -4   0   3 104.021 131.674   6
  -4   0   3 25.7625 112.073   5
  -4   0   3-73.1779 73.8197   2
  -4   0   3-7.19142 89.2960  19
  -4   0   3 13.3657 144.198   9
  -4   0   3 67.0782 98.5232  18
  -4   0   4 153363. 2936.67   2
  -4   0   4 149597. 2972.04   1
  -4   0   4 144895. 2834.29  11
  -4   0   4 150304. 3191.09   6
  -4   0   4 153928. 3225.75   9
  -4   0   5 102.356 162.969   9
  -4   0   5 104.490 79.1974  11
  -4   0   5-101.618 145.843   6
  -4   0   5 136.572 106.414   1
  -4   0   6 51799.5 1281.90  14
  -4   0   6 49357.3 1344.24  11
  -4   0   6 48052.6 1547.18   6
  -4   0   6 48663.5 1491.00   9
  -4   0   7-27.8750 153.460   9
  -4   0   7 83.2760 175.890   6
  -4   0   7 141.833 187.327  20
  -4   0   8 70990.4 2185.09   6
  -4   0   8 67671.6 2239.22  20
  -4   0   8 72934.8 2079.14   9
  -4   0   9-268.481 193.259   9
  -4   0   9 429.366 266.438  20
  -4   0   9-85.9638 204.869   6
  -4   0  10 34395.7 1570.25   6
  -4   0  10 37919.4 1680.83  20
  -4   0  10 34714.8 1433.31   9
  -4   0  11-183.148 233.486  20
  -4   0  11 55.8991 175.891   6
  -4   0  11-170.091 212.558   9
  -4   0  12 46342.4 2047.23   6
  -4   0  12 43933.3 1988.17  20
  -4   0  12 47027.5 2368.66  17
  -4   0  13 387.930 390.068  17
  -4   0  13-29.9881 202.161   6
  -4   0  14 14987.3 1452.25  17
  -4   0  14 14267.3 1359.06  13
  -4   0  14 15034.2 1228.19   6
  -4   2 -12 23346.5 1802.22   1
  -4   2 -12 21198.8 1471.84  12
  -4  -2 -12 21219.8 1570.44  12
  -4  -2 -12 19335.5 1523.26  10
  -4   2 -11 269.771 280.601   1
  -4  -2 -11 450.215 303.054  12
  -4   2 -11 328.488 250.432  12
  -4  -2 -11 758.276 338.790  10
  -4   2 -10 18379.3 1231.18  12
  -4  -2 -10 19580.6 1337.90  12
  -4   2 -10 21241.1 1603.91   1
  -4  -2 -10 21162.8 1432.58  10
  -4   2  -9 300.678 304.251   1
  -4   2  -9 547.472 263.182  12
  -4  -2  -9 422.657 245.043  12
  -4  -2  -9 555.701 237.298   7
  -4  -2  -9 736.679 352.043  10
  -4  -2  -8 28329.1 1466.18  12
  -4   2  -8 26369.8 1656.74   1
  -4  -2  -8 28932.6 1537.67  14
  -4  -2  -8 27314.7 1481.59  10
  -4   2  -8 29667.4 1386.99  12
  -4  -2  -8 27379.0 1296.17   7
  -4  -2  -7 199.460 291.826   1
  -4  -2  -7-129.670 220.647  10
  -4   2  -7 148.092 286.364   1
  -4   2  -7-49.1372 160.916  12
  -4  -2  -7-103.016 176.798  12
  -4  -2  -7 109.633 174.376   7
  -4  -2  -7 137.947 235.430  14
  -4   2  -6 25361.0 1447.64   1
  -4  -2  -6 22773.6 1242.81  14
  -4   2  -6 26515.9 1140.67  12
  -4  -2  -6 24700.7 1212.42  12
  -4  -2  -6 24222.6 1121.01   7
  -4  -2  -6 23761.5 1217.55  10
  -4  -2  -5 1352.77 309.920  14
  -4  -2  -5 1495.96 306.860  10
  -4  -2  -5 1628.75 306.260  12
  -4   2  -5 1422.19 386.530   1
  -4   2  -5 996.292 204.190  12
  -4  -2  -5 994.308 229.211   7
  -4  -2  -4 59744.1 1727.85   3
  -4   2  -4 56524.0 1328.25  16
  -4   2  -4 59132.6 2045.12   1
  -4  -2  -4 58184.2 1911.15  14
  -4  -2  -4 61547.9 1832.73  12
  -4   2  -4 58727.8 1660.19  12
  -4  -2  -4 60845.8 1818.64   7
  -4  -2  -4 60523.9 1988.41  11
  -4  -2  -4 58850.8 1811.87  10
  -4   2  -3 17933.4 477.785   9
  -4   2  -3 19967.5 556.402  20
  -4  -2  -3 18863.4 828.119   3
  -4  -2  -3 19301.1 938.123  14
  -4   2  -3 19475.1 1006.61   1
  -4   2  -3 17948.6 732.290  12
  -4  -2  -3 20023.6 870.367  12
  -4  -2  -3 20241.8 895.024   7
  -4  -2  -3 19811.0 984.953  11
  -4  -2  -3 19916.0 851.635  10
  -4   2  -3 19905.3 650.982  16
  -4   2  -2 101475. 2245.44  16
  -4  -2  -2 103292. 2036.74  18
  -4  -2  -2 101947. 2437.22  12
  -4  -2  -2 106546. 2559.97   7
  -4   2  -2 101664. 2638.50   1
  -4  -2  -2 99858.5 2603.66  11
  -4  -2  -2 100983. 2375.99  10
  -4   2  -2 103671. 2108.69   9
  -4   2  -2 104607. 2126.70  20
  -4  -2  -2 104734. 2587.11  14
  -4   2  -1 1539.90 204.482  16
  -4   2  -1 1242.13 254.229   1
  -4   2  -1 1686.55 268.598   8
  -4  -2  -1 1036.23 219.838  14
  -4  -2  -1 2062.40 294.772  11
  -4  -2  -1 1034.91 164.024  10
  -4  -2  -1 1245.07 143.862  18
  -4   2   0 168601. 3514.29  16
  -4  -2   0 169517. 3562.33  15
  -4   2   0 169246. 3162.46  15
  -4   2   0 170691. 3632.63   8
  -4  -2   0 170140. 3537.16  14
  -4  -2   0 164222. 3537.14   2
  -4  -2   0 173474. 3469.69  13
  -4  -2   0 170109. 3644.74   9
  -4   2   0 160789. 3642.22  13
  -4  -2   0 167384. 3605.65  11
  -4  -2   0 174513. 3405.72  18
  -4  -2   0 164390. 3624.77  20
  -4   2   1 2620.08 291.053  16
  -4  -2   1 2387.52 231.710  14
  -4  -2   1 3288.48 324.479   9
  -4  -2   1 2181.54 247.134  15
  -4   2   1 2446.24 272.201   8
  -4   2   1 1965.66 278.304  13
  -4  -2   1 2674.89 232.677  13
  -4  -2   1 2598.23 281.338   2
  -4  -2   1 2286.46 163.048   6
  -4  -2   1 2609.32 271.417  11
  -4  -2   1 2059.85 262.571  20
  -4  -2   2 110534. 2362.80  17
  -4  -2   2 108415. 2540.92   9
  -4  -2   2 109171. 2468.38  15
  -4   2   2 112501. 2539.92   8
  -4  -2   2 115582. 2430.99  13
  -4   2   2 107391. 2582.27  13
  -4  -2   2 111204. 2570.21   2
  -4  -2   2 112227. 2306.12  14
  -4  -2   2 107929. 2439.84   7
  -4   2   2 111922. 2363.21   4
  -4  -2   2 112316. 2498.05  11
  -4  -2   2 113147. 2331.20   6
  -4   2   2 107513. 2555.50  16
  -4  -2   2 109647. 2619.16  20
  -4  -2   3 1898.02 217.707   6
  -4  -2   3 1538.65 203.743  17
  -4   2   3 1338.22 234.797  16
  -4  -2   3 1944.08 253.968   9
  -4  -2   3 1629.86 220.865  15
  -4   2   3 1612.84 234.354   8
  -4   2   3 1745.36 253.077  13
  -4  -2   3 1853.43 209.218   7
  -4  -2   3 1790.34 150.385  14
  -4  -2   3 1589.40 263.818  20
  -4  -2   3 1593.10 264.574   2
  -4   2   4 103306. 2483.67   8
  -4   2   4 100860. 2516.03  16
  -4  -2   4 105929. 2383.80  15
  -4  -2   4 105305. 2572.24   4
  -4   2   4 101674. 2568.99  13
  -4  -2   4 102005. 2191.08   7
  -4  -2   4 105525. 2582.49  20
  -4  -2   4 106661. 2468.47   6
  -4  -2   4 101850. 2413.12   9
  -4  -2   4 98368.9 2450.86  17
  -4  -2   5 2103.72 263.270   9
  -4  -2   5 2402.52 329.884  17
  -4  -2   5 2301.04 326.026   4
  -4   2   5 2045.64 290.305  16
  -4   2   5 2808.28 332.880   8
  -4   2   5 2425.69 344.164  13
  -4  -2   5 2285.91 187.453   7
  -4  -2   5 2440.59 316.913   6
  -4  -2   5 2587.97 322.399  20
  -4  -2   6 59063.3 1639.46   9
  -4   2   6 56190.9 1767.43  16
  -4   2   6 58211.1 1824.29   8
  -4  -2   6 60016.8 1314.28  14
  -4   2   6 55974.2 1897.42  13
  -4  -2   6 60593.7 1855.06   4
  -4  -2   6 59669.9 1838.74   6
  -4  -2   6 55104.8 1911.19  17
  -4  -2   6 58186.1 1839.46  20
  -4  -2   7 573.219 228.458   4
  -4  -2   7 425.437 249.487  17
  -4   2   7 756.813 238.535  16
  -4  -2   7 629.697 100.111  14
  -4   2   7 889.493 277.471  13
  -4   2   7 369.621 178.248   8
  -4   2   7 372.027 170.229   6
  -4  -2   7 284.614 169.988  20
  -4  -2   7 643.561 172.417   9
  -4  -2   7 580.249 205.573   6
  -4  -2   8 68597.2 1837.67   9
  -4   2   8 64302.3 2037.75  16
  -4  -2   8 67868.0 2131.66   4
  -4   2   8 61862.2 2270.99  13
  -4  -2   8 61230.4 2323.51  17
  -4   2   8 64150.7 2010.47   6
  -4  -2   8 63822.9 2161.21   6
  -4   2   8 66362.9 2205.09   8
  -4  -2   8 65350.4 2106.36  20
  -4  -2   9 1513.30 369.039  17
  -4  -2   9 2485.76 297.709   9
  -4   2   9 1808.41 401.519   8
  -4   2   9 2773.87 505.377  13
  -4  -2   9 1949.73 350.004   4
  -4   2   9 2277.59 367.781   6
  -4  -2   9 2466.27 394.552  20
  -4  -2   9 1871.98 388.259   6
  -4  -2  10 44956.6 1775.79   4
  -4   2  10 43027.1 1910.73   8
  -4   2  10 44539.2 2032.80  13
  -4   2  10 43324.8 1731.29   6
  -4  -2  10 40557.9 1826.84   6
  -4  -2  10 46988.5 1773.99  20
  -4  -2  10 39986.3 2031.27  17
  -4  -2  11 2305.14 526.982  17
  -4   2  11 2131.89 480.726   8
  -4  -2  11 2077.24 474.474   6
  -4   2  11 1528.71 451.929  13
  -4  -2  11 1994.52 387.462   4
  -4   2  11 1989.42 384.100   6
  -4  -2  12 37416.3 1717.35   4
  -4   2  12 34277.9 1908.07   8
  -4   2  12 38008.3 2087.78  13
  -4   2  12 38309.7 1782.19   6
  -4  -2  12 38429.5 1927.81   6
  -4  -2  12 36871.1 2127.15  17
  -4  -2  13 357.252 330.233  17
  -4  -2  13 460.827 293.674   6
  -4   2  13 311.133 290.282   8
  -4   2  13 572.326 370.930  13
  -4   2  13 875.708 352.399   6
  -4   2  14 14631.8 1319.78   8
  -4   2  14 16837.9 1505.58  13
  -4   2  14 14523.3 1180.62   6
  -4  -2  14 18265.5 1434.61   6
  -4  -2  14 16066.9 1509.30  17
  -4   2  15 737.855 311.172   6
  -4  -4 -11 772.087 340.523  12
  -4   4 -11 201.050 346.574   1
  -4  -4 -11 254.178 308.720  10
  -4   4 -10 25086.7 1895.83   1
  -4  -4 -10 26684.8 1811.41  14
  -4  -4 -10 28307.5 1697.07  12
  -4  -4 -10 28597.4 1639.46   7
  -4  -4 -10 30429.2 1843.08  10
  -4   4  -9-322.700 410.095   1
  -4  -4  -9 71.5378 226.576  10
  -4  -4  -9 49.0843 270.613  14
  -4  -4  -9-313.649 282.967  12
  -4  -4  -9 95.6327 224.771   7
  -4  -4  -8 18528.0 1356.37  14
  -4   4  -8 18801.8 1473.47   1
  -4  -4  -8 18560.3 1223.90  12
  -4  -4  -8 21467.0 1335.61   7
  -4  -4  -8 19687.2 1326.84  10
  -4  -4  -7 740.064 325.565  10
  -4  -4  -7 392.809 254.596  12
  -4   4  -7 851.030 418.249   1
  -4  -4  -7 582.369 281.408   7
  -4  -4  -7 387.508 340.587  11
  -4  -4  -7 387.830 259.866  14
  -4  -4  -6 45733.3 1608.00   3
  -4  -4  -6 44112.0 1968.79  14
  -4   4  -6 43458.1 2050.32   1
  -4  -4  -6 40736.2 1709.89  12
  -4  -4  -6 43719.6 1870.18   7
  -4  -4  -6 40223.7 1914.35  11
  -4  -4  -6 40971.0 1824.97  10
  -4  -4  -5 624.725 217.797   3
  -4  -4  -5 680.044 300.304  14
  -4   4  -5 784.922 306.764   1
  -4   4  -5 648.554 171.049  16
  -4  -4  -5 915.622 276.607  12
  -4  -4  -5 1175.67 351.920  11
  -4  -4  -5 580.671 265.448  10
  -4   4  -4 40871.8 1415.40  16
  -4  -4  -4 40138.5 1484.71  12
  -4   4  -4 39567.9 1786.41   1
  -4  -4  -4 39784.8 1737.25  11
  -4  -4  -4 42470.7 1660.53  10
  -4  -4  -4 40153.0 1729.78  14
  -4   4  -3 355.846 140.871  16
  -4   4  -3 552.580 103.352   5
  -4  -4  -3 590.963 276.249  14
  -4  -4  -3 287.569 190.096  10
  -4   4  -3 720.843 310.300   1
  -4  -4  -3 366.948 181.641  12
  -4  -4  -3 498.065 215.690  11
  -4   4  -2 68364.6 2372.64   8
  -4  -4  -2 72485.8 2310.32  14
  -4  -4  -2 73056.3 2176.68  10
  -4   4  -2 76364.7 2161.51  16
  -4  -4  -2 69842.1 2324.74  11
  -4   4  -2 75224.0 1771.57   5
  -4   4  -1 1328.33 295.137  16
  -4  -4  -1 2449.20 380.498  14
  -4  -4  -1 1734.96 330.995  11
  -4  -4  -1 1726.01 301.844   2
  -4   4  -1 1659.26 362.248   8
  -4  -4  -1 1481.97 287.673  10
  -4   4   0 56450.6 1213.16  15
  -4   4   0 58031.4 2002.38   8
  -4  -4   0 62993.4 1907.61  14
  -4  -4   0 57339.8 1831.30   2
  -4  -4   0 59015.6 1968.76  11
  -4   4   0 63554.7 1940.89  16
  -4   4   0 59159.8 2051.85  13
  -4   4   1 306.866 195.883  16
  -4   4   1 231.675 225.950   8
  -4   4   1 228.880 225.820  13
  -4  -4   1 784.324 228.735   2
  -4  -4   1 868.738 111.769   6
  -4  -4   1 693.715 214.021  14
  -4  -4   1 577.388 238.032  11
  -4  -4   2 75788.9 2186.43  17
  -4  -4   2 78168.9 2377.56  20
  -4   4   2 78235.8 2391.88   8
  -4  -4   2 78808.8 2143.67  14
  -4   4   2 76971.7 2426.34  13
  -4   4   2 76039.4 2340.36  16
  -4  -4   2 76265.2 2296.71   2
  -4  -4   2 80537.3 2354.15  11
  -4  -4   2 82453.4 1878.72   6
  -4  -4   3 324.668 158.354  17
  -4   4   3 874.704 264.351  16
  -4  -4   3 889.307 199.632  15
  -4  -4   3 734.570 190.692  14
  -4   4   3 535.089 256.740   8
  -4   4   3 561.672 266.455  13
  -4  -4   3 644.516 273.297   2
  -4  -4   3 441.920 137.650   6
  -4  -4   3 744.317 263.515  20
  -4  -4   3 687.138 95.2080  19
  -4  -4   4 23214.3 1091.45  17
  -4  -4   4 22019.3 1094.76  20
  -4  -4   4 22327.9 874.659  15
  -4   4   4 21814.5 1145.39   8
  -4  -4   4 22847.9 912.336  14
  -4  -4   4 22591.5 1146.05   4
  -4   4   4 24293.7 1240.17  13
  -4  -4   4 22696.9 967.142   6
  -4   4   4 21591.3 1131.11  16
  -4  -4   5 1487.79 341.507  17
  -4  -4   5 2147.83 330.132   6
  -4   4   5 2131.81 385.002  16
  -4  -4   5 1603.88 241.202  15
  -4   4   5 1540.03 373.735  13
  -4  -4   5 1897.72 339.830  20
  -4  -4   5 2248.62 408.043   4
  -4   4   5 1471.97 344.282   8
  -4  -4   6 36548.4 1561.77  17
  -4   4   6 33529.3 1521.82  16
  -4  -4   6 34292.0 1205.39  15
  -4   4   6 34309.3 1553.97   8
  -4  -4   6 33667.4 1551.37   4
  -4  -4   6 35615.2 1452.97  20
  -4   4   6 32536.8 1584.62  13
  -4  -4   6 35865.1 1169.43   7
  -4  -4   6 34531.2 1433.20   6
  -4   4   7 329.409 210.005  16
  -4  -4   7 418.781 162.573  15
  -4   4   7 187.357 244.323  13
  -4   4   7-148.535 192.948   8
  -4  -4   7-167.699 200.197  17
  -4  -4   7 514.855 291.461   4
  -4  -4   7-37.6519 144.164  20
  -4  -4   7 138.724 228.970   6
  -4  -4   8 29554.4 1582.42  17
  -4   4   8 32357.3 1535.60  16
  -4   4   8 29872.9 1566.86   8
  -4  -4   8 29849.8 1545.55   4
  -4   4   8 30012.5 1622.81  13
  -4  -4   8 31570.4 1497.63   6
  -4  -4   8 30386.8 1363.66  20
  -4   4   9 90.3888 197.710  16
  -4  -4   9 98.0600 268.052  17
  -4   4   9 568.702 286.360   8
  -4   4   9 236.715 257.170  13
  -4  -4   9-229.900 318.127   4
  -4  -4   9-42.6302 132.997  20
  -4  -4   9 629.877 336.937   6
  -4  -4  10 29198.4 1788.21  17
  -4   4  10 32235.3 1643.67  16
  -4  -4  10 33279.9 1738.43   4
  -4   4  10 30816.5 1827.13  13
  -4  -4  10 31373.4 1690.28   6
  -4   4  10 32133.8 1783.46   8
  -4  -4  11 1313.84 440.932  17
  -4   4  11 602.525 274.518  16
  -4   4  11 474.655 296.339   8
  -4   4  11 308.030 278.332  13
  -4  -4  11 997.913 336.391   6
  -4  -4  11 1407.97 444.228   4
  -4   4  12 13194.5 1302.68  13
  -4   4  12 13412.9 1234.81   8
  -4  -4  12 13625.9 1202.28   6
  -4  -4  12 12422.9 1125.72   4
  -4  -4  12 12564.6 1274.80  17
  -4  -4  13 229.516 326.395  17
  -4   4  13 415.293 389.086   8
  -4  -6  -8 12096.8 1176.46   7
  -4   6  -8 13061.3 1346.00   1
  -4  -6  -8 9932.24 1128.30  11
  -4  -6  -8 11268.0 1117.42  10
  -4  -6  -7 226.070 262.424  14
  -4  -6  -7 59.7887 326.023   7
  -4  -6  -7 331.842 276.633  11
  -4  -6  -7-117.309 287.580  10
  -4   6  -7 110.315 309.386   1
  -4  -6  -6 29559.8 1838.15  14
  -4   6  -6 31473.3 1965.88   1
  -4  -6  -6 27516.6 1720.14   7
  -4  -6  -6 27563.7 1783.08  11
  -4  -6  -6 29565.9 1725.13  10
  -4  -6  -5 1342.51 378.827  10
  -4  -6  -5 1378.57 372.995  11
  -4  -6  -5 1159.98 376.756  14
  -4   6  -5 1940.68 548.383   1
  -4   6  -4 17975.4 1130.07  16
  -4  -6  -4 19322.9 1367.28  14
  -4  -6  -4 20317.2 1408.85  11
  -4  -6  -4 21557.9 1346.84  10
  -4   6  -4 19305.9 1414.01   1
  -4   6  -3 167.766 200.867  16
  -4  -6  -3-351.710 263.705  14
  -4  -6  -3-498.392 358.825  11
  -4  -6  -3 549.214 260.759  10
  -4   6  -3 127.417 291.571   1
  -4   6  -2 45543.5 1902.83  16
  -4   6  -2 40067.8 2041.17   8
  -4  -6  -2 44129.0 1978.57  14
  -4  -6  -2 41469.0 2007.06  11
  -4  -6  -2 47964.3 1986.48  10
  -4   6  -1 1094.67 327.212  16
  -4   6  -1 1339.31 414.116   8
  -4  -6  -1 712.894 295.360  14
  -4  -6  -1 960.377 296.380   2
  -4  -6  -1 191.868 259.528  11
  -4  -6  -1 1090.73 338.980  10
  -4  -6   0 28693.3 1482.31  10
  -4   6   0 29164.4 1625.28   8
  -4  -6   0 26592.6 1416.95  14
  -4  -6   0 29800.7 1434.22   2
  -4   6   0 27930.5 1481.20  16
  -4   6   0 23991.9 1518.52  13
  -4  -6   0 27034.5 1521.39  11
  -4   6   1 371.495 252.256  16
  -4  -6   1-160.338 212.756  14
  -4   6   1 246.140 266.385   8
  -4  -6   1 388.634 252.784   2
  -4  -6   1 411.045 317.739  11
  -4   6   1-57.1533 225.315  13
  -4   6   2 42884.1 1912.70  16
  -4   6   2 38922.8 1901.75   8
  -4  -6   2 40360.7 1690.08  14
  -4  -6   2 38319.8 1750.15   2
  -4  -6   2 39591.2 1844.73  11
  -4   6   2 42086.8 2006.27  13
  -4  -6   3 444.509 282.788  17
  -4  -6   3-88.6121 173.087  14
  -4   6   3-187.531 238.494   8
  -4   6   3-19.6947 221.340  13
  -4  -6   3-19.6946 185.771   2
  -4  -6   3 374.965 263.257  11
  -4  -6   4 14801.0 1041.92  17
  -4   6   4 15796.0 1160.56  16
  -4   6   4 13556.7 1113.86   8
  -4  -6   4 16175.7 956.414  14
  -4   6   4 13845.8 1146.96  13
  -4  -6   4 14770.3 1091.11   2
  -4  -6   4 15457.8 1124.53  11
  -4  -6   5 274.548 208.651  17
  -4   6   5 230.439 277.485  16
  -4   6   5 211.527 246.743   8
  -4   6   5 345.321 259.931  13
  -4  -6   5 333.482 299.702   2
  -4  -6   5 414.254 304.360  11
  -4  -6   6 25654.7 1502.80  17
  -4   6   6 26586.2 1582.61  16
  -4   6   6 25327.6 1585.47   8
  -4   6   6 28529.0 1710.76  13
  -4  -6   6 25281.7 1506.46   2
  -4  -6   7-48.6056 271.243  17
  -4   6   7 495.344 327.042  16
  -4  -6   7-11.0383 220.588   6
  -4   6   7-58.5155 221.724  13
  -4   6   7 108.120 284.024   8
  -4  -6   7 406.938 305.961   2
  -4  -6   8 14557.6 1218.20  17
  -4   6   8 12341.2 1120.73  16
  -4   6   8 14860.8 1289.22   8
  -4   6   8 16462.2 1373.92  13
  -4  -6   8 16179.3 1135.08   6
  -4  -6   9 144.393 257.944  17
  -4  -6   9 1496.90 400.566   6
  -4   6   9 901.749 374.281  16
  -4   6   9 884.273 399.019   8
  -4   6   9 676.802 320.688  13
  -4  -6  10 18620.7 1502.20  17
  -4   6  10 17796.3 1405.97  16
  -4   6  10 20422.3 1590.66   8
  -4  -6  10 20977.5 1433.34   6
  -4  -6  11-39.7763 271.540  17
  -4   6  11 479.572 341.392  16
  -4  -6  11-330.784 303.551   6
  -4   8  -3 379.551 263.046  16
  -4   8  -2 16984.3 1329.49  16
  -4  -8  -1 135.049 329.749  10
  -4  -8  -1-516.064 318.972  14
  -4  -8   0 15388.5 1285.14  10
  -4   8   0 15953.0 1323.72  16
  -4  -8   0 17889.0 1337.19  14
  -4  -8   1 803.110 320.955   2
  -4  -8   1 266.326 260.163  10
  -4  -8   2 13996.6 1170.40   2
  -4  -8   3-182.832 235.100   2
  -3   1 -13-65.4544 336.772   1
  -3   1 -13 565.521 332.327  12
  -3  -1 -13 808.558 407.394   1
  -3  -1 -13 1092.49 497.867  10
  -3  -1 -12 17996.7 1462.62   1
  -3   1 -12 16677.4 1452.69   1
  -3   1 -12 15591.5 1252.57  12
  -3  -1 -12 16889.3 1352.08  12
  -3  -1 -12 16922.1 1414.55  10
  -3   1 -11 246.636 259.426   1
  -3   1 -11 82.6949 189.088  12
  -3  -1 -11-111.442 247.534  12
  -3  -1 -11-186.985 300.820   1
  -3  -1 -11 750.796 357.153  10
  -3  -1 -10 38391.5 1952.29  10
  -3   1 -10 34702.6 1716.95  12
  -3  -1 -10 35606.4 1798.06  12
  -3  -1 -10 36388.6 1954.09   1
  -3   1 -10 36511.0 2021.89   1
  -3   1  -9 712.103 350.027   1
  -3   1  -9-202.647 259.363  12
  -3  -1  -9 588.000 253.568  12
  -3  -1  -9 193.972 277.298  10
  -3  -1  -9 455.351 166.280   7
  -3  -1  -9 481.659 298.497   1
  -3   1  -8 27529.7 1606.19   1
  -3   1  -8 27463.4 1336.12  12
  -3  -1  -8 28964.5 1483.11  10
  -3  -1  -8 28098.4 1161.56   7
  -3  -1  -8 26809.2 1371.83  12
  -3  -1  -8 28431.2 1549.81   1
  -3   1  -7 782.784 321.507   1
  -3   1  -7 1136.19 276.089  12
  -3  -1  -7 955.619 276.439  12
  -3  -1  -7 1353.35 251.010   7
  -3  -1  -7 1619.35 369.587  10
  -3  -1  -7 1428.10 395.336   1
  -3  -1  -6 71415.3 2260.54  10
  -3  -1  -6 69766.5 2239.01  14
  -3   1  -6 71285.9 2505.90   1
  -3   1  -6 72705.2 2126.94  12
  -3  -1  -6 71629.1 2199.21  12
  -3  -1  -6 72416.9 1981.07   7
  -3  -1  -6 70728.8 2390.92   1
  -3   1  -5-59.0475 272.444   1
  -3  -1  -5 99.8823 184.764  14
  -3   1  -5-107.154 160.988  12
  -3  -1  -5 40.2815 167.696  12
  -3  -1  -5 394.464 164.958   7
  -3  -1  -5-27.4561 177.628  10
  -3  -1  -5 181.102 255.947   1
  -3  -1  -4 89187.5 2511.28   1
  -3  -1  -4 95255.3 2439.93  14
  -3   1  -4 88299.9 2598.28   1
  -3   1  -4 89242.7 2243.02  12
  -3  -1  -4 87718.8 2308.04  12
  -3  -1  -4 92173.7 2209.01   7
  -3  -1  -4 91392.1 2361.96  10
  -3  -1  -3 2287.27 280.697  10
  -3  -1  -3 2121.51 246.332   3
  -3   1  -3 1850.99 310.924   1
  -3  -1  -3 2127.11 311.537   1
  -3  -1  -3 2120.73 301.656  14
  -3   1  -3 1869.73 230.007  12
  -3  -1  -3 2150.51 277.557  12
  -3  -1  -3 2229.78 251.842   7
  -3   1  -2 215122. 3978.86  16
  -3  -1  -2 211340. 4304.18   3
  -3   1  -2 215393. 4519.25   1
  -3   1  -2 216541. 4228.81  12
  -3  -1  -2 215957. 4324.33  12
  -3  -1  -2 219850. 4310.83   7
  -3  -1  -2 222965. 4473.53  11
  -3  -1  -2 224493. 4499.41   1
  -3  -1  -2 203719. 4242.19  10
  -3  -1  -2 214226. 4403.42  14
  -3   1  -1 6369.91 287.700  16
  -3  -1  -1 6960.41 361.463  20
  -3  -1  -1 7120.50 378.231   9
  -3  -1  -1 6379.98 380.273  14
  -3   1  -1 7538.64 423.746  17
  -3  -1  -1 6500.26 354.255  12
  -3  -1  -1 7307.16 386.011   7
  -3   1  -1 7731.45 401.740   4
  -3   1  -1 7589.74 435.502   1
  -3  -1  -1 6707.01 405.692  11
  -3   1  -1 6663.33 267.978   9
  -3  -1  -1 6652.43 238.162  18
  -3  -1  -1 6973.57 319.488  10
  -3  -1  -1 6625.33 402.441   1
  -3   1   0 37311.6 1006.48  17
  -3  -1   0 37239.8 996.515  20
  -3   1   0 34524.6 914.719  16
  -3  -1   0 37509.8 993.679  15
  -3   1   0 37302.6 822.376  15
  -3  -1   0 36550.2 949.053  14
  -3  -1   0 37017.2 948.283   8
  -3   1   0 37717.5 1003.35  13
  -3  -1   0 37095.1 881.354  13
  -3  -1   0 36321.6 978.248   7
  -3   1   0 38134.1 986.780   4
  -3  -1   0 36181.1 976.335  11
  -3  -1   0 36940.4 1007.36   9
  -3  -1   0 36491.5 814.732  10
  -3   1   0 36026.1 969.484   8
  -3  -1   0 36944.5 875.838  18
  -3   1   1 10879.2 441.283  17
  -3  -1   1 9508.41 362.203   8
  -3   1   1 10128.0 433.921  16
  -3  -1   1 10837.6 418.819  18
  -3  -1   1 10940.5 442.455  15
  -3   1   1 10764.8 407.932   8
  -3  -1   1 10582.0 352.238  14
  -3   1   1 10579.3 432.404  13
  -3  -1   1 10396.5 344.120  13
  -3  -1   1 10703.4 434.666   2
  -3  -1   1 10602.3 418.740   7
  -3   1   1 9721.84 386.690   4
  -3  -1   1 10770.2 348.239   6
  -3  -1   1 10235.2 400.233  11
  -3  -1   1 9314.12 445.043  20
  -3   1   1 10958.5 379.783   5
  -3  -1   1 10859.4 319.302  17
  -3  -1   1 10320.1 450.632   9
  -3  -1   2 75937.3 1760.38   9
  -3  -1   2 75342.1 1796.57   5
  -3   1   2 76093.9 1753.41  16
  -3  -1   2 77203.2 1699.98  15
  -3  -1   2 74607.1 1620.00   8
  -3   1   2 82859.4 1741.44   5
  -3   1   2 79860.0 1679.93   8
  -3   1   2 76404.0 1725.39  13
  -3  -1   2 76355.7 1462.39  19
  -3  -1   2 78430.4 1754.02  18
  -3   1   2 75461.8 1760.57  10
  -3  -1   2 75257.6 1717.54   2
  -3  -1   2 77700.6 1621.22   7
  -3  -1   2 74519.1 1618.16  17
  -3  -1   2 77767.3 1670.74   6
  -3  -1   2 74329.7 1815.19  20
  -3  -1   2 76852.7 1695.86  10
  -3  -1   3 14160.6 608.955  10
  -3  -1   3 13760.8 591.849   9
  -3  -1   3 15156.6 674.346  20
  -3  -1   3 15290.6 631.459   5
  -3   1   3 13295.3 573.447  16
  -3  -1   3 13488.8 533.873   8
  -3   1   3 14458.4 564.696   8
  -3  -1   3 15019.5 601.158   4
  -3   1   3 14547.0 604.919  13
  -3  -1   3 15592.8 455.873   7
  -3   1   3 14837.7 473.916  11
  -3  -1   3 14890.9 591.075   6
  -3  -1   3 13938.9 588.249  17
  -3  -1   4 56752.5 1549.24   9
  -3   1   4 61236.5 1595.61   8
  -3   1   4 58549.1 1555.52  16
  -3  -1   4 61007.6 1228.27  14
  -3   1   4 62789.4 1672.59  13
  -3  -1   4 60926.1 1581.84   4
  -3   1   4 59254.5 1541.56   6
  -3   1   4 62302.1 1400.59  11
  -3  -1   4 62686.3 1631.18   6
  -3  -1   4 56736.4 1675.66  20
  -3   1   4 65242.8 1547.97   1
  -3  -1   4 59242.3 1682.81  17
  -3  -1   5 585.286 194.112   6
  -3  -1   5 925.042 191.644   9
  -3   1   5 345.483 142.978  16
  -3  -1   5 724.992 231.216  17
  -3  -1   5 719.398 96.8011  14
  -3   1   5 505.403 179.098   8
  -3   1   5 705.678 221.057  13
  -3  -1   5 840.590 203.957   4
  -3   1   5 847.062 132.169  11
  -3  -1   5 963.256 235.947  20
  -3   1   5 800.100 181.410   6
  -3  -1   6 103994. 2452.49   9
  -3  -1   6 104402. 2157.86  14
  -3   1   6 105120. 2764.21  13
  -3   1   6 100467. 2516.43   6
  -3  -1   6 101277. 2629.14   6
  -3  -1   6 93144.0 2598.92  20
  -3  -1   6 102202. 2490.85   4
  -3  -1   6 101396. 2816.04  17
  -3  -1   7 1363.46 346.975  17
  -3  -1   7 1038.38 218.286   9
  -3  -1   7 600.463 216.197   6
  -3   1   7 1207.71 327.850  13
  -3  -1   7 929.793 210.880   4
  -3  -1   7 975.755 258.414  20
  -3   1   7 759.650 226.546   6
  -3   1   8 52938.9 1404.72   3
  -3  -1   8 53624.3 1682.47   4
  -3   1   8 51371.5 1977.80  13
  -3   1   8 51171.2 1737.99   6
  -3  -1   8 49449.2 1801.50   6
  -3  -1   8 51128.9 1590.00   9
  -3  -1   8 49411.6 1785.27  20
  -3  -1   8 52246.5 2078.59  17
  -3  -1   9 26.4117 199.159   6
  -3  -1   9 519.084 204.413   9
  -3   1   9 605.505 305.336  13
  -3  -1   9 1066.64 268.922   4
  -3  -1   9 607.425 265.491  20
  -3   1   9 573.352 229.678   6
  -3  -1   9 126.650 303.457  17
  -3  -1  10 56044.5 1892.48   4
  -3   1  10 56017.0 2326.53  13
  -3   1  10 52012.3 1988.40   6
  -3  -1  10 55411.7 2127.19   6
  -3  -1  10 59159.7 2482.31  17
  -3  -1  10 54413.9 2005.47  20
  -3  -1  11 277.657 295.104  17
  -3   1  11 368.289 283.540  13
  -3  -1  11-144.763 178.222   4
  -3  -1  11 93.2645 162.834  20
  -3   1  11 45.9119 194.007   6
  -3  -1  11-261.721 242.911   6
  -3  -1  12 17396.2 1037.19   4
  -3   1  12 17477.2 1391.54  13
  -3   1  12 17668.3 1198.00   6
  -3  -1  12 18933.7 1290.93   6
  -3  -1  12 18658.6 1496.30  17
  -3  -1  13 229.057 324.363  17
  -3   1  13 431.746 297.628   8
  -3   1  13-203.817 324.505  13
  -3   1  13 312.154 191.049   6
  -3  -1  13 87.3235 321.354   6
  -3   1  14 20740.2 1602.27   8
  -3   1  14 19031.6 1598.78  13
  -3   1  14 21807.5 1460.54   6
  -3  -1  14 20664.2 1497.39   6
  -3  -1  14 20979.0 1732.59  17
  -3   1  15 242.770 217.010   6
  -3   3 -12 13805.1 1388.01   1
  -3  -3 -12 14107.7 1255.08  12
  -3  -3 -12 13308.9 1280.93  10
  -3  -3 -11 248.231 276.356  14
  -3   3 -11-368.683 419.052   1
  -3   3 -11 98.4896 173.612  12
  -3  -3 -11-100.013 198.883  12
  -3  -3 -11 580.771 410.710  10
  -3   3 -10 16164.8 1406.87   1
  -3  -3 -10 17355.2 1324.09  14
  -3   3 -10 15742.9 1072.13  12
  -3  -3 -10 16671.6 1244.91  12
  -3  -3 -10 14301.1 1029.60   7
  -3  -3 -10 15046.2 1240.64  10
  -3   3  -9 1169.48 428.736   1
  -3  -3  -9 551.054 272.086  14
  -3  -3  -9 1099.72 363.763  10
  -3   3  -9 742.753 222.025  12
  -3  -3  -9 1090.56 348.245  12
  -3  -3  -9 1193.22 307.051   7
  -3   3  -8 30305.4 1761.41   1
  -3  -3  -8 28210.4 1563.14  14
  -3   3  -8 29838.8 1348.01  12
  -3  -3  -8 30806.3 1527.45  12
  -3  -3  -8 30634.6 1452.29   7
  -3  -3  -8 31970.6 1639.83  10
  -3   3  -7 1787.27 452.258   1
  -3  -3  -7 2579.46 481.456  14
  -3  -3  -7 2858.19 480.523  10
  -3   3  -7 2586.30 355.580  12
  -3  -3  -7 1674.30 338.833  12
  -3  -3  -7 1749.63 404.284  11
  -3  -3  -7 2310.85 385.951   7
  -3   3  -6 53997.8 1352.89  16
  -3  -3  -6 51002.7 1998.21  14
  -3   3  -6 51426.8 2119.16   1
  -3   3  -6 50113.6 1631.57  12
  -3  -3  -6 48864.3 1812.70  12
  -3  -3  -6 49322.3 1993.45  11
  -3  -3  -6 52063.0 1971.77  10
  -3   3  -5 1267.99 356.821   1
  -3   3  -5 793.080 158.739  16
  -3  -3  -5 732.844 183.326   3
  -3  -3  -5 656.645 246.396  14
  -3   3  -5 699.770 186.557  12
  -3  -3  -5 1144.41 282.581  12
  -3  -3  -5 1045.99 278.736  11
  -3  -3  -5 483.306 262.649  10
  -3   3  -5 878.813 127.866   5
  -3   3  -4 62215.9 1650.86  20
  -3  -3  -4 67378.9 1870.93   3
  -3  -3  -4 66261.4 2140.79  14
  -3   3  -4 67291.0 1705.45  12
  -3  -3  -4 68710.7 1958.91  12
  -3   3  -4 65632.9 2200.03   1
  -3  -3  -4 66097.8 2141.71  11
  -3  -3  -4 67947.1 2065.06  10
  -3  -3  -4 63471.1 1372.44  18
  -3   3  -4 68252.6 1463.88   5
  -3   3  -4 62799.6 1379.70   9
  -3   3  -4 66264.8 1708.11  16
  -3   3  -3 3286.44 230.871   9
  -3  -3  -3 3553.50 434.683  14
  -3   3  -3 3034.84 302.279  16
  -3   3  -3 3250.48 212.720   5
  -3  -3  -3 3188.98 339.361  12
  -3  -3  -3 2833.16 397.972  11
  -3  -3  -3 3310.82 224.374  18
  -3   3  -3 4297.60 486.324   1
  -3  -3  -3 3115.61 352.023  10
  -3   3  -2 59239.6 1396.36   5
  -3   3  -2 60848.4 1667.73  16
  -3   3  -2 57503.9 1901.91   8
  -3  -3  -2 62658.8 1868.16  14
  -3  -3  -2 58273.0 1598.48  12
  -3  -3  -2 58978.3 1856.55  11
  -3  -3  -2 58714.9 1731.90  10
  -3  -3  -2 60118.5 1467.80  18
  -3   3  -1 62.7757 194.052   8
  -3   3  -1 573.902 181.622  16
  -3  -3  -1 145.214 167.725  14
  -3  -3  -1 178.226 135.142   2
  -3  -3  -1 150.764 177.842  11
  -3  -3  -1 435.857 179.406  10
  -3   3   0 78844.3 2054.09  16
  -3   3   0 76000.6 2188.79  13
  -3   3   0 76895.3 2146.73   8
  -3  -3   0 76252.2 2026.58  14
  -3  -3   0 74358.2 2001.44   2
  -3  -3   0 78623.3 2130.41  11
  -3  -3   1 3978.25 352.291  17
  -3   3   1 3807.12 411.640  13
  -3  -3   1 3934.01 315.916  15
  -3   3   1 4268.62 397.310  16
  -3  -3   1 3914.08 348.964  14
  -3   3   1 3418.62 383.790   8
  -3  -3   1 3268.89 207.229  19
  -3  -3   1 3528.55 354.742   2
  -3  -3   1 4125.33 233.557   6
  -3  -3   1 4488.22 429.173  11
  -3  -3   1 2943.76 351.478  20
  -3   3   2 65349.6 1911.46  16
  -3  -3   2 66106.6 1643.22  15
  -3   3   2 66227.9 1942.11   8
  -3  -3   2 67055.8 1719.74  14
  -3  -3   2 67980.0 1902.08   4
  -3   3   2 65809.8 1976.10  13
  -3  -3   2 66990.3 1896.51   2
  -3  -3   2 68384.1 1622.49   6
  -3  -3   2 65606.5 1898.99  20
  -3  -3   2 65786.6 1807.34  17
  -3  -3   3 379.673 130.144  15
  -3   3   3 766.063 250.041   8
  -3   3   3 716.189 223.007  13
  -3  -3   3 682.197 200.913   4
  -3   3   3 787.634 227.816  16
  -3  -3   3 602.627 220.106  17
  -3  -3   3 565.910 194.769  20
  -3  -3   3 645.679 169.083   6
  -3   3   3 636.274 121.177   4
  -3   3   4 70554.9 2064.89  16
  -3  -3   4 68961.7 1758.94  15
  -3   3   4 69945.1 2083.82   8
  -3  -3   4 70960.8 2108.96   4
  -3   3   4 70245.4 2139.17  13
  -3   3   4 70694.8 1502.96   4
  -3  -3   4 71638.1 1941.17   6
  -3  -3   4 71094.3 1999.25  20
  -3  -3   4 69650.8 2045.40  17
  -3  -3   4 72628.2 1844.56   9
  -3  -3   5 3229.76 408.007  17
  -3  -3   5 3006.97 352.827  20
  -3   3   5 3066.09 394.911  16
  -3  -3   5 2991.37 286.662   9
  -3  -3   5 3542.93 391.282   6
  -3  -3   5 3116.19 294.056  15
  -3   3   5 3362.16 434.390   8
  -3   3   5 3422.54 428.095  13
  -3  -3   5 3062.14 420.001   4
  -3  -3   6 75543.5 2365.30  17
  -3  -3   6 69757.7 1796.73   9
  -3   3   6 71385.9 2173.04  16
  -3  -3   6 72882.3 1916.69  15
  -3   3   6 69156.2 2258.14   8
  -3  -3   6 72294.8 2268.75   4
  -3  -3   6 73233.8 1650.06   7
  -3  -3   6 74701.7 2104.21  20
  -3  -3   6 72342.6 2187.77   6
  -3   3   6 69373.5 2332.07  13
  -3  -3   7 4663.10 583.499  17
  -3  -3   7 4863.85 337.236   9
  -3  -3   7 4303.81 442.169  20
  -3   3   7 4086.10 475.261  16
  -3   3   7 4284.14 526.250   8
  -3   3   7 4523.14 565.717  13
  -3  -3   7 4003.09 217.352   7
  -3  -3   7 4943.24 558.213   4
  -3  -3   7 4857.17 539.692   6
  -3  -3   8 62393.2 1942.33  20
  -3   3   8 63118.1 2089.26  16
  -3  -3   8 57542.2 2129.85   4
  -3   3   8 60264.0 2220.23   8
  -3   3   8 57795.0 2283.28  13
  -3  -3   8 62703.7 2192.39   6
  -3  -3   8 58152.1 2321.41  17
  -3  -3   9-92.3736 328.413  17
  -3  -3   9 244.652 175.188  20
  -3  -3   9 99.3444 222.254   6
  -3   3   9-209.476 163.404  16
  -3   3   9-300.269 268.953   8
  -3   3   9-199.263 288.509  13
  -3  -3   9 161.895 294.409   4
  -3   3  10 30180.7 1438.61  16
  -3   3  10 32283.7 1706.29   8
  -3   3  10 29167.3 1712.94  13
  -3  -3  10 28764.0 1511.76   4
  -3  -3  10 26689.2 1516.15   6
  -3  -3  10 27148.9 1703.99  17
  -3  -3  11 664.529 379.163  17
  -3   3  11 94.7020 248.530   8
  -3   3  11 750.707 361.196  13
  -3  -3  11 244.910 238.050   4
  -3  -3  11 533.821 344.446   6
  -3  -3  12 20218.2 1348.76   4
  -3   3  12 19585.9 1469.31   8
  -3   3  12 21122.1 1604.16  13
  -3  -3  12 20088.7 1433.70   6
  -3  -3  12 20339.7 1621.80  17
  -3  -3  13 292.522 385.158  17
  -3  -3  13 1196.13 410.859   6
  -3   3  13 309.310 300.263   8
  -3   3  13 757.221 378.737  13
  -3  -3  13 1201.11 401.631   4
  -3   5 -10 7997.44 1075.16   1
  -3  -5 -10 7924.38 967.992  10
  -3  -5 -10 7986.92 888.326  12
  -3  -5 -10 8038.12 911.964   7
  -3  -5  -9 390.290 307.216  14
  -3   5  -9-93.8424 340.335   1
  -3  -5  -9-124.682 211.297  12
  -3  -5  -9-440.676 363.435  11
  -3  -5  -9 15.5452 249.271   7
  -3  -5  -9-263.301 254.838  10
  -3  -5  -8 28261.1 1761.41  14
  -3  -5  -8 28650.8 1731.36  10
  -3   5  -8 29354.8 1893.81   1
  -3  -5  -8 27027.9 1500.04  12
  -3  -5  -8 26400.3 1603.94   7
  -3  -5  -8 29054.2 1800.48  11
  -3  -5  -7 295.173 289.071  14
  -3  -5  -7 58.6922 248.233  10
  -3  -5  -7-219.860 229.280  12
  -3  -5  -7 117.008 249.669  11
  -3   5  -7 600.365 380.275   1
  -3  -5  -6 27611.3 1623.95  14
  -3  -5  -6 27244.3 1343.83  12
  -3   5  -6 27273.6 1657.56   1
  -3  -5  -6 27837.2 1616.08  11
  -3  -5  -6 28917.1 1583.63  10
  -3   5  -5 31.9850 154.014  16
  -3  -5  -5 241.519 226.580  14
  -3  -5  -5 191.054 146.791  12
  -3  -5  -5 749.262 333.437  11
  -3   5  -5 593.135 327.621   1
  -3  -5  -5-113.786 223.358  10
  -3   5  -4 56458.4 1953.19  16
  -3  -5  -4 58401.8 2272.25  14
  -3  -5  -4 59242.2 1871.89  12
  -3  -5  -4 55315.3 2240.29  11
  -3   5  -4 56972.3 2312.77   1
  -3  -5  -4 58172.4 2185.71  10
  -3  -5  -3 419.965 273.453  14
  -3   5  -3 272.572 201.991  16
  -3  -5  -3-40.7627 191.736  10
  -3   5  -3 264.523 286.961   8
  -3  -5  -3 380.497 299.711  11
  -3   5  -2 34880.7 1263.25   5
  -3   5  -2 37765.2 1537.24  16
  -3   5  -2 34570.4 1682.96   8
  -3  -5  -2 35806.5 1639.16  11
  -3  -5  -2 37569.9 1598.97  10
  -3  -5  -2 35868.4 1600.91  14
  -3  -5  -1 198.794 212.505  10
  -3   5  -1 181.142 239.039   8
  -3   5  -1 195.228 206.644  16
  -3  -5  -1 382.891 217.661  14
  -3  -5  -1 684.267 232.716   2
  -3  -5  -1 339.688 264.901  11
  -3   5   0 74294.1 2402.10  16
  -3   5   0 72713.0 2517.06   8
  -3  -5   0 77473.2 2389.66  14
  -3   5   0 74612.0 2578.39  13
  -3  -5   0 72563.7 2278.91   2
  -3  -5   0 74224.1 2478.87  11
  -3  -5   1 190.329 85.5755   6
  -3   5   1 400.598 276.484  16
  -3  -5   1-69.3670 174.815  14
  -3   5   1 525.279 311.032   8
  -3   5   1 469.120 278.366  13
  -3  -5   1 525.469 256.650   2
  -3  -5   1 250.104 224.031  11
  -3  -5   2 31621.1 1397.48  17
  -3   5   2 29947.1 1441.19  16
  -3   5   2 27680.9 1439.86   8
  -3   5   2 30755.0 1515.73  13
  -3  -5   2 30403.6 1395.09   2
  -3  -5   2 28097.9 1400.92  11
  -3  -5   2 32960.6 1063.41   6
  -3  -5   2 30590.7 1308.84  14
  -3  -5   2 31738.7 952.632  19
  -3  -5   3 75.5111 110.983   6
  -3  -5   3 501.092 268.110  17
  -3   5   3-38.3521 266.485  16
  -3  -5   3 42.3993 220.085   4
  -3  -5   3 580.765 233.334  14
  -3   5   3-219.937 228.633   8
  -3   5   3-129.218 249.948  13
  -3  -5   3 107.344 182.282   2
  -3  -5   4 37169.4 1611.28  17
  -3   5   4 39645.8 1705.27  16
  -3   5   4 33838.1 1638.20   8
  -3  -5   4 36564.3 1391.45  14
  -3  -5   4 36625.6 1623.95   4
  -3   5   4 32480.0 1631.34  13
  -3  -5   4 35895.9 1359.19   6
  -3  -5   5 76.5972 181.244  17
  -3   5   5 205.533 222.264  16
  -3   5   5 658.830 295.078   8
  -3   5   5 753.235 326.444  13
  -3  -5   5 103.199 221.971   4
  -3  -5   5 415.423 209.818   6
  -3  -5   6 18208.1 1192.36  17
  -3   5   6 16887.6 1139.46  16
  -3   5   6 18024.2 1211.67   8
  -3  -5   6 16959.8 1150.18   4
  -3   5   6 22267.9 1381.23  13
  -3  -5   6 17037.8 1026.27   6
  -3  -5   6 17810.8 1055.19  20
  -3  -5   7-65.5796 225.136  17
  -3   5   7 34.0570 248.212  16
  -3   5   7 437.052 320.956   8
  -3   5   7 31.5811 266.721  13
  -3  -5   7-22.9621 277.190   4
  -3  -5   7 40.9534 147.561  20
  -3  -5   7 151.340 204.062   6
  -3   5   8 32632.3 1703.94  16
  -3  -5   8 36688.6 1555.17  20
  -3   5   8 34555.1 1850.98   8
  -3  -5   8 37781.8 1875.78   4
  -3   5   8 35533.6 1931.38  13
  -3  -5   8 36076.2 1721.57   6
  -3  -5   8 35392.2 1883.02  17
  -3  -5   9 554.704 330.983  17
  -3   5   9 331.066 258.156  16
  -3   5   9 269.034 320.949   8
  -3   5   9 531.597 336.320  13
  -3  -5   9 51.7907 236.737   4
  -3  -5   9 601.587 271.496   6
  -3   5  10 13931.5 1139.83  16
  -3  -5  10 13801.0 1270.36  17
  -3   5  10 15440.3 1312.27   8
  -3  -5  10 16583.0 1294.57   4
  -3   5  10 12275.1 1229.89  13
  -3  -5  10 16183.1 1236.38   6
  -3  -5  11 508.655 355.846  17
  -3   5  11 59.0736 270.143  16
  -3  -5  11-39.6429 249.913   6
  -3   5  11-319.397 335.680   8
  -3   5  11-383.412 347.080  13
  -3  -5  11 56.3968 287.624   4
  -3  -5  12 17384.4 1557.25  17
  -3  -7  -7 1537.21 455.340  10
  -3  -7  -6 12373.7 1168.55  10
  -3  -7  -5-789.567 373.311  10
  -3  -7  -5 286.216 361.068  14
  -3  -7  -5-150.014 296.941  11
  -3   7  -5 36.4115 305.384   1
  -3   7  -4 23734.5 1433.50  16
  -3  -7  -4 22827.4 1578.51  14
  -3  -7  -4 21390.2 1570.20  11
  -3   7  -4 27225.3 1792.97   1
  -3  -7  -4 22681.3 1532.58  10
  -3   7  -3 106.118 233.581  16
  -3  -7  -3-193.814 277.770  14
  -3  -7  -3 245.226 326.059  11
  -3  -7  -3 496.156 298.198  10
  -3   7  -2 16982.7 1223.51  16
  -3   7  -2 17749.5 1420.79   8
  -3  -7  -2 18644.8 1326.16  14
  -3  -7  -2 16602.1 1310.60  11
  -3  -7  -2 16683.6 1260.51  10
  -3  -7  -1 318.110 251.397  14
  -3  -7  -1 693.268 345.522  10
  -3   7  -1 302.085 240.711  16
  -3   7  -1 36.5597 296.497   8
  -3  -7  -1 842.847 282.826   2
  -3  -7  -1 877.877 392.834  11
  -3   7   0 24063.9 1506.92  16
  -3   7   0 22711.8 1571.68   8
  -3  -7   0 22327.3 1398.19  14
  -3  -7   0 21754.1 1317.94   2
  -3  -7   0 22128.9 1496.15  11
  -3  -7   0 24840.9 1526.22  10
  -3  -7   1 307.802 223.692  14
  -3   7   1 1051.80 424.724   8
  -3   7   1 467.175 329.693  13
  -3   7   1 390.814 294.537  16
  -3  -7   1 632.212 299.536   2
  -3  -7   1-122.758 315.859  11
  -3   7   2 17307.1 1286.17  16
  -3   7   2 17583.5 1366.58   8
  -3  -7   2 18343.0 1193.86  14
  -3   7   2 18767.8 1420.33  13
  -3  -7   2 15503.8 1149.62   2
  -3  -7   2 17036.9 1295.53  11
  -3   7   3 242.721 218.449  16
  -3   7   3 151.193 279.792   8
  -3   7   3 401.692 305.887  13
  -3  -7   3 299.011 237.756  14
  -3  -7   3 52.0392 259.510  11
  -3  -7   3-110.515 229.424   2
  -3   7   4 31153.4 1801.18  16
  -3  -7   4 29961.1 1687.95  17
  -3   7   4 26706.1 1738.94   8
  -3   7   4 27666.4 1793.88  13
  -3  -7   4 27837.8 1637.79   2
  -3  -7   4 25611.2 1628.66  11
  -3  -7   5 722.799 328.863  17
  -3   7   5 1024.59 439.006  16
  -3   7   5 545.964 335.268   8
  -3  -7   5 711.315 380.236  11
  -3   7   5 656.528 353.290  13
  -3  -7   5 848.438 344.040   2
  -3  -7   6 17389.3 1331.20  17
  -3   7   6 16507.9 1396.11   8
  -3   7   6 14268.3 1344.25  13
  -3  -7   6 18801.2 1386.18   2
  -3  -7   6 19161.9 1398.58  11
  -3   7   6 17313.1 1387.54  16
  -3  -7   7 2834.77 628.311  17
  -3   7   7 1208.57 447.836  16
  -3  -7   7 2806.15 559.417   2
  -3   7   7 2138.10 564.802   8
  -3   7   7 1113.42 474.882  13
  -3  -7   8 17098.6 1415.74  17
  -2   0 -14 5013.30 824.085   1
  -2   0 -13 129.104 308.730   1
  -2   0 -13-97.5475 248.018  12
  -2   0 -12 24188.8 1584.45  12
  -2   0 -12 27011.5 1764.19   1
  -2   0 -12 26389.3 1774.45  10
  -2   0 -11-341.419 362.304   1
  -2   0 -11 45.8265 224.778  12
  -2   0 -11-48.0921 346.355  10
  -2   0 -10 35865.0 1745.69  12
  -2   0 -10 34990.9 1857.36  10
  -2   0 -10 36593.8 1925.76   1
  -2   0  -9 205.582 313.692   1
  -2   0  -9 181.519 232.666  12
  -2   0  -9 45.5935 266.832  10
  -2   0  -8 83690.5 2883.00   1
  -2   0  -8 86943.9 2664.21  12
  -2   0  -8 84726.5 2816.86  10
  -2   0  -7-89.1773 290.001   1
  -2   0  -7 97.0658 105.805   7
  -2   0  -7 132.701 206.244  12
  -2   0  -7 104.852 256.087  10
  -2   0  -6 74436.0 2320.68  10
  -2   0  -6 68409.4 2361.79   1
  -2   0  -6 72442.8 1827.92   7
  -2   0  -6 73488.5 2144.28  12
  -2   0  -5 51.9381 93.2805   7
  -2   0  -5-129.775 187.691  12
  -2   0  -5 55.6560 211.209  10
  -2   0  -5-66.0912 230.346   1
  -2   0  -4 181627. 4341.38   1
  -2   0  -4 193153. 3836.89   7
  -2   0  -4 195852. 4068.91  12
  -2   0  -4 191269. 4202.01  10
  -2   0  -3-11.5079 70.4414   4
  -2   0  -3 187.879 209.402   1
  -2   0  -3-7.76845 117.061  12
  -2   0  -3 96.4534 100.205   7
  -2   0  -3 58.2216 164.162  10
  -2   0  -2 69815.8 1883.53   1
  -2   0  -2 73231.9 1769.92  10
  -2   0  -2 76886.8 1674.85   7
  -2   0  -2 76815.6 1730.01  12
  -2   0  -2 79956.5 1686.31   4
  -2   0  -1 7.16011 64.9843   4
  -2   0  -1 49.4528 45.4527   9
  -2   0  -1 51.8780 78.3971  12
  -2   0  -1 171.488 90.7394   7
  -2   0  -1 362.563 148.960   1
  -2   0  -1 24.9041 73.8228  10
  -2   0   0 116004. 2240.27   9
  -2   0   1-2.03338 52.3730   5
  -2   0   1 47.2607 71.8855   9
  -2   0   1-70.2491 71.1018  20
  -2   0   2 79935.0 1616.13   1
  -2   0   2 84170.8 1685.45  19
  -2   0   2 77338.1 1710.00   6
  -2   0   2 85278.7 1780.67  10
  -2   0   2 84613.3 1747.65  18
  -2   0   2 81487.8 1752.36   5
  -2   0   2 81363.9 1723.23   9
  -2   0   3-74.0954 99.6810  10
  -2   0   3 136.043 62.0609  14
  -2   0   3 12.5637 82.9053   5
  -2   0   3 13.4235 82.0856   4
  -2   0   3-2.53941 114.717   6
  -2   0   3 7.31867 104.624   1
  -2   0   3 28.8584 87.5644  18
  -2   0   4 160023. 3127.75   4
  -2   0   4 158045. 3100.10  14
  -2   0   4 156110. 3315.62   6
  -2   0   4 167137. 3266.59  18
  -2   0   5 44.4077 84.7498   4
  -2   0   5 118.404 83.2473  14
  -2   0   5-157.867 143.795   6
  -2   0   6 55248.4 1440.39   4
  -2   0   6 52531.3 1639.27   6
  -2   0   7 220.152 127.530   4
  -2   0   7 7.60168 205.151   6
  -2   0   8 64822.3 1767.75   4
  -2   0   8 63289.5 2060.26   6
  -2   0   9-170.928 235.916   6
  -2   0   9 82.8148 139.889   4
  -2   0   9 38.2239 212.061  20
  -2   0   9 25.6608 144.904   9
  -2   0  10 12237.6 714.437   4
  -2   0  10 12869.9 925.642   6
  -2   0  10 12026.2 870.899  20
  -2   0  10 13539.4 792.717   9
  -2   0  11-173.661 279.722  17
  -2   0  11 18.9028 140.687   4
  -2   0  11-61.2155 206.591   6
  -2   0  11-4.74324 159.361  20
  -2   0  12 19264.3 1282.33   6
  -2   0  12 18298.9 1474.95  17
  -2   0  13 822.789 505.642  17
  -2   0  13-75.3082 249.089   6
  -2   0  14 17088.2 1534.05  13
  -2   0  14 14825.2 1253.31   6
  -2   0  14 17785.2 1599.57  17
  -2  -2 -13 379.574 386.956  10
  -2   2 -13 449.877 338.424   1
  -2   2 -13 1200.94 383.434  12
  -2   2 -12 22822.6 1691.89   1
  -2  -2 -12 19355.9 1450.13  12
  -2   2 -12 19052.7 1344.77  12
  -2  -2 -12 19834.3 1544.50  10
  -2   2 -11 696.047 387.771   1
  -2   2 -11 738.731 287.274  12
  -2  -2 -11 140.973 242.677  12
  -2  -2 -11 1125.94 453.957  10
  -2  -2 -10 24742.0 1551.27  10
  -2   2 -10 21937.8 1286.82  12
  -2   2 -10 23142.4 1597.01   1
  -2  -2 -10 25793.7 1528.65  14
  -2  -2 -10 23816.5 1437.40  12
  -2  -2  -9 891.379 315.656  14
  -2   2  -9 1297.76 330.439  12
  -2  -2  -9 1475.50 362.798  12
  -2  -2  -9 1151.24 256.509   7
  -2   2  -9 644.627 304.731   1
  -2  -2  -9 719.651 250.735  10
  -2   2  -8 43608.8 2068.07   1
  -2  -2  -8 45683.6 1889.63  14
  -2   2  -8 46340.5 1736.32  12
  -2  -2  -8 45521.0 1846.18  12
  -2  -2  -8 47325.0 1667.69   7
  -2  -2  -8 46340.2 1955.46  10
  -2   2  -7 1642.45 446.840   1
  -2  -2  -7 1332.91 350.073  14
  -2   2  -7 1416.21 300.243  12
  -2  -2  -7 1546.93 287.453   7
  -2  -2  -7 1448.36 346.777  10
  -2  -2  -7 1623.04 324.405  12
  -2   2  -6 51518.8 1133.37  16
  -2  -2  -6 54167.9 1887.63  14
  -2   2  -6 52836.8 2048.93   1
  -2   2  -6 53798.0 1665.82  12
  -2  -2  -6 52966.2 1794.43  12
  -2  -2  -6 54415.4 1702.71   7
  -2  -2  -6 53559.4 1912.29  10
  -2   2  -5 1564.17 147.449  16
  -2  -2  -5 1639.34 335.975  14
  -2   2  -5 1662.02 246.249  12
  -2  -2  -5 1733.65 297.468  12
  -2   2  -5 1905.37 402.658   1
  -2  -2  -5 1709.12 329.412  11
  -2  -2  -5 1800.28 340.230  10
  -2   2  -4 91952.4 1954.58  16
  -2  -2  -4 90382.1 2158.22   3
  -2  -2  -4 92390.3 2457.54  14
  -2   2  -4 90800.5 2540.72   1
  -2   2  -4 89180.9 2141.34  12
  -2  -2  -4 92136.4 2327.79  12
  -2  -2  -4 90013.4 2449.99  11
  -2   2  -4 93820.5 1946.85   5
  -2   2  -4 87544.9 1976.79  20
  -2  -2  -4 87235.4 2383.69  10
  -2  -2  -3 87.4270 168.827  14
  -2   2  -3-152.864 227.575   1
  -2   2  -3 118.322 86.5350  16
  -2   2  -3 243.855 51.0037   9
  -2  -2  -3 281.918 118.051   3
  -2  -2  -3 280.149 171.113  10
  -2   2  -3 203.100 92.3739  12
  -2  -2  -3 245.942 138.329  12
  -2  -2  -3 240.805 185.578  11
  -2   2  -3 140.915 62.7600   5
  -2   2  -3 111.995 62.1593  20
  -2  -2  -3 90.9272 36.2287  18
  -2  -2  -2 54416.0 1511.75  10
  -2  -2  -2 58414.6 1608.55  14
  -2   2  -2 57315.5 1407.01  16
  -2   2  -2 56162.6 1286.43  12
  -2  -2  -2 55274.5 1443.35  12
  -2  -2  -2 57117.9 1244.86  18
  -2  -2  -2 57383.9 1613.94  11
  -2   2  -2 56937.5 1635.96   1
  -2   2  -2 55081.5 1351.19  20
  -2   2  -2 58116.1 1245.79   5
  -2   2  -1 10528.5 456.951  20
  -2   2  -1 10219.7 570.945   8
  -2  -2  -1 10573.8 531.062  14
  -2  -2  -1 9818.85 460.596   2
  -2   2  -1 9269.25 461.029  16
  -2  -2  -1 9753.76 420.989  12
  -2  -2  -1 9821.48 535.574  11
  -2  -2  -1 9625.58 479.660  10
  -2  -2  -1 10106.5 402.757  18
  -2   2   0 78484.4 1850.04  16
  -2   2   0 77108.4 1949.48  13
  -2   2   0 81420.7 1952.92   8
  -2  -2   0 77320.3 1836.07  14
  -2  -2   0 77968.9 1823.88   2
  -2  -2   0 78265.1 1770.01  18
  -2  -2   0 76193.9 1893.21  11
  -2  -2   0 79889.5 1932.46  20
  -2  -2   1 9911.54 418.840  15
  -2   2   1 9743.26 517.322   8
  -2  -2   1 8755.72 454.718  17
  -2  -2   1 10709.0 461.525  14
  -2  -2   1 9796.67 481.330   4
  -2   2   1 9582.10 524.688  13
  -2  -2   1 10164.0 486.969  13
  -2   2   1 9627.14 411.121   4
  -2   2   1 9756.72 509.832  16
  -2  -2   1 10251.8 369.780   6
  -2  -2   1 9475.69 500.752  20
  -2  -2   2 57394.7 1535.11  17
  -2   2   2 61138.4 1590.59  16
  -2  -2   2 60769.2 1575.59  20
  -2  -2   2 59956.8 1398.01  15
  -2   2   2 61484.9 1612.19   8
  -2  -2   2 60450.8 1594.57   4
  -2   2   2 60561.7 1637.31  13
  -2   2   2 60281.2 1320.88   4
  -2  -2   2 61152.9 1448.40   6
  -2  -2   2 59771.0 1476.96   9
  -2  -2   3 7627.97 484.245  17
  -2   2   3 7113.92 456.557  16
  -2  -2   3 7886.35 376.374  15
  -2  -2   3 7860.81 502.606   4
  -2   2   3 7837.00 516.458  13
  -2   2   3 7200.43 249.651   4
  -2   2   3 7117.11 477.731   8
  -2  -2   3 8009.07 452.797   6
  -2  -2   3 7612.15 453.122  20
  -2  -2   3 7299.63 378.300   9
  -2  -2   4 105566. 2683.36  17
  -2  -2   4 110642. 2321.42   9
  -2   2   4 109235. 2574.53  16
  -2  -2   4 108623. 2519.63  20
  -2   2   4 108447. 2657.70   8
  -2  -2   4 104873. 2625.17   4
  -2   2   4 106241. 2705.67  13
  -2  -2   4 109781. 2586.14   6
  -2  -2   5 1159.73 261.984   6
  -2   2   5 1230.52 240.498  16
  -2  -2   5 1369.80 155.827   9
  -2  -2   5 1378.55 286.925  17
  -2   2   5 1206.58 248.462   8
  -2   2   5 1366.25 306.205  13
  -2   2   5 1100.71 85.1452   2
  -2  -2   5 1198.80 104.698   7
  -2  -2   5 1567.25 298.407   4
  -2  -2   5 1400.19 235.618  20
  -2   2   5 1117.30 191.160   6
  -2  -2   6 82343.6 1796.65   9
  -2   2   6 79788.6 2123.45  16
  -2  -2   6 74730.8 2416.38  17
  -2   2   6 80863.8 2350.40   8
  -2  -2   6 76166.8 2223.61   4
  -2   2   6 76632.4 2386.19  13
  -2   2   6 77432.3 1578.38   2
  -2   2   6 77676.3 2048.27   6
  -2  -2   6 79276.5 2274.64   6
  -2  -2   6 82305.4 2108.27  20
  -2  -2   7 115.249 180.271   6
  -2  -2   7-90.8846 252.638  17
  -2  -2   7 32.0604 79.6704   9
  -2   2   7 59.5973 141.904  16
  -2   2   7 254.358 235.666   8
  -2   2   7 225.978 271.040  13
  -2  -2   7 181.046 225.211   4
  -2   2   7 144.592 152.696   6
  -2  -2   7 118.092 135.298  20
  -2  -2   8 70538.4 1618.31   9
  -2   2   8 69921.3 2065.64  16
  -2   2   8 65915.9 2361.14   8
  -2  -2   8 68467.7 2197.35   4
  -2   2   8 67381.4 2454.22  13
  -2   2   8 68812.8 2073.16   6
  -2  -2   8 67892.3 2287.88   6
  -2  -2   8 74128.7 2059.42  20
  -2  -2   8 66137.5 2508.85  17
  -2  -2   9 956.756 362.221  17
  -2   2   9 1026.54 314.924   8
  -2   2   9 1706.52 400.338  13
  -2  -2   9 2275.65 397.589   4
  -2   2   9 1622.09 332.880   6
  -2  -2   9 2221.04 322.094  20
  -2  -2   9 2969.43 483.033   6
  -2   2  10 28869.3 1604.84   8
  -2  -2  10 28704.8 1401.24   4
  -2   2  10 28290.4 1652.42  13
  -2   2  10 29413.0 1379.78   6
  -2  -2  10 29189.4 1535.64   6
  -2  -2  10 32164.9 1817.42  17
  -2  -2  11 778.031 446.396  17
  -2   2  11 1011.03 331.769   8
  -2   2  11 224.004 293.924  13
  -2  -2  11 1972.70 420.013   4
  -2   2  11 1159.42 324.689   6
  -2  -2  11 754.057 254.946   6
  -2   2  12 23595.5 1618.17   8
  -2   2  12 23287.8 1673.35  13
  -2   2  12 22583.2 1344.47   6
  -2  -2  12 23510.2 1510.81   6
  -2  -2  12 22240.7 1325.48   4
  -2  -2  12 24163.7 1760.28  17
  -2  -2  13 1326.68 544.188  17
  -2   2  13-558.424 345.137   8
  -2   2  13-313.694 340.002  13
  -2  -2  13 922.956 341.958   4
  -2   2  13 79.9852 198.005   6
  -2  -2  13 499.428 331.469   6
  -2   2  14 13171.8 1309.54   8
  -2   2  14 13001.2 1105.38   6
  -2  -4 -12 8315.27 1050.90  10
  -2   4 -12 6143.20 958.039   1
  -2  -4 -11 2380.61 560.334  14
  -2  -4 -11 1771.20 473.511  12
  -2   4 -11 1727.48 552.207   1
  -2  -4 -11 1703.36 508.255  10
  -2   4 -10 18564.9 1539.68   1
  -2  -4 -10 20175.3 1488.97  14
  -2  -4 -10 19706.8 1353.35  12
  -2  -4 -10 18682.9 1256.36   7
  -2  -4 -10 19466.9 1465.78  10
  -2  -4  -9-246.726 291.656  10
  -2   4  -9-229.130 357.012   1
  -2  -4  -9 708.731 346.412  14
  -2  -4  -9 347.746 260.081  12
  -2  -4  -9 13.0702 180.485   7
  -2  -4  -8 29807.2 1681.53  14
  -2   4  -8 28738.5 1752.85   1
  -2  -4  -8 29942.3 1522.95  12
  -2  -4  -8 30444.9 1692.55  11
  -2  -4  -8 33198.5 1746.53  10
  -2  -4  -7 688.831 347.172  14
  -2  -4  -7 673.215 244.262  12
  -2  -4  -7 335.030 250.438  11
  -2  -4  -7 287.956 220.171  10
  -2   4  -7 968.256 354.115   1
  -2   4  -6 68211.6 1906.65  16
  -2  -4  -6 65819.9 1910.34   3
  -2   4  -6 65309.4 1814.22  12
  -2   4  -6 66935.4 2499.52   1
  -2  -4  -6 65333.0 2158.32  12
  -2  -4  -6 64632.5 2397.04  14
  -2  -4  -6 65608.8 2403.91  11
  -2  -4  -6 64931.8 2368.46  10
  -2   4  -5 2157.23 300.582  16
  -2  -4  -5 1938.32 275.099   3
  -2  -4  -5 1837.32 417.477  14
  -2   4  -5 2129.11 229.801   5
  -2   4  -5 2162.20 229.076  12
  -2  -4  -5 1813.87 311.199  12
  -2  -4  -5 2145.73 401.590  11
  -2   4  -5 2760.57 494.271   1
  -2  -4  -5 1996.76 394.447  10
  -2   4  -4 39491.3 1379.99  16
  -2   4  -4 37264.3 1145.76   5
  -2  -4  -4 36716.0 1329.61  12
  -2  -4  -4 38616.9 1625.30  11
  -2   4  -4 36173.4 1622.77   1
  -2  -4  -4 36899.9 1545.99  10
  -2  -4  -4 36732.5 1589.79  14
  -2   4  -3-132.220 146.659  16
  -2   4  -3-7.69827 236.156   8
  -2   4  -3-1.73443 107.013   5
  -2  -4  -3 200.470 215.701  14
  -2  -4  -3 38.7888 105.948  12
  -2  -4  -3-222.737 248.158  11
  -2  -4  -3 162.053 197.806  10
  -2   4  -2 60476.3 1694.12   5
  -2   4  -2 63173.6 1900.88  16
  -2   4  -2 61023.8 2097.84   8
  -2  -4  -2 60445.4 2009.58  14
  -2  -4  -2 60586.3 1783.41   2
  -2  -4  -2 59919.1 1606.40  12
  -2  -4  -2 58147.4 2006.55  11
  -2  -4  -2 64227.1 2004.48  10
  -2   4  -1 1216.88 268.544  16
  -2  -4  -1 1458.70 301.944  14
  -2   4  -1 974.432 289.540   8
  -2   4  -1 949.767 272.774  13
  -2  -4  -1 1688.31 274.769   2
  -2  -4  -1 1459.74 327.547  11
  -2  -4  -1 1442.85 286.025  10
  -2   4   0 47592.2 1649.62  16
  -2  -4   0 47505.3 1618.83  14
  -2   4   0 46768.9 1165.55  15
  -2   4   0 50847.5 1783.56   8
  -2   4   0 44556.7 1716.81  13
  -2  -4   0 46113.7 1544.74   2
  -2  -4   0 47567.2 1309.97  19
  -2  -4   0 49738.5 1721.46  11
  -2  -4   0 48271.5 1110.19   6
  -2   4   1 1025.36 274.098  16
  -2  -4   1 704.540 205.038   4
  -2  -4   1 1287.94 259.771  14
  -2   4   1 1163.53 322.305   8
  -2   4   1 1731.17 365.832  13
  -2  -4   1 1127.88 161.396   6
  -2  -4   1 1393.76 287.674  17
  -2  -4   1 1493.21 315.189  11
  -2  -4   1 1129.79 270.728   2
  -2  -4   1 1181.54 166.091  19
  -2   4   2 77263.4 2307.91  16
  -2  -4   2 73213.8 2212.59  17
  -2   4   2 74310.2 2326.47   8
  -2  -4   2 77237.6 2240.48   4
  -2  -4   2 79146.5 1925.90   6
  -2   4   2 74694.4 2350.92  13
  -2  -4   3 2434.89 364.615  17
  -2   4   3 2917.81 428.799  16
  -2  -4   3 2996.49 232.465  15
  -2   4   3 3106.98 444.739   8
  -2   4   3 3291.48 445.261  13
  -2  -4   3 2878.74 392.808   4
  -2  -4   3 2473.50 298.343   6
  -2  -4   4 56548.7 1941.87  17
  -2   4   4 55550.3 1936.33  16
  -2  -4   4 53316.8 1348.37  15
  -2   4   4 54611.4 1973.05   8
  -2  -4   4 54866.0 1933.79   4
  -2   4   4 51639.2 1955.05  13
  -2  -4   4 55559.0 1731.07   6
  -2   4   4 57282.0 1353.37   4
  -2  -4   4 55852.2 1814.09  20
  -2  -4   5 293.330 239.440  17
  -2   4   5-25.9926 196.482  16
  -2  -4   5 405.369 118.976  15
  -2  -4   5 168.611 159.605   6
  -2   4   5-64.1471 265.233   8
  -2   4   5 174.471 228.171  13
  -2  -4   5 99.8416 242.526   4
  -2  -4   5 306.137 166.431  20
  -2  -4   6 62192.7 2272.54  17
  -2   4   6 64681.1 2167.22  16
  -2  -4   6 62490.6 1949.66  20
  -2  -4   6 61949.2 1611.01  15
  -2   4   6 60776.2 2237.78   8
  -2  -4   6 60602.5 2201.88   4
  -2   4   6 61066.4 2287.31  13
  -2  -4   6 61405.2 2065.06   6
  -2  -4   7 2491.90 454.783  17
  -2   4   7 1862.83 367.114  16
  -2   4   7 2502.96 473.023   8
  -2   4   7 2479.95 478.800  13
  -2  -4   7 2466.98 416.394   4
  -2  -4   7 2160.17 321.122  20
  -2  -4   7 1872.19 359.994   6
  -2  -4   8 18847.2 1320.22  17
  -2   4   8 20425.3 1184.82  16
  -2   4   8 21478.0 1338.56   8
  -2  -4   8 20333.8 1254.23   4
  -2   4   8 20546.9 1356.61  13
  -2  -4   8 21305.5 1261.53   6
  -2  -4   8 20324.1 996.439  20
  -2   4   9 569.531 279.292  16
  -2   4   9 248.378 250.457   8
  -2   4   9 20.1136 257.318  13
  -2  -4   9 107.177 255.995   4
  -2  -4   9 397.083 330.333  17
  -2  -4   9 458.886 291.076   6
  -2  -4  10 23122.6 1635.27  17
  -2   4  10 25055.0 1397.24  16
  -2   4  10 24081.2 1588.00   8
  -2  -4  10 26057.4 1543.68   4
  -2   4  10 21777.6 1582.01  13
  -2  -4  10 24001.1 1503.08   6
  -2  -4  11-192.032 336.959  17
  -2   4  11 410.606 327.419   8
  -2   4  11-47.0541 281.511  13
  -2  -4  11 67.7346 264.198   4
  -2  -4  11 69.7500 275.131   6
  -2  -4  12 12908.0 1352.06  17
  -2  -4  12 13953.6 1227.59   4
  -2   4  12 14627.9 1383.44  13
  -2   4  12 13027.0 1268.45   8
  -2  -4  12 13639.4 1225.52   6
  -2  -4  13 384.508 346.857   4
  -2   6  -9 717.115 468.527   1
  -2  -6  -9 234.265 329.017   7
  -2  -6  -9 515.494 312.568  11
  -2  -6  -9 875.860 394.794  10
  -2  -6  -8 13999.0 1297.77  14
  -2   6  -8 14471.7 1371.83   1
  -2  -6  -8 12525.7 1217.23  11
  -2  -6  -8 13407.4 1248.39  10
  -2  -6  -7-314.206 315.017  10
  -2   6  -7 102.746 316.469   1
  -2  -6  -7-244.126 271.874  14
  -2  -6  -7-102.231 233.960  11
  -2  -6  -6 35769.0 1957.96  14
  -2   6  -6 35010.5 1996.61   1
  -2  -6  -6 29469.0 1800.81  11
  -2  -6  -6 35221.4 1889.17  10
  -2   6  -5 297.225 201.496  16
  -2  -6  -5 353.040 256.110  14
  -2  -6  -5 67.7782 210.375  10
  -2   6  -5 742.579 390.132   1
  -2  -6  -5-165.221 238.047  11
  -2   6  -4 16153.8 1065.29  16
  -2  -6  -4 16350.8 1220.97  14
  -2  -6  -4 15826.3 1210.82  11
  -2   6  -4 16439.9 1251.67   1
  -2  -6  -4 16085.1 1186.60  10
  -2  -6  -3-155.892 261.718  14
  -2   6  -3 234.945 271.569   8
  -2  -6  -3 10.7139 228.327  11
  -2  -6  -3 10.6759 246.634  10
  -2   6  -3 262.863 217.273  16
  -2   6  -2 30583.1 1518.17  16
  -2   6  -2 27934.2 1633.38   8
  -2  -6  -2 30007.1 1570.00  14
  -2  -6  -2 29954.1 1372.09   2
  -2  -6  -2 31041.5 1640.89  11
  -2  -6  -2 32410.2 1632.28  10
  -2  -6  -1 128.229 249.920  10
  -2   6  -1 52.3042 238.500  16
  -2   6  -1 213.840 299.207   8
  -2  -6  -1-109.803 158.831   2
  -2  -6  -1-134.967 257.316  11
  -2  -6  -1 153.136 224.570  14
  -2   6   0 18918.3 1183.34  16
  -2   6   0 18641.6 1278.97   8
  -2  -6   0 19667.7 1181.32  14
  -2   6   0 18917.6 1300.41  13
  -2  -6   0 17504.2 1065.04   2
  -2  -6   0 17591.8 1197.49  11
  -2  -6   1 1412.97 350.385  14
  -2   6   1 603.870 274.436   8
  -2   6   1 151.879 208.436  13
  -2  -6   1 576.408 254.741   2
  -2  -6   1 634.621 303.446  11
  -2   6   1 689.919 322.596  16
  -2  -6   2 48021.2 1995.92  17
  -2   6   2 48832.8 2052.76  16
  -2   6   2 46788.8 2098.36   8
  -2  -6   2 47173.7 1860.68  14
  -2   6   2 47570.2 2125.91  13
  -2  -6   2 44019.9 1878.87   2
  -2  -6   2 49075.6 2070.95  11
  -2  -6   3 855.320 314.756  17
  -2   6   3 751.234 304.237  16
  -2  -6   3 456.343 286.148   4
  -2  -6   3 293.085 211.642  14
  -2   6   3 432.648 258.322   8
  -2   6   3 1532.67 435.171  13
  -2  -6   3 834.439 341.648  11
  -2  -6   3 1469.82 394.469   2
  -2  -6   4 29243.5 1583.53  17
  -2   6   4 29862.1 1614.89  16
  -2   6   4 30630.9 1681.42   8
  -2  -6   4 29850.1 1360.21  14
  -2  -6   4 28141.7 1526.19   4
  -2   6   4 25773.3 1588.21  13
  -2  -6   5 629.781 296.420  17
  -2   6   5 879.225 375.064  16
  -2   6   5 176.478 206.767   8
  -2   6   5 126.109 226.205  13
  -2  -6   5 152.661 153.679   6
  -2  -6   5 91.0108 224.805   4
  -2  -6   6 40537.0 1997.34  17
  -2   6   6 34269.6 1819.04  16
  -2   6   6 34604.9 1932.41   8
  -2  -6   6 34183.8 1828.56   4
  -2   6   6 37983.5 2024.00  13
  -2  -6   6 38764.0 1680.26   6
  -2  -6   7 394.952 261.390  17
  -2   6   7-350.260 281.069  16
  -2   6   7 253.431 319.798   8
  -2   6   7-59.6038 286.981  13
  -2  -6   7 223.240 282.011   4
  -2  -6   7 58.4667 179.455   6
  -2   6   8 11735.8 1074.17  16
  -2   6   8 14842.0 1311.42   8
  -2  -6   8 11951.2 1118.96   4
  -2   6   8 12452.3 1212.88  13
  -2  -6   8 12088.7 1022.55   6
  -2  -6   8 12830.3 1209.89  17
  -2  -6   9 1388.11 498.699  17
  -2   6   9 574.668 309.937  16
  -2   6   9 311.395 309.694   8
  -2   6   9 523.992 281.653  13
  -2  -6   9 457.545 306.202   4
  -2  -6   9 570.849 281.370   6
  -2  -6  10 18912.7 1577.60  17
  -2   6  10 19761.6 1467.02  16
  -2  -6  10 17822.5 1385.19   6
  -2   8  -4 14812.6 1220.15  16
  -2  -8  -4 13818.0 1269.32  10
  -2   8  -3-243.063 306.813  16
  -2  -8  -3-89.2140 213.835  10
  -2   8  -2 13845.9 1214.32  16
  -2  -8  -2 15359.6 1290.20  14
  -2  -8  -2 14181.1 1255.46  10
  -2  -8  -1 208.026 227.643  10
  -2   8  -1 508.178 329.438  16
  -2  -8  -1 727.663 355.562  14
  -2  -8   0 10289.1 1070.56  10
  -2  -8   0 12104.9 1094.82  14
  -2   8   0 11134.1 1091.29  16
  -2  -8   1 740.749 301.027  14
  -2  -8   1 962.967 345.779   2
  -2  -8   1 1262.88 397.902  10
  -2  -8   2 11993.8 1073.71   2
  -2  -8   3 46.7506 245.628   2
  -1   1 -14 12987.0 1279.67   1
  -1   1 -13-64.2876 256.804   1
  -1   1 -13 928.386 407.585  12
  -1  -1 -13 286.503 264.117  12
  -1  -1 -13 1010.61 469.333  10
  -1  -1 -13 1542.66 498.702   1
  -1   1 -12 18257.8 1421.65   1
  -1   1 -12 15543.5 1214.39  12
  -1  -1 -12 16855.5 1302.78  12
  -1  -1 -12 16030.2 1356.94  10
  -1  -1 -12 19047.0 1418.90   1
  -1  -1 -11 832.272 383.019  10
  -1   1 -11 459.040 301.611   1
  -1   1 -11 644.269 327.346  12
  -1  -1 -11 388.095 262.068  12
  -1  -1 -11 928.824 427.961   1
  -1  -1 -10 56312.7 2344.77   1
  -1  -1 -10 57480.8 2419.79  10
  -1   1 -10 56912.2 2448.32   1
  -1   1 -10 53569.5 2140.78  12
  -1  -1 -10 55359.1 2215.54  12
  -1  -1  -9-312.468 287.900   1
  -1   1  -9 21.6429 304.323   1
  -1   1  -9-61.0743 182.703  12
  -1  -1  -9-75.4488 229.360  12
  -1  -1  -9-83.6858 108.022   7
  -1  -1  -9 257.327 308.000  10
  -1   1  -9 43.4058 261.129  10
  -1   1  -8 47521.9 2009.73  10
  -1   1  -8 44233.4 1970.41   1
  -1  -1  -8 44578.0 1903.01  10
  -1  -1  -8 46425.6 1790.47  14
  -1   1  -8 45509.5 1542.71  18
  -1   1  -8 44021.9 1701.00  12
  -1  -1  -8 46026.2 1791.12  12
  -1  -1  -8 46494.9 1456.83   7
  -1  -1  -8 47274.9 1207.28  18
  -1  -1  -8 45673.0 1886.99   1
  -1  -1  -7 974.719 127.455  18
  -1   1  -7 656.728 351.793  10
  -1  -1  -7 686.266 218.617  14
  -1   1  -7 1165.65 245.379  18
  -1   1  -7 1249.89 289.428  12
  -1  -1  -7 1018.95 296.975  12
  -1   1  -7 1032.59 303.626   1
  -1  -1  -7 1099.65 198.713   7
  -1  -1  -7 1257.14 330.247  10
  -1  -1  -7 662.154 275.165   1
  -1   1  -6 99515.8 2899.65  10
  -1  -1  -6 103988. 2104.44  18
  -1   1  -6 100047. 2957.85   1
  -1  -1  -6 99314.7 2699.86  14
  -1   1  -6 104471. 2639.01  12
  -1  -1  -6 101616. 2705.44  12
  -1  -1  -6 99290.8 2399.52   7
  -1  -1  -6 102927. 2274.24   4
  -1  -1  -6 101348. 2846.20  10
  -1  -1  -6 100991. 2841.21   1
  -1   1  -6 103193. 2495.33  18
  -1  -1  -6 102295. 2241.13  16
  -1   1  -5-28.3144 211.977  10
  -1  -1  -5 21.6279 61.8750  16
  -1  -1  -5 395.647 182.209  14
  -1  -1  -5 471.742 253.105   1
  -1   1  -5 185.895 160.070  12
  -1  -1  -5 214.924 168.097  12
  -1  -1  -5 138.796 208.004  10
  -1   1  -5 125.403 113.945  18
  -1  -1  -5 104.659 48.3579  18
  -1   1  -5 691.182 296.898   1
  -1   1  -4 75134.1 1464.17  16
  -1  -1  -4 77831.5 1713.22  16
  -1  -1  -4 76891.1 1982.61  14
  -1  -1  -4 73081.3 2043.61   1
  -1   1  -4 73474.4 2129.90   1
  -1  -1  -4 74447.5 1482.58  18
  -1   1  -4 77592.5 1881.07  12
  -1  -1  -4 77724.0 1965.53  12
  -1  -1  -4 74565.8 2041.13  10
  -1   1  -4 74433.7 1838.48  18
  -1  -1  -3 8407.13 376.151  16
  -1  -1  -3 7806.80 468.155  14
  -1   1  -3 7846.34 337.667   5
  -1   1  -3 8076.95 417.340  18
  -1   1  -3 8268.96 270.898  16
  -1   1  -3 7978.01 409.144  12
  -1  -1  -3 7247.61 425.984  12
  -1  -1  -3 7784.16 483.017  11
  -1   1  -3 8473.52 329.267  20
  -1  -1  -3 7690.16 477.332  10
  -1   1  -3 8049.24 523.658   1
  -1  -1  -3 7413.11 475.421   1
  -1  -1  -2 158794. 3183.17   3
  -1  -1  -2 164001. 3338.54  14
  -1   1  -2 175954. 3341.57   4
  -1  -1  -2 168607. 3222.04  16
  -1   1  -2 167907. 3177.46  12
  -1  -1  -2 167188. 3278.66  12
  -1   1  -2 166168. 3394.75   1
  -1  -1  -2 159808. 3345.61  11
  -1   1  -2 157944. 3084.51  20
  -1  -1  -2 156022. 3314.58  10
  -1   1  -2 165322. 3075.32   5
  -1   1  -2 166672. 3283.10  18
  -1   1  -2 164810. 3070.19  16
  -1   1  -2 161067. 3443.46  17
  -1   1  -1 13749.8 375.154   5
  -1   1  -1 15171.9 557.083  17
  -1   1  -1 13519.5 428.686  16
  -1  -1  -1 14308.7 508.207  14
  -1  -1  -1 14649.3 530.360   8
  -1  -1  -1 15032.4 513.082  13
  -1   1  -1 14421.0 540.985   8
  -1   1  -1 14815.5 510.193   4
  -1   1  -1 15245.8 394.274  12
  -1  -1  -1 14831.7 455.297  12
  -1  -1  -1 14498.9 485.917  16
  -1  -1  -1 14190.9 510.125  11
  -1   1  -1 15465.9 423.430  20
  -1  -1  -1 14827.3 373.191  18
  -1  -1  -1 13898.9 478.089  10
  -1   1   0 156808. 3063.38  17
  -1  -1   0 156546. 3031.57  16
  -1   1   0 155337. 2998.22  16
  -1  -1   0 162374. 2966.12  15
  -1   1   0 160704. 3053.04   8
  -1  -1   0 155488. 3030.77   8
  -1  -1   0 156541. 2998.63  14
  -1   1   0 157316. 3063.11  13
  -1  -1   0 157970. 3015.47  13
  -1   1   0 155570. 2988.22   4
  -1  -1   0 158781. 2990.70   2
  -1  -1   0 157639. 3031.31  11
  -1  -1   0 156976. 3045.38  20
  -1  -1   0 149182. 2875.08  19
  -1  -1   0 159835. 2964.52  18
  -1  -1   1 1456.57 151.068  17
  -1   1   1 1348.69 146.088  16
  -1  -1   1 1194.79 123.271   9
  -1  -1   1 1365.50 109.877  15
  -1  -1   1 1224.06 131.789   8
  -1   1   1 1155.69 142.637   8
  -1  -1   1 1361.81 144.607  13
  -1   1   1 1562.09 159.479  13
  -1   1   1 1159.21 88.5869   4
  -1  -1   1 1249.18 144.811   4
  -1  -1   1 1145.37 140.797  20
  -1  -1   1 1095.34 130.603  18
  -1   1   2 233933. 4303.58  19
  -1  -1   2 228866. 4303.62  18
  -1  -1   2 220756. 4270.28   5
  -1  -1   2 226215. 4139.53   9
  -1   1   2 222975. 4258.87  16
  -1  -1   2 217972. 4307.87   8
  -1   1   2 221463. 4319.73   8
  -1  -1   2 224789. 4321.67   4
  -1   1   2 226684. 4355.91  13
  -1  -1   2 209920. 4335.07  17
  -1   1   2 221670. 4160.67   6
  -1   1   2 223132. 4224.60  11
  -1  -1   2 221347. 4249.07  20
  -1   1   2 223089. 4349.65  10
  -1  -1   2 224925. 4275.29   6
  -1  -1   3 19.1599 167.540  17
  -1   1   3 173.025 111.145   1
  -1  -1   3 186.410 85.6452   9
  -1   1   3 150.471 103.847  16
  -1  -1   3 128.461 96.7115   5
  -1  -1   3 306.770 108.419  18
  -1   1   3 90.9952 106.459  14
  -1   1   3-81.8400 141.366   8
  -1   1   3 136.292 155.862  13
  -1   1   3 163.744 101.175  11
  -1  -1   3 146.092 133.707   4
  -1  -1   3 232.267 125.618  20
  -1   1   3-38.4717 99.4566   6
  -1  -1   3 58.8947 122.137   6
  -1  -1   4 60915.7 1558.47  20
  -1  -1   4 58673.0 1374.64   9
  -1   1   4 62975.5 1496.40  16
  -1   1   4 60875.5 1341.51   3
  -1   1   4 61166.1 1205.19   4
  -1  -1   4 60857.0 1591.75   4
  -1   1   4 61361.4 1745.73  13
  -1   1   4 55988.5 1514.50   6
  -1  -1   4 61958.6 1646.69   6
  -1  -1   4 59393.8 1775.71  17
  -1  -1   4 63023.9 1585.16   5
  -1  -1   5 1881.29 361.964  17
  -1  -1   5 1464.70 173.761   9
  -1   1   5 2060.31 223.577  16
  -1   1   5 2121.51 190.569   3
  -1  -1   5 2214.93 218.980  14
  -1  -1   5 1518.09 241.369   4
  -1   1   5 1605.38 291.730  13
  -1   1   5 1830.60 139.192   4
  -1  -1   5 1869.17 247.078  20
  -1   1   5 2169.38 254.766   6
  -1  -1   5 1981.24 301.156   6
  -1   1   6 97502.5 2125.12   3
  -1   1   6 91144.1 2165.86  16
  -1  -1   6 87453.1 2276.78  20
  -1   1   6 90980.6 1923.99   4
  -1  -1   6 93389.0 2330.79   4
  -1   1   6 90829.6 2634.58  13
  -1  -1   6 89557.0 2059.44   9
  -1   1   6 88323.1 2301.13   6
  -1  -1   6 94985.8 2488.45   6
  -1   1   6 87902.9 2118.46  18
  -1  -1   6 94729.3 2750.60  17
  -1  -1   7 1205.13 387.872  17
  -1   1   7 392.746 187.240   6
  -1  -1   7 574.077 147.708   9
  -1  -1   7 720.761 190.849  20
  -1   1   7 687.856 127.099   4
  -1  -1   7 1093.21 241.106   4
  -1  -1   7 432.593 209.196   6
  -1  -1   8 34163.3 1089.83   9
  -1   1   8 34143.5 1004.49   4
  -1  -1   8 33139.6 1292.99   4
  -1   1   8 30988.5 1318.83   6
  -1  -1   8 33688.9 1451.66   6
  -1  -1   8 33314.3 1287.83  20
  -1  -1   8 32877.2 1667.60  17
  -1  -1   9-157.079 286.587  17
  -1  -1   9 207.225 112.905   9
  -1  -1   9-83.3790 191.009   6
  -1   1   9 66.7432 254.784  13
  -1   1   9-64.2507 100.830   4
  -1  -1   9 152.630 187.142   4
  -1  -1   9-11.8563 132.442  20
  -1   1   9 156.286 194.622   6
  -1   1  10 30710.9 1732.49  13
  -1  -1  10 32433.5 1391.90   4
  -1   1  10 28896.5 1419.86   6
  -1  -1  10 31754.2 1563.00   6
  -1  -1  10 33023.9 1852.52  17
  -1  -1  11 937.007 358.267  17
  -1  -1  11 603.338 292.154   6
  -1   1  11 1338.17 458.060  13
  -1  -1  11 1507.78 345.884   4
  -1   1  11 1195.11 311.730   6
  -1  -1  12 12493.5 1244.94  17
  -1  -1  12 13755.2 940.128   4
  -1   1  12 14366.2 1290.14  13
  -1   1  12 13063.2 1028.40   6
  -1  -1  12 12361.6 1056.12   6
  -1   1  13 284.127 309.614  13
  -1   1  13-51.6228 201.639   6
  -1  -1  13 560.192 273.740   6
  -1   1  14 19067.8 1588.23   8
  -1   1  14 16109.0 1284.81   6
  -1  -1  14 19904.8 1494.76   6
  -1   3 -13 2381.95 600.150   1
  -1   3 -12 22193.8 1701.07   1
  -1  -3 -12 20420.1 1515.49  14
  -1   3 -12 17555.9 1245.86  12
  -1  -3 -12 19390.2 1426.75  12
  -1  -3 -12 17832.3 1478.99  10
  -1  -3 -11-201.624 209.254  14
  -1   3 -11-315.973 270.216  12
  -1  -3 -11 204.701 216.559  12
  -1   3 -11-341.211 372.334   1
  -1  -3 -11-134.186 288.949  10
  -1   3 -10 29343.1 1824.74   1
  -1  -3 -10 30502.9 1715.46  14
  -1   3 -10 30658.4 1483.20  12
  -1  -3 -10 31362.0 1671.82  12
  -1  -3 -10 31808.8 1493.87   7
  -1  -3 -10 28155.0 1717.77  10
  -1   3  -9 3451.07 607.865   1
  -1  -3  -9 3688.00 616.813  10
  -1  -3  -9 3743.62 570.915  14
  -1   3  -9 2725.12 399.700  12
  -1  -3  -9 3353.72 531.914  12
  -1  -3  -9 3331.68 455.604   7
  -1  -3  -8 48782.3 2022.67  14
  -1   3  -8 47502.2 2160.73   1
  -1   3  -8 48870.2 1727.68  12
  -1  -3  -8 49439.8 1926.25  12
  -1  -3  -8 48587.0 2064.07  10
  -1   3  -7 205.233 118.935   5
  -1   3  -7 295.332 101.667  16
  -1  -3  -7 411.006 264.934  14
  -1   3  -7 86.1085 225.641   1
  -1   3  -7 370.232 166.686  12
  -1  -3  -7 422.921 227.443  12
  -1  -3  -7 499.793 248.912  11
  -1  -3  -7 566.805 286.448  10
  -1  -3  -6 39404.1 1637.25  14
  -1   3  -6 40542.0 1732.32   1
  -1   3  -6 40097.7 1317.18  12
  -1  -3  -6 40321.0 1515.56  12
  -1  -3  -6 37556.9 1589.92  11
  -1  -3  -6 41801.7 1701.10  10
  -1   3  -6 40006.7 1214.58   5
  -1   3  -6 40247.0 1192.67  16
  -1  -3  -6 38441.6 919.498  18
  -1   3  -5 2316.77 169.143   9
  -1  -3  -5 2561.01 184.326  18
  -1  -3  -5 2361.54 404.947  10
  -1   3  -5 2741.81 266.744   5
  -1   3  -5 2062.39 245.171  16
  -1  -3  -5 2712.85 281.520   3
  -1  -3  -5 2356.29 414.238  14
  -1   3  -5 2267.51 257.022  12
  -1  -3  -5 2599.69 340.938  12
  -1   3  -5 2443.54 422.480   1
  -1  -3  -5 2147.17 353.000  11
  -1   3  -4 36933.1 1012.69   9
  -1   3  -4 37498.1 1194.24  16
  -1  -3  -4 38646.4 1475.37  14
  -1   3  -4 37707.4 1052.01  12
  -1  -3  -4 37505.2 1267.10  12
  -1  -3  -4 37702.0 1428.63  10
  -1  -3  -4 36447.3 1416.01  11
  -1   3  -4 36618.7 1469.92   1
  -1  -3  -4 38122.3 1002.14  18
  -1   3  -4 37434.0 1121.84   5
  -1   3  -3 7786.68 433.780   5
  -1   3  -3 7209.26 467.920  16
  -1  -3  -3 7151.50 563.097  14
  -1   3  -3 7042.97 315.976  12
  -1  -3  -3 7697.89 462.600  12
  -1   3  -3 6925.63 383.351   9
  -1  -3  -3 7993.13 598.384  11
  -1  -3  -3 7327.37 551.837  10
  -1  -3  -3 7332.56 384.778  18
  -1   3  -2 44953.2 1270.84   5
  -1   3  -2 45910.4 1567.53   8
  -1  -3  -2 44489.0 1271.15   2
  -1  -3  -2 44997.3 1494.55  14
  -1  -3  -2 44863.5 1206.77  12
  -1  -3  -2 46013.6 1499.94  11
  -1  -3  -2 43037.6 913.507   6
  -1  -3  -2 46989.6 1491.42  10
  -1   3  -2 47724.4 1397.22  16
  -1   3  -1 1414.05 238.746  16
  -1   3  -1 1727.61 120.506  15
  -1  -3  -1 1725.22 281.962  14
  -1   3  -1 1766.92 317.210   8
  -1   3  -1 1110.90 272.549  13
  -1  -3  -1 1858.50 166.061  12
  -1  -3  -1 1849.00 229.148   2
  -1  -3  -1 1377.87 278.750  11
  -1  -3  -1 1556.01 189.933  19
  -1  -3   0 85246.5 2211.11  17
  -1   3   0 88053.7 1850.94  15
  -1   3   0 87589.6 2320.74   8
  -1  -3   0 84699.9 2191.39  14
  -1  -3   0 89500.6 2126.67   4
  -1   3   0 84387.9 2310.52  13
  -1  -3   0 87540.3 2144.09   2
  -1  -3   0 86460.6 2277.89  11
  -1   3   0 86783.4 2232.86  16
  -1  -3   0 85038.5 1940.39  19
  -1  -3   1 3870.92 376.085  17
  -1   3   1 3842.04 391.167  16
  -1   3   1 4131.84 408.398   8
  -1   3   1 4066.69 420.864  13
  -1  -3   1 3964.33 367.227   4
  -1  -3   2 103442. 2106.96  15
  -1   3   2 99640.3 2576.83  16
  -1   3   2 104547. 2645.15   8
  -1  -3   2 101842. 2557.83   4
  -1   3   2 100402. 2632.21  13
  -1   3   2 104111. 2227.60   4
  -1  -3   2 99762.6 2573.62  17
  -1  -3   2 103515. 2511.63  20
  -1  -3   3 95.7193 123.549  20
  -1  -3   3 3.78849 176.703  17
  -1   3   3-79.7060 161.788  16
  -1  -3   3 169.266 70.0518  15
  -1   3   3 58.5692 171.818   8
  -1   3   3 266.839 200.307  13
  -1  -3   3 237.918 217.985   4
  -1   3   3 212.354 77.1378   4
  -1  -3   4 101858. 2724.11  17
  -1   3   4 96480.8 2555.42  16
  -1  -3   4 99196.6 2103.52  15
  -1   3   4 95334.8 2653.12   8
  -1  -3   4 95094.0 2618.67   4
  -1   3   4 95872.7 2678.67  13
  -1   3   4 96511.8 1890.31   4
  -1  -3   4 102972. 2430.31  20
  -1  -3   5 6680.10 629.277  17
  -1   3   5 7879.58 593.152  16
  -1  -3   5 6511.43 384.562  15
  -1   3   5 8154.63 650.131   8
  -1   3   5 7064.10 632.605  13
  -1  -3   5 7131.51 482.857  20
  -1  -3   5 5891.95 563.091   4
  -1  -3   5 6375.54 535.190   6
  -1   3   6 44274.1 1572.60  16
  -1   3   6 44221.7 1752.42   8
  -1  -3   6 43765.0 1681.57   4
  -1   3   6 43981.7 1788.96  13
  -1  -3   6 45726.7 1416.25  20
  -1  -3   6 45179.4 1652.82   6
  -1  -3   6 44348.6 1821.42  17
  -1   3   7-12.8261 179.026  16
  -1  -3   7-146.092 243.042  17
  -1   3   7-50.7537 217.137   8
  -1   3   7-302.697 295.360  13
  -1  -3   7-145.562 217.622   4
  -1  -3   7 46.0197 188.910   6
  -1  -3   7 0.51902 101.209  20
  -1   3   8 27158.0 1242.77  16
  -1   3   8 28943.7 1522.32   8
  -1  -3   8 26556.5 1364.39   4
  -1   3   8 26791.2 1519.37  13
  -1   3   8 27177.7 1158.60   6
  -1  -3   8 26881.8 1393.52   6
  -1  -3   8 29242.0 1075.32  20
  -1  -3   8 25495.8 1521.93  17
  -1   3   9 2730.25 406.099  16
  -1   3   9 3076.93 541.948   8
  -1   3   9 2603.52 524.895  13
  -1  -3   9 1904.05 398.861   4
  -1   3   9 2164.26 336.153   6
  -1  -3   9 2238.76 456.944   6
  -1  -3   9 3383.04 617.051  17
  -1   3  10 25329.5 1270.57  16
  -1   3  10 25274.1 1598.76   8
  -1  -3  10 25727.4 1438.34   4
  -1   3  10 25523.7 1648.95  13
  -1   3  10 24503.2 1238.24   6
  -1  -3  10 25753.4 1502.33   6
  -1  -3  10 26582.0 1723.77  17
  -1  -3  11 539.435 409.705  17
  -1   3  11 690.830 319.981   8
  -1   3  11 983.181 433.401  13
  -1  -3  11 623.099 291.684   4
  -1  -3  11 342.219 270.113   6
  -1   3  12 23556.4 1702.11   8
  -1  -3  12 24289.4 1514.77   4
  -1   3  12 26586.7 1861.91  13
  -1  -3  12 24384.5 1638.38   6
  -1  -3  12 27305.5 1932.10  17
  -1  -3  13-17.6117 359.812  17
  -1   3  13 707.290 363.649   8
  -1  -3  13 202.055 225.616   4
  -1   5 -11 546.190 399.456   1
  -1  -5 -11 183.032 210.459  12
  -1  -5 -11-186.141 253.823   7
  -1  -5 -11-190.820 352.462  10
  -1   5 -10 8631.59 1079.42   1
  -1  -5 -10 8437.22 1004.91  14
  -1  -5 -10 7902.82 849.800  12
  -1  -5 -10 9083.39 933.874   7
  -1  -5 -10 9423.82 1064.22  10
  -1  -5  -9 327.130 265.897  14
  -1   5  -9 226.990 282.184   1
  -1  -5  -9 465.166 290.879  12
  -1  -5  -9 228.013 243.503  11
  -1  -5  -9 363.749 263.257  10
  -1  -5  -8 31089.7 1815.26  14
  -1   5  -8 34098.6 1958.21   1
  -1  -5  -8 32737.6 1595.09  12
  -1  -5  -8 31897.2 1816.38  11
  -1  -5  -8 34897.4 1905.93  10
  -1   5  -7-24.4462 283.064   1
  -1  -5  -7 210.956 253.477  14
  -1  -5  -7-281.849 219.391  12
  -1  -5  -7-159.818 215.457  11
  -1  -5  -7 319.518 343.707  10
  -1   5  -6 25343.6 1184.53  16
  -1  -5  -6 24112.8 1443.78  14
  -1  -5  -6 23336.3 1179.24  12
  -1   5  -6 24599.9 1491.95   1
  -1  -5  -6 23663.9 1424.09  11
  -1  -5  -6 26708.4 1500.26  10
  -1   5  -5-29.6449 225.515   1
  -1   5  -5 787.173 258.982  16
  -1  -5  -5 372.392 289.674  14
  -1  -5  -5 17.7205 138.548  12
  -1  -5  -5 294.835 246.949  11
  -1  -5  -5-201.190 219.538  10
  -1   5  -4 52767.9 1654.40   5
  -1   5  -4 51383.3 1842.67  16
  -1  -5  -4 48272.6 2010.78  14
  -1  -5  -4 51261.4 1617.34  12
  -1  -5  -4 47217.4 1977.72  11
  -1  -5  -4 53785.3 2076.50  10
  -1   5  -3 317.383 197.232  16
  -1   5  -3-112.845 148.517   5
  -1  -5  -3 2.60949 222.280  14
  -1   5  -3 417.090 310.925   8
  -1  -5  -3 145.767 115.006  12
  -1  -5  -3-104.219 259.173  11
  -1  -5  -3-144.889 236.653  10
  -1   5  -2 29480.5 1232.70   5
  -1   5  -2 29279.0 1338.82  16
  -1  -5  -2 27700.0 1375.75  14
  -1   5  -2 29575.3 1487.19   8
  -1  -5  -2 28027.3 1191.66   2
  -1  -5  -2 29184.2 1427.10  11
  -1  -5  -2 30806.4 1448.50  10
  -1   5  -1 73.3335 196.209  16
  -1  -5  -1-217.880 232.568  14
  -1   5  -1 84.3730 230.924   8
  -1  -5  -1-105.123 159.904   2
  -1  -5  -1-132.040 228.417  11
  -1   5  -1-229.050 291.115  13
  -1   5   0 57010.8 2000.21  16
  -1   5   0 54716.2 2081.45   8
  -1  -5   0 54908.7 1932.40  14
  -1   5   0 56679.7 2118.58  13
  -1  -5   0 52120.0 1813.14   2
  -1  -5   0 52119.9 1985.81  11
  -1  -5   0 53251.1 1585.87  19
  -1  -5   1 253.760 223.068  17
  -1   5   1 517.613 254.739  16
  -1  -5   1 267.186 238.079  14
  -1   5   1 73.0518 227.989   8
  -1   5   1 195.412 219.344  13
  -1  -5   1 135.222 190.910   4
  -1  -5   1 462.984 320.442  11
  -1  -5   1 374.030 234.750   2
  -1  -5   1 44.5245 95.6962  19
  -1   5   2 35122.9 1556.84  16
  -1  -5   2 35251.5 1556.07  17
  -1   5   2 35434.1 1613.15   8
  -1   5   2 34444.3 1606.73  13
  -1  -5   2 35318.0 1489.21   4
  -1  -5   2 34942.7 1216.44   6
  -1  -5   3 63.4117 122.286   6
  -1  -5   3-126.429 238.518  17
  -1   5   3-160.207 243.264  16
  -1   5   3 217.865 288.884   8
  -1   5   3 277.056 249.010  13
  -1  -5   3-140.835 240.020   4
  -1   5   4 69319.3 2399.32  16
  -1   5   4 70326.0 2500.92   8
  -1  -5   4 64995.0 2327.39   4
  -1   5   4 68903.5 2493.08  13
  -1  -5   4 69023.3 2433.76  17
  -1  -5   4 69105.0 2135.55   6
  -1  -5   5 935.535 385.323  17
  -1   5   5 594.260 282.650  16
  -1   5   5 439.200 254.942   8
  -1   5   5 375.700 285.984  13
  -1  -5   5 318.175 268.985   4
  -1  -5   5 167.384 163.169   6
  -1  -5   6 24279.7 1458.58  17
  -1   5   6 24899.9 1372.44  16
  -1   5   6 25574.2 1488.33   8
  -1   5   6 22664.0 1433.35  13
  -1  -5   6 23969.4 1391.55   4
  -1  -5   6 22999.2 1250.82   6
  -1  -5   7 344.083 226.616  17
  -1   5   7-66.3610 215.604  16
  -1   5   7-209.369 286.426   8
  -1   5   7 549.225 356.694  13
  -1  -5   7 168.060 212.904   6
  -1  -5   7 22.8352 241.549   4
  -1  -5   8 24103.5 1605.28  17
  -1   5   8 27966.7 1534.28  16
  -1   5   8 25240.5 1622.18   8
  -1  -5   8 26793.0 1597.59   4
  -1   5   8 25699.0 1661.77  13
  -1  -5   8 25097.4 1460.42   6
  -1  -5   9 120.855 266.810  17
  -1   5   9 360.919 289.076  16
  -1  -5   9 83.0615 253.130   6
  -1   5   9-162.097 336.164   8
  -1   5   9-53.1059 285.079  13
  -1  -5   9 98.2490 213.842   4
  -1  -5  10 12128.2 1247.42  17
  -1   5  10 13586.8 1098.37  16
  -1  -5  10 11634.1 1123.32   4
  -1   5  10 14566.0 1351.00  13
  -1   5  10 11387.7 1163.97   8
  -1  -5  10 11491.8 1077.67   6
  -1  -5  11-478.574 410.254  17
  -1   5  11-142.639 303.485   8
  -1  -5  11 45.0471 272.375   4
  -1  -5  11-16.5845 309.406   6
  -1  -7  -7-284.952 332.252  10
  -1  -7  -7-604.652 370.866  11
  -1   7  -6 10133.0 1139.94   1
  -1  -7  -6 10034.2 1071.30  14
  -1  -7  -6 9847.53 1062.55  11
  -1  -7  -6 9047.37 1024.39  10
  -1   7  -5 495.709 302.736  16
  -1  -7  -5 303.951 207.072  14
  -1   7  -5 1087.54 464.896   1
  -1  -7  -5 107.338 211.997  11
  -1  -7  -5 212.844 268.863  10
  -1   7  -4 14503.0 1123.63  16
  -1  -7  -4 13821.7 1197.86  14
  -1  -7  -4 15243.0 1272.94  11
  -1  -7  -4 16434.5 1305.14  10
  -1   7  -3 1898.61 428.709  16
  -1  -7  -3 2942.91 543.758  14
  -1   7  -3 2318.95 586.677   8
  -1  -7  -3 1957.57 511.740  10
  -1  -7  -3 2737.32 583.496  11
  -1   7  -2 8714.12 864.884  16
  -1  -7  -2 9247.32 931.885  14
  -1   7  -2 10570.9 1076.29   8
  -1  -7  -2 7574.29 860.760  11
  -1  -7  -2 10223.4 1007.04  10
  -1   7  -1 235.568 255.066  16
  -1  -7  -1-3.44830 226.313  14
  -1  -7  -1 125.408 195.943   2
  -1  -7  -1 94.3788 248.503  11
  -1   7  -1 69.1385 235.889   8
  -1  -7  -1 81.2006 238.433  10
  -1   7   0 22977.7 1467.00  16
  -1   7   0 23661.4 1597.40   8
  -1  -7   0 21601.4 1383.10  14
  -1   7   0 24344.1 1621.49  13
  -1  -7   0 24656.5 1370.37   2
  -1  -7   0 20768.4 1426.64  11
  -1   7   1-28.9801 209.099  16
  -1  -7   1 420.231 251.589  14
  -1   7   1-328.521 353.089   8
  -1   7   1 275.008 233.039  13
  -1  -7   1 884.660 324.664   2
  -1  -7   1-362.820 280.964  11
  -1   7   2 20125.4 1462.34   8
  -1  -7   2 19773.9 1264.04  14
  -1   7   2 17164.4 1360.58  13
  -1  -7   2 18588.8 1246.71   2
  -1  -7   2 20235.3 1424.15  11
  -1   7   2 20191.9 1408.46  16
  -1  -7   3 582.445 383.824  17
  -1   7   3 894.189 383.665  16
  -1  -7   3-145.266 203.579  14
  -1   7   3 688.003 339.606   8
  -1   7   3 582.857 310.059  13
  -1  -7   3 108.770 187.127   2
  -1  -7   3 527.523 337.472  11
  -1  -7   4 26545.6 1653.09  17
  -1   7   4 26886.5 1668.36  16
  -1   7   4 26270.0 1710.35   8
  -1  -7   4 23345.3 1488.06   4
  -1   7   4 25128.4 1695.89  13
  -1  -7   4 21853.7 1448.26   2
  -1  -7   4 23976.6 1565.12  11
  -1   7   5 160.082 311.660  16
  -1   7   5 255.322 335.280   8
  -1   7   5 60.4703 277.808  13
  -1  -7   5-41.8561 273.165   4
  -1  -7   5 226.221 277.542  17
  -1  -7   6 14647.3 1288.78  17
  -1   7   6 14680.2 1261.47  16
  -1   7   6 13562.1 1285.18   8
  -1  -7   6 12395.4 1150.17   4
  -1   7   6 12225.0 1225.98  13
  -1  -7   7 618.695 383.815  17
  -1   7   7 808.651 358.259  16
   0   0 -14 6765.77 868.186   1
   0   0 -13 517.685 407.580  10
   0   0 -13 405.971 345.273  12
   0   0 -13-369.916 327.900   1
   0   0 -12 34629.8 2017.85  10
   0   0 -12 33663.9 1872.41   1
   0   0 -12 33759.1 1819.29  12
   0   0 -11 635.772 339.320   1
   0   0 -11 437.288 307.903  10
   0   0 -11 52.1567 193.625  12
   0   0 -10 24754.3 1376.72  12
   0   0 -10 25886.0 1573.59  10
   0   0 -10 29345.5 1126.09  18
   0   0 -10 26412.8 1503.92   1
   0   0  -9 298.948 254.109   1
   0   0  -9 2.46693 220.972  12
   0   0  -9-10.7328 111.740  18
   0   0  -9 175.903 278.034  10
   0   0  -8 63501.2 1583.51   7
   0   0  -8 63098.8 2123.86  12
   0   0  -8 62009.9 2325.46  10
   0   0  -8 64160.1 1751.85  18
   0   0  -8 64498.7 2271.75   1
   0   0  -7 166.256 62.8187  16
   0   0  -7-80.2429 206.005   1
   0   0  -7 139.084 90.2146   7
   0   0  -7 132.725 197.589  12
   0   0  -7 221.094 135.260  18
   0   0  -6 39604.5 1524.61   1
   0   0  -6 37282.1 911.469  16
   0   0  -6 36026.6 1488.74  10
   0   0  -6 38840.9 1128.16  18
   0   0  -6 39304.4 1013.58   7
   0   0  -6 36574.7 1340.30  12
   0   0  -5-0.70215 46.3741  16
   0   0  -5-147.244 162.463  14
   0   0  -5-60.6073 177.309   1
   0   0  -5-24.2913 149.314  12
   0   0  -5 44.3725 63.5947   7
   0   0  -5 147.581 191.577  10
   0   0  -5 49.7678 102.688  18
   0   0  -4 107258. 2652.88   1
   0   0  -4 108938. 2123.77  16
   0   0  -4 107185. 2468.56  14
   0   0  -4 115481. 2328.22   4
   0   0  -4 111482. 2174.61   7
   0   0  -4 112925. 2514.61  12
   0   0  -4 104547. 2631.82  10
   0   0  -4 106901. 2275.56  18
   0   0  -3 44.3187 73.5074   4
   0   0  -3 42.8752 41.0811  16
   0   0  -3 28.7308 110.620  14
   0   0  -3-101.631 166.250   1
   0   0  -3 30.4318 119.027  12
   0   0  -3-23.2497 55.5224   7
   0   0  -3 26.3011 73.4270  18
   0   0  -3 79.2182 152.323  10
   0   0  -2 181319. 3871.26   1
   0   0  -2 197012. 3766.28  14
   0   0  -2 200779. 3693.77   4
   0   0  -2 206305. 3800.96  12
   0   0  -2 197688. 3892.17  10
   0   0  -2 203407. 3670.61  18
   0   0   2 197874. 3758.64   5
   0   0   2 198334. 3743.61  14
   0   0   2 203611. 3681.91   4
   0   0   2 201194. 3790.71  12
   0   0   2 199858. 3770.14   6
   0   0   2 205676. 3907.17  10
   0   0   2 199990. 3669.57  18
   0   0   3-31.6978 123.500   6
   0   0   3 62.9262 86.9838  14
   0   0   3 128.070 94.1623  12
   0   0   3 120.653 93.8147   5
   0   0   3 19.3913 86.6484   4
   0   0   3 179.184 130.512   1
   0   0   3 92.1115 120.109  10
   0   0   3 39.7178 62.6904  18
   0   0   4 106920. 2391.46  14
   0   0   4 107416. 2303.14   4
   0   0   4 106939. 2467.95   6
   0   0   4 114394. 2307.76  18
   0   0   5 18.1180 106.766   4
   0   0   5 131.376 144.233   6
   0   0   5 98.1895 94.4055  18
   0   0   6 35773.0 1294.93   6
   0   0   6 36909.3 1126.71   4
   0   0   7 10.6089 116.735   4
   0   0   7 147.464 180.615   6
   0   0   8 61916.0 1766.39   4
   0   0   8 60310.5 2017.12   6
   0   0   9 293.262 222.102   6
   0   0   9 334.476 200.241   4
   0   0   9 508.002 246.649  20
   0   0  10 25695.3 1109.98   4
   0   0  10 24966.6 1348.35   6
   0   0  10 25124.1 1213.61  20
   0   0  10 25153.6 1619.12  17
   0   0  11 27.1972 332.732  17
   0   0  11 216.683 223.624   6
   0   0  12 31003.2 1695.90   6
   0   0  12 36413.2 2147.56  17
   0   0  13 329.844 394.005  17
   0   0  13 173.093 300.268   6
   0   0  14 7997.88 938.293   6
   0   2 -14 12462.0 1148.78  12
   0   2 -13 17.2750 282.481   1
   0   2 -13 74.1301 228.047  12
   0  -2 -13 96.3275 279.467  12
   0  -2 -13-262.195 272.646  10
   0   2 -12 25530.2 1722.28   1
   0  -2 -12 28569.1 1826.05  10
   0   2 -12 26374.9 1536.19  12
   0  -2 -12 25192.4 1612.43  12
   0  -2 -11 647.861 328.449  14
   0   2 -11 304.019 252.602   1
   0   2 -11 373.564 235.961  12
   0  -2 -11-191.788 258.417  12
   0  -2 -11 405.994 295.473  10
   0   2 -10 31259.0 1779.77   1
   0  -2 -10 30060.1 1577.03  14
   0   2 -10 30881.9 1494.14  12
   0  -2 -10 30837.4 1580.61  12
   0  -2 -10 30179.8 1290.36   7
   0  -2 -10 33259.1 1781.14  10
   0  -2  -9 22.4168 269.209  10
   0   2  -9-25.5952 216.539  18
   0  -2  -9 550.383 291.148  14
   0   2  -9 95.5613 186.713  12
   0  -2  -9-119.687 218.835  12
   0  -2  -9 261.267 172.841   7
   0   2  -9-52.7017 265.663   1
   0   2  -8 51770.5 2122.89   1
   0  -2  -8 49860.0 1898.61  14
   0   2  -8 50133.2 1759.54  12
   0  -2  -8 50623.7 1892.12  12
   0  -2  -8 49000.6 2025.44  10
   0   2  -8 47915.3 1743.19  18
   0   2  -7 5647.47 299.981  16
   0   2  -7 6088.25 658.039   1
   0  -2  -7 5603.25 562.060  14
   0  -2  -7 5775.73 284.271  18
   0   2  -7 6550.67 530.918  12
   0  -2  -7 6449.16 587.847  12
   0   2  -7 5055.83 418.163   5
   0  -2  -7 5765.27 626.341  10
   0   2  -7 5362.31 501.659  18
   0   2  -6 49326.7 1206.83  16
   0  -2  -6 48800.9 1683.82  14
   0   2  -6 46913.5 1779.09   1
   0   2  -6 48818.2 1510.52  12
   0  -2  -6 48705.5 1648.23  12
   0  -2  -6 45469.2 1657.40  11
   0  -2  -6 48220.8 1785.82  10
   0   2  -6 51365.6 1641.71  18
   0   2  -6 47789.9 1406.75   5
   0  -2  -6 46535.9 1121.32  18
   0   2  -5 2275.07 205.377  16
   0  -2  -5 2217.07 176.909  18
   0  -2  -5 1842.75 298.829  14
   0   2  -5 1732.12 224.227  12
   0  -2  -5 1845.83 272.689  12
   0   2  -5 1951.88 294.082  18
   0  -2  -5 1780.81 297.364  11
   0   2  -5 1876.46 230.184   5
   0   2  -5 1917.67 234.942  20
   0   2  -5 2425.20 367.361   1
   0  -2  -5 2014.28 367.771  10
   0   2  -4 79156.2 1680.50   9
   0   2  -4 79112.8 1820.39  16
   0  -2  -4 78361.3 1775.31   3
   0  -2  -4 80994.4 2154.17  14
   0   2  -4 81383.7 1870.06  12
   0  -2  -4 80541.1 2036.17  12
   0   2  -4 78097.2 2169.23   1
   0  -2  -4 77955.8 2097.29  11
   0   2  -4 77927.7 1926.61  20
   0  -2  -4 84609.5 1847.01   6
   0  -2  -4 81459.6 2196.53  10
   0   2  -4 83733.2 2125.61  18
   0   2  -4 78484.0 1879.27   5
   0  -2  -3 574.996 101.650   6
   0   2  -3 502.871 128.428  16
   0   2  -3 461.358 95.5772   9
   0   2  -3 394.324 110.478   5
   0  -2  -3 350.583 176.025  14
   0   2  -3 394.246 107.305  12
   0  -2  -3 300.460 134.663  12
   0   2  -3 567.089 207.670   1
   0  -2  -3 485.800 177.841  11
   0   2  -3 372.571 111.025  20
   0  -2  -3 401.259 180.942  10
   0   2  -3 468.904 159.181  18
   0   2  -2 85393.6 1866.69   5
   0   2  -2 81934.9 1788.94   9
   0   2  -2 80617.1 1882.39  16
   0   2  -2 80331.8 2050.64   8
   0  -2  -2 84297.1 2038.82  14
   0  -2  -2 82399.4 1763.14   2
   0   2  -2 80889.8 1629.22  12
   0  -2  -2 80838.2 1815.27  12
   0  -2  -2 83465.1 2002.99  11
   0  -2  -2 83802.9 1660.31   6
   0   2  -2 85682.5 1921.84  20
   0  -2  -2 78438.1 2004.45  10
   0   2  -2 80567.5 2001.36  18
   0   2  -1 4251.77 278.360   9
   0   2  -1 3783.12 296.824  16
   0   2  -1 3728.70 177.007  15
   0  -2  -1 3475.70 232.602   4
   0  -2  -1 3741.27 322.851  14
   0   2  -1 3496.66 321.594   8
   0   2  -1 3391.65 317.969  13
   0  -2  -1 3550.32 246.458   2
   0  -2  -1 3585.33 194.756  12
   0  -2  -1 4443.23 339.460  11
   0   2  -1 3963.18 285.777  20
   0  -2  -1 3731.39 257.099  18
   0  -2  -1 3242.87 245.323  19
   0   2   0 142517. 3069.23  16
   0   2   0 149584. 2854.41  15
   0   2   0 148661. 3132.29   8
   0  -2   0 142654. 2990.75   4
   0   2   0 143023. 3121.18  13
   0   2   0 149928. 2992.80   4
   0  -2   0 149265. 3033.68  18
   0  -2   0 142491. 3087.55  17
   0  -2   1 3646.69 325.387  17
   0   2   1 3464.29 312.924  16
   0   2   1 4094.52 337.319   8
   0   2   1 4081.70 337.163  13
   0  -2   1 3775.01 307.788   4
   0   2   1 3900.69 236.077   4
   0  -2   2 77712.4 2018.59  17
   0   2   2 83822.4 1987.65  16
   0  -2   2 80794.1 1604.40  15
   0   2   2 81905.1 2036.31   8
   0  -2   2 83988.5 2017.30   4
   0   2   2 80861.5 2028.33  13
   0   2   2 81650.3 1663.79   4
   0  -2   2 82538.7 1869.36  20
   0  -2   3 132.492 162.376  17
   0  -2   3 419.810 105.883   5
   0   2   3 668.543 227.030   8
   0   2   3 249.265 168.733  13
   0   2   3 391.422 149.741  16
   0   2   3 389.594 92.7388   2
   0   2   3 402.578 57.7159   4
   0  -2   3 222.564 182.166   4
   0  -2   3 295.209 102.008  20
   0  -2   4 78540.3 1900.69   5
   0   2   4 80687.3 1990.07  16
   0   2   4 76087.3 2166.32   8
   0  -2   4 76740.2 2091.73   4
   0   2   4 79089.7 1694.64   2
   0   2   4 77179.9 2182.99  13
   0   2   4 77914.9 1785.85   6
   0  -2   4 77573.7 1816.23  20
   0  -2   4 74422.8 2222.59  17
   0  -2   5 2162.87 390.290  17
   0   2   5 1910.14 249.888  16
   0   2   5 2205.61 354.590   8
   0   2   5 2455.00 396.421  13
   0  -2   5 2143.69 337.030   4
   0   2   5 2066.16 233.938   6
   0  -2   5 2315.92 231.473  20
   0   2   6 47139.7 1430.97  16
   0   2   6 43097.8 1695.51   8
   0  -2   6 45523.3 1586.71   4
   0   2   6 43519.1 1725.48  13
   0  -2   6 47280.4 1846.68  17
   0  -2   6 43489.4 931.243   7
   0   2   6 46836.8 1416.45   6
   0  -2   6 46907.8 1271.21  20
   0  -2   6 44932.3 1622.27   6
   0  -2   7 4403.30 615.805  17
   0   2   7 5506.32 447.540  16
   0   2   7 4503.67 182.346   4
   0   2   7 5656.41 618.184   8
   0   2   7 5419.65 626.083  13
   0  -2   7 4664.87 495.227   4
   0  -2   7 5694.73 388.329  20
   0   2   7 5205.31 450.643   6
   0  -2   7 4948.28 533.215   6
   0   2   8 48504.1 1578.01  16
   0  -2   8 47706.3 1784.25   4
   0   2   8 48768.5 2064.11  13
   0   2   8 48100.9 1657.00   6
   0  -2   8 48925.9 1899.38   6
   0   2   8 45850.3 1993.03   8
   0  -2   8 50938.6 1421.38  20
   0  -2   8 47820.1 2141.07  17
   0  -2   9 62.3125 293.882  17
   0  -2   9-41.6104 244.730   6
   0   2   9 11.8318 136.235  16
   0   2   9-197.354 275.343   8
   0   2   9 474.472 326.196  13
   0  -2   9-42.8031 185.178   4
   0   2   9 159.007 165.760   6
   0   2  10 28189.7 1694.49   8
   0  -2  10 31375.5 1506.76   4
   0   2  10 31004.0 1792.92  13
   0   2  10 29881.5 1426.85   6
   0  -2  10 30039.8 1593.86   6
   0  -2  10 33201.1 1911.60  17
   0  -2  11 480.483 385.736  17
   0   2  11 941.649 482.549   8
   0   2  11 781.901 400.274  13
   0  -2  11 246.962 237.376   4
   0   2  11 642.397 245.817   6
   0  -2  11 100.827 209.197   6
   0   2  12 26146.3 1799.99   8
   0   2  12 25170.5 1796.73  13
   0  -2  12 25931.2 1465.77   4
   0   2  12 25789.2 1455.13   6
   0  -2  12 25027.3 1627.62   6
   0  -2  12 26287.8 1898.39  17
   0  -2  13-423.267 464.572  17
   0   2  13 163.913 270.364   8
   0   2  13 233.885 301.903  13
   0   2  13 424.518 239.863   6
   0  -2  13 737.848 420.995   6
   0  -4 -12 13181.6 1251.35  14
   0  -4 -12 15426.3 1272.36  12
   0   4 -12 13934.4 1392.65   1
   0  -4 -12 16426.3 1444.73  10
   0   4 -11 75.9356 329.814   1
   0  -4 -11 702.512 347.423  14
   0  -4 -11 725.045 303.183  12
   0  -4 -11 782.892 298.855   7
   0  -4 -11 268.089 337.748  10
   0   4 -10 32147.5 1947.57   1
   0  -4 -10 29269.3 1750.59  14
   0  -4 -10 28122.3 1585.71  12
   0  -4 -10 30519.5 1838.52  10
   0  -4  -9-119.124 198.949  14
   0  -4  -9-103.674 165.660  12
   0  -4  -9-55.4191 279.822  11
   0  -4  -9-185.596 292.836  10
   0  -4  -8 20975.4 1331.98  14
   0   4  -8 20905.5 1385.58   1
   0  -4  -8 19671.7 1164.41  12
   0  -4  -8 20334.0 1294.94  11
   0  -4  -8 20790.4 1374.14  10
   0   4  -7 3294.18 532.088   1
   0   4  -7 3284.57 359.485  16
   0  -4  -7 3022.36 498.847  14
   0   4  -7 2346.65 299.504  12
   0  -4  -7 3358.61 449.903  12
   0  -4  -7 2925.58 491.004  11
   0  -4  -7 2584.70 488.801  10
   0   4  -6 39486.8 1396.99  16
   0  -4  -6 41590.1 1242.32   3
   0  -4  -6 40651.9 1760.79  14
   0   4  -6 40684.4 1355.20   5
   0   4  -6 38656.2 1217.30  12
   0  -4  -6 39212.3 1510.86  12
   0   4  -6 37858.7 1729.77   1
   0  -4  -6 40848.8 1720.65  11
   0  -4  -6 40232.3 1758.90  10
   0  -4  -5 380.784 265.585  10
   0   4  -5 383.475 163.029   5
   0  -4  -5-310.512 297.087  14
   0   4  -5 344.322 164.691  16
   0   4  -5 337.842 102.704  12
   0  -4  -5 426.656 205.123  12
   0  -4  -5 347.503 211.329  11
   0   4  -5 701.985 301.031   1
   0   4  -4 48922.7 1512.40   5
   0   4  -4 46954.6 1574.71  16
   0  -4  -4 44516.4 1752.03  14
   0   4  -4 46221.8 1074.87  12
   0  -4  -4 45866.2 1448.46  12
   0  -4  -4 45190.6 1717.86  11
   0  -4  -4 46029.6 1767.30  10
   0   4  -3 4857.95 447.867  16
   0   4  -3 4546.01 413.759   5
   0   4  -3 4916.24 550.098   8
   0  -4  -3 4624.20 544.099  14
   0  -4  -3 4568.29 377.682   2
   0  -4  -3 4997.97 368.247  12
   0  -4  -3 4844.35 244.475   6
   0  -4  -3 4651.88 492.997  11
   0  -4  -3 5737.19 565.115  10
   0   4  -2 87140.8 2566.11   8
   0  -4  -2 86009.1 2475.88  14
   0   4  -2 83868.5 2366.38  16
   0  -4  -2 83615.9 2169.94   2
   0  -4  -2 85921.6 1930.87  12
   0   4  -2 84668.7 2281.95   5
   0  -4  -2 84318.7 1773.01   6
   0  -4  -2 85012.1 2466.42  11
   0  -4  -2 87069.3 2519.10  10
   0   4  -1 836.273 253.646  16
   0   4  -1 257.479 86.7894  15
   0  -4  -1 288.421 193.431  14
   0   4  -1 251.958 235.525   8
   0   4  -1 442.767 227.178  13
   0  -4  -1 302.258 163.633  19
   0  -4  -1 277.848 116.822   4
   0  -4  -1 354.867 162.242   2
   0  -4  -1 413.143 239.072  11
   0  -4   0 50840.4 1743.05  17
   0   4   0 50505.8 1709.29  16
   0   4   0 50462.5 1774.98   8
   0  -4   0 48909.2 1564.31   4
   0   4   0 51388.8 1790.20  13
   0  -4   0 50137.2 1439.41  19
   0  -4   1 89.5673 198.037  17
   0   4   1 325.806 197.901  16
   0   4   1 341.186 257.447   8
   0   4   1 176.876 193.056  13
   0  -4   1 585.410 231.812   4
   0   4   2 84679.8 2452.31  16
   0   4   2 83664.6 2507.36   8
   0  -4   2 85041.5 2403.93   4
   0   4   2 79883.6 2469.77  13
   0  -4   2 87070.1 2504.64  17
   0  -4   3 4892.86 533.120  17
   0   4   3 4428.26 502.051  16
   0   4   3 5385.51 584.253   8
   0   4   3 4686.08 518.076  13
   0  -4   3 4757.47 523.334   4
   0  -4   4 46259.4 1824.02  17
   0   4   4 47555.8 1734.53  16
   0  -4   4 42689.0 1690.49   4
   0   4   4 46907.2 1816.13  13
   0   4   4 45173.3 1138.62   4
   0   4   4 47263.9 1808.92   8
   0  -4   5-3.71689 212.704  17
   0   4   5-2.03249 248.398   8
   0   4   5 18.1290 215.627  13
   0   4   5 71.6480 183.470  16
   0  -4   5 44.6329 233.529   4
   0  -4   6 41134.1 1839.57  17
   0   4   6 40003.5 1608.43  16
   0   4   6 34692.5 1664.99   8
   0  -4   6 35398.1 1618.75   4
   0   4   6 36681.5 1723.40  13
   0  -4   6 34785.2 1537.45   6
   0  -4   7 2453.20 504.909  17
   0   4   7 2661.86 411.556  16
   0   4   7 2897.98 525.645   8
   0   4   7 2926.44 542.699  13
   0  -4   7 2260.91 428.535   4
   0  -4   7 3886.36 535.883   6
   0  -4   8 20734.9 1425.96  17
   0   4   8 20990.1 1185.12  16
   0   4   8 18558.6 1305.10   8
   0  -4   8 17614.0 1187.51   4
   0   4   8 18923.8 1336.20  13
   0  -4   8 17775.3 1188.09   6
   0  -4   9 212.159 351.463  17
   0   4   9-169.818 190.490  16
   0   4   9-347.235 332.036   8
   0   4   9 418.393 294.941  13
   0  -4   9 287.306 267.820   4
   0  -4   9 318.201 316.077   6
   0  -4  10 28827.2 1901.63  17
   0   4  10 29442.6 1493.31  16
   0  -4  10 27213.6 1628.69   4
   0   4  10 31840.6 1946.11  13
   0  -4  10 27508.0 1667.07   6
   0   4  10 27975.1 1794.59   8
   0  -4  11 532.200 305.622   6
   0  -4  11 828.263 442.294  17
   0   4  11 858.423 364.021   8
   0   4  11 374.544 358.763  13
   0  -4  11 759.538 380.184   4
   0  -4  12 12138.4 1326.53  17
   0  -4  12 12683.2 1168.91   4
   0   6 -10 20160.3 1682.94   1
   0  -6 -10 20351.1 1584.05  11
   0  -6  -9 86.1160 294.496  10
   0  -6  -9-341.815 268.950  11
   0   6  -9-389.997 364.686   1
   0   6  -8 10502.2 1124.50   1
   0  -6  -8 7926.42 979.603  14
   0  -6  -8 8686.47 967.951  11
   0  -6  -8 12111.0 1164.96  10
   0  -6  -7 280.070 275.183  10
   0  -6  -7 311.308 257.174  14
   0   6  -7 1092.79 409.059   1
   0  -6  -7 900.885 359.512  11
   0   6  -6 23823.0 1290.63  16
   0  -6  -6 22376.3 1494.32  14
   0  -6  -6 23061.4 1491.36  11
   0   6  -6 23230.4 1553.19   1
   0  -6  -6 23592.1 1528.08  10
   0   6  -5 300.582 235.737  16
   0  -6  -5-535.820 368.734  14
   0  -6  -5 189.480 260.058  11
   0   6  -5 721.718 384.778   1
   0  -6  -5 15.1049 252.357  10
   0   6  -4 17441.7 1116.29  16
   0   6  -4 16658.4 1263.98   8
   0  -6  -4 16501.7 1186.81  14
   0  -6  -4 15252.5 1153.92  11
   0  -6  -4 18696.4 1292.12  10
   0   6  -3 83.0403 191.117  16
   0   6  -3 249.101 166.581   5
   0  -6  -3 49.0370 219.743  14
   0   6  -3-120.415 259.659   8
   0  -6  -3 320.102 179.804   2
   0  -6  -3 109.406 272.105  11
   0  -6  -3 598.881 280.387  10
   0   6  -2 38962.3 1649.79   5
   0   6  -2 38366.4 1743.77  16
   0   6  -2 39966.8 1921.14   8
   0  -6  -2 36772.8 1757.20  14
   0  -6  -2 38472.5 1543.21   2
   0  -6  -2 36942.3 1792.27  11
   0  -6  -2 40209.0 1883.77  10
   0   6  -1-183.420 256.943  16
   0  -6  -1 3.95495 233.522  14
   0   6  -1-208.648 270.675  13
   0   6  -1 324.067 262.970   8
   0  -6  -1-153.981 213.814   2
   0  -6  -1-178.256 233.133  11
   0  -6  -1 183.982 243.901  10
   0   6   0 21870.4 1289.34  16
   0   6   0 22996.8 1388.49   8
   0  -6   0 20732.9 1229.94  14
   0   6   0 20306.0 1325.96  13
   0  -6   0 20232.0 1128.60   2
   0  -6   0 18989.9 1250.68  11
   0  -6   0 22207.0 1001.18  19
   0   6   1-47.7699 260.194  16
   0  -6   1 281.360 241.524  14
   0   6   1-135.141 301.498   8
   0   6   1 221.332 218.070  13
   0  -6   1-67.3885 174.422   4
   0  -6   1 184.580 281.706  11
   0  -6   1 393.947 262.838   2
   0  -6   2 38599.6 1829.01  17
   0   6   2 39395.5 1830.42  16
   0   6   2 38267.7 1875.34   8
   0  -6   2 37966.5 1705.73   4
   0   6   2 41460.6 1949.77  13
   0  -6   3 357.563 298.288  17
   0   6   3-225.305 292.208  16
   0   6   3 120.112 216.255   8
   0   6   3-352.590 257.901  13
   0  -6   3 190.646 225.292   4
   0  -6   3-10.4222 157.712   6
   0  -6   4 16853.6 1234.59  17
   0   6   4 16838.9 1250.16   8
   0  -6   4 16348.2 1163.73   4
   0   6   4 16333.1 1236.11  13
   0  -6   4 17517.4 1003.43   6
   0   6   4 19438.1 1279.95  16
   0  -6   5 163.017 256.155  17
   0   6   5 210.292 205.543  16
   0   6   5-194.072 287.604   8
   0   6   5-357.364 273.151  13
   0  -6   5 106.699 213.509   4
   0  -6   5-115.191 206.004   6
   0  -6   6 23467.5 1561.65  17
   0   6   6 22370.6 1439.38  16
   0   6   6 22898.0 1552.46   8
   0  -6   6 22752.8 1472.35   4
   0   6   6 22962.9 1555.12  13
   0  -6   6 23415.5 1340.24   6
   0  -6   7 599.042 354.958  17
   0  -6   7 421.789 222.729   6
   0   6   7 10.9797 306.790  16
   0   6   7 761.177 425.087   8
   0   6   7 903.699 401.697  13
   0  -6   7 733.318 347.731   4
   0  -6   8 9489.51 1081.56  17
   0   6   8 9421.95 963.127  16
   0   6   8 9957.56 1096.97   8
   0   6   8 9319.22 1050.43  13
   0  -6   8 9151.58 1005.88   4
   0  -6   8 10027.2 965.847   6
   0  -6   9-166.174 314.160  17
   0   6   9 326.405 265.754  16
   0   6   9 872.462 479.321  13
   0  -6   9 513.836 345.584   6
   0   6  10 19252.9 1426.67  16
   0   8  -4 11334.2 1069.78  16
   0   8  -3-317.635 311.689  16
   0  -8  -3 434.382 296.841  10
   0   8  -2 14539.8 1233.68  16
   0  -8  -2 12037.3 1143.38  14
   0  -8  -2 11304.3 1153.34  10
   0   8  -1 828.314 404.986  16
   0  -8  -1 755.977 328.671  14
   0  -8  -1 988.526 404.101  10
   0   8   0 14605.3 1261.07  16
   0  -8   0 12849.6 1135.78  14
   0  -8   0 14815.8 1337.53  10
   0  -8   1 1036.90 383.043  14
   0   8   1 1231.13 481.867  13
   0  -8   1 576.638 318.504   2
   0  -8   2 10446.4 986.164  14
   0  -8   2 10995.1 1020.82   2
   0  -8   3 42.7880 254.570   2
   1   1 -14 21207.3 1522.36  12
   1   1 -13 360.076 321.583   1
   1   1 -13 550.740 300.349  12
   1  -1 -13-237.874 279.313  12
   1  -1 -13 29.2237 263.548  10
   1  -1 -12 14397.9 1276.12  10
   1   1 -12 13124.3 1068.23  12
   1  -1 -12 13236.9 1105.02  12
   1  -1 -12 12988.2 1104.62   1
   1   1 -12 13078.3 1145.70   1
   1   1 -11 1040.75 455.950  10
   1   1 -11 843.718 334.890   1
   1  -1 -11 1793.11 458.658  10
   1   1 -11 1187.66 323.711  12
   1  -1 -11 804.058 315.057  12
   1   1 -11 1562.08 317.622  18
   1  -1 -11 1692.70 436.693   1
   1   1 -10 32604.3 1676.24   1
   1  -1 -10 30138.7 1489.40  14
   1  -1 -10 33488.5 1627.79   1
   1   1 -10 30302.9 1495.35  12
   1  -1 -10 31263.3 1561.99  12
   1  -1 -10 31994.7 1726.21  10
   1   1 -10 32418.2 1352.83  18
   1   1 -10 33542.1 1826.63  10
   1  -1  -9 116.588 169.245  14
   1   1  -9 34.3952 243.471   1
   1  -1  -9 81.9740 202.975   1
   1   1  -9 300.798 251.685  12
   1  -1  -9-5.44292 211.782  12
   1  -1  -9 79.1177 105.350   7
   1  -1  -9 599.425 356.364  10
   1   1  -9 389.976 326.293  10
   1  -1  -9 69.5413 84.7189  18
   1   1  -9 226.594 164.763  18
   1   1  -8 34117.0 1582.05   1
   1  -1  -8 36037.7 1438.72  14
   1   1  -8 33334.1 1393.67  12
   1  -1  -8 33071.2 1450.83  12
   1  -1  -8 33599.8 1127.44   7
   1   1  -8 33886.1 1653.11  10
   1  -1  -8 35015.8 1617.87  10
   1  -1  -8 35765.5 1502.40   1
   1  -1  -8 36086.6 1085.82  18
   1   1  -8 33160.7 1273.94  18
   1   1  -7 743.510 299.410  10
   1  -1  -7 731.947 124.731   4
   1   1  -7 660.040 106.227  16
   1  -1  -7 948.097 270.116   1
   1  -1  -7 670.288 191.427  14
   1  -1  -7 241.898 243.081  10
   1  -1  -7 366.593 195.800  12
   1   1  -7 1063.68 224.712  12
   1   1  -7 374.150 218.212   1
   1  -1  -7 812.734 150.979  18
   1   1  -7 1200.48 244.653  18
   1  -1  -6 93475.8 2510.39   1
   1   1  -6 89166.4 2622.51   1
   1  -1  -6 94289.8 2432.56  14
   1  -1  -6 94723.1 2505.44  12
   1   1  -6 97621.8 2441.67  12
   1  -1  -6 96379.0 1997.03   4
   1   1  -6 94853.9 2356.57  18
   1  -1  -6 95624.0 2688.72  10
   1   1  -6 95318.4 2755.27  10
   1  -1  -6 93080.3 2088.90  18
   1   1  -6 94792.9 2341.42   5
   1   1  -5 2006.25 322.194   1
   1   1  -5 1671.66 238.982   5
   1  -1  -5 1715.42 178.423  18
   1  -1  -5 2103.27 267.729  14
   1  -1  -5 2040.68 148.133   4
   1  -1  -5 1601.43 256.925  12
   1   1  -5 1623.58 243.103  12
   1   1  -5 2535.59 290.487  18
   1  -1  -5 1947.13 289.050   1
   1   1  -5 1810.50 358.048  10
   1  -1  -5 1972.95 336.846  10
   1  -1  -4 63204.8 1509.57  16
   1  -1  -4 62418.4 1625.07  14
   1   1  -4 64967.9 1741.48   1
   1  -1  -4 64607.5 1433.39  18
   1  -1  -4 63561.7 1671.45  12
   1   1  -4 64241.9 1603.35  12
   1  -1  -4 62910.6 1262.04   4
   1  -1  -4 62471.7 1644.23  11
   1   1  -4 63785.8 1584.09  20
   1  -1  -4 61281.7 1773.99  10
   1   1  -4 64566.5 1852.99  10
   1   1  -4 63587.3 1621.01  18
   1   1  -4 64574.8 1587.92   5
   1   1  -3 104.753 96.8882  17
   1  -1  -3 107.223 78.4910   6
   1  -1  -3 172.638 146.267  10
   1  -1  -3 24.8703 64.9519  16
   1   1  -3 33.2504 105.637   5
   1  -1  -3 21.5979 113.409  14
   1   1  -3 172.715 136.008   1
   1  -1  -3 175.472 140.018  12
   1   1  -3 332.376 127.069  12
   1  -1  -3 25.0434 114.431  11
   1   1  -3 76.9405 87.2580  20
   1  -1  -3 2.87730 84.1398  18
   1   1  -3 205.596 123.564  18
   1   1  -3 121.557 66.2390   9
   1   1  -2 223098. 4237.71   5
   1  -1  -2 226446. 4247.78  16
   1  -1  -2 228801. 4296.19  14
   1  -1  -2 226649. 4315.04   8
   1   1  -2 212452. 4147.26   9
   1   1  -2 232945. 4307.36   4
   1  -1  -2 224031. 4341.49  13
   1  -1  -2 228482. 4224.97  12
   1  -1  -2 224018. 4212.30  11
   1  -1  -2 224492. 4155.78   6
   1   1  -2 222767. 4265.64  20
   1  -1  -2 212484. 4322.30  10
   1   1  -2 208362. 4269.06  18
   1   1  -2 219797. 4335.02  17
   1  -1  -1 1287.91 90.5744   4
   1   1  -1 1308.56 136.439  17
   1   1  -1 1271.07 137.477  16
   1  -1  -1 1280.17 136.603  16
   1   1  -1 1069.66 111.993   9
   1   1  -1 1306.95 110.009  15
   1   1  -1 1190.48 141.959   5
   1   1  -1 1413.31 147.682   8
   1  -1  -1 1510.40 150.811   8
   1  -1  -1 1342.34 151.137  13
   1   1  -1 1357.91 146.002   4
   1  -1  -1 1344.93 159.370  10
   1   1  -1 1206.98 135.464  20
   1   1  -1 1468.26 153.541  18
   1  -1  -1 1115.86 132.675  19
   1  -1   0 153317. 3035.42  17
   1   1   0 158413. 2978.94  17
   1   1   0 162648. 3028.00   9
   1   1   0 154886. 3009.13  16
   1  -1   0 158392. 2992.59  16
   1   1   0 158818. 2958.78  15
   1   1   0 159524. 2862.03  19
   1  -1   0 152731. 3035.22   8
   1   1   0 155551. 3008.40   8
   1   1   0 149991. 2952.26   4
   1  -1   0 151082. 3047.30  13
   1   1   0 153908. 2988.50  13
   1  -1   0 159367. 2967.85   4
   1   1   0 153167. 2859.85  12
   1   1   0 155269. 2936.12  18
   1   1   0 153484. 3034.48  20
   1  -1   1 14646.5 543.315  17
   1  -1   1 14355.2 429.704  16
   1   1   1 14044.5 477.103  16
   1  -1   1 14119.9 526.100   8
   1   1   1 13719.0 496.688  14
   1   1   1 14629.1 521.566   8
   1   1   1 14303.2 433.225   2
   1   1   1 13208.6 487.501  13
   1  -1   1 14241.6 497.881   4
   1  -1   1 14237.7 383.135  12
   1   1   1 14336.8 450.700  12
   1   1   1 13768.6 497.386  11
   1   1   1 14264.3 479.257  10
   1  -1   1 15602.9 513.421  18
   1  -1   2 158814. 3102.10   5
   1  -1   2 167941. 3288.53  18
   1  -1   2 164078. 3070.26  16
   1   1   2 167776. 3216.88  16
   1  -1   2 150770. 3416.58  17
   1   1   2 165795. 3329.61  14
   1   1   2 156258. 3376.39   8
   1   1   2 161665. 3368.93  13
   1   1   2 176478. 3417.43   1
   1  -1   2 164025. 3304.70   4
   1   1   2 168192. 3276.21  12
   1  -1   2 163509. 3176.85  12
   1   1   2 163296. 3328.50  11
   1   1   2 164165. 3103.49   6
   1  -1   2 164666. 3051.02  20
   1  -1   2 168553. 3386.16   1
   1   1   2 163609. 3330.12  10
   1   1   3 7853.33 361.718  16
   1   1   3 7109.76 480.510  13
   1  -1   3 7357.28 426.555   4
   1  -1   3 7497.51 387.274  12
   1   1   3 7689.03 286.525   4
   1   1   3 7537.81 366.558   6
   1  -1   3 7949.53 294.023  20
   1  -1   3 8088.33 363.742   5
   1  -1   3 7093.75 511.579  17
   1   1   4 78750.9 1711.00  16
   1   1   4 74295.7 1788.79   3
   1  -1   4 76010.7 1898.01   4
   1   1   4 76026.4 1592.44   4
   1  -1   4 73779.1 1556.83   7
   1   1   4 72316.4 1789.44   6
   1  -1   4 75506.1 1629.27  20
   1  -1   4 70738.8 2129.29  17
   1  -1   4 75163.5 1777.98   5
   1   1   5 17.5098 124.405   6
   1  -1   5 97.6777 43.9130   9
   1   1   5 157.522 101.510  16
   1  -1   5-133.895 260.051  17
   1  -1   5 123.629 45.6406   7
   1  -1   5-27.2582 151.728   4
   1   1   5 215.085 73.4799  18
   1   1   5-16.9134 72.7677   4
   1  -1   5 253.022 95.9153  20
   1   1   6 95626.7 2101.96  18
   1   1   6 99766.1 2209.29  16
   1  -1   6 100882. 2503.75   4
   1   1   6 99848.6 2150.90   4
   1  -1   6 93670.7 1990.94   9
   1   1   6 101327. 2484.14   6
   1  -1   6 98395.1 2233.59  20
   1  -1   6 97650.5 2625.62   6
   1  -1   6 99211.0 2955.79  17
   1  -1   7 659.865 109.261   9
   1   1   7 672.272 130.160  18
   1   1   7 873.840 165.261  16
   1  -1   7 937.875 102.309   9
   1  -1   7 775.771 272.766   6
   1  -1   7 707.535 348.236  17
   1  -1   7 1344.41 261.538   4
   1  -1   7 743.629 158.730  20
   1   1   7 1234.82 179.664   4
   1   1   7 595.798 192.056   6
   1  -1   8 43114.5 1130.23   9
   1   1   8 43318.4 1279.76   4
   1  -1   8 44313.9 1579.65   4
   1   1   8 41484.9 1579.87   6
   1  -1   8 47106.9 1373.18  20
   1  -1   8 41123.1 1696.12   6
   1  -1   8 43861.5 2003.79  17
   1  -1   9-143.184 337.661  17
   1   1   9 34.1136 99.2986   4
   1  -1   9-184.564 192.243   4
   1   1   9 107.883 177.328   6
   1  -1   9-0.52559 207.353   6
   1  -1  10 53848.3 1940.59   4
   1   1  10 54472.6 2463.54  13
   1   1  10 53982.4 2036.41   6
   1  -1  10 50893.0 2106.47   6
   1  -1  10 48641.5 2389.57  17
   1  -1  11 238.686 299.725  17
   1  -1  11-52.5727 230.477   6
   1   1  11 483.700 324.729  13
   1  -1  11 623.291 266.264   4
   1   1  11 136.316 172.211   6
   1   1  12 14515.4 1374.29  13
   1   1  12 16103.7 1179.70   6
   1  -1  12 17337.0 1303.94   6
   1   1  12 19021.9 1559.50  17
   1  -1  12 18444.0 1554.15  17
   1  -1  13 464.579 400.023  17
   1   1  13 1090.85 531.341  17
   1   1  13 996.136 501.178  13
   1   1  13 246.663 264.032   6
   1  -1  13 582.748 347.580   6
   1   1  14 9798.37 999.081   6
   1  -3 -13 308.097 214.205  14
   1   3 -13 356.707 215.136  12
   1  -3 -13 645.141 312.310  12
   1  -3 -13 233.184 305.871  10
   1   3 -12 27209.0 1796.16   1
   1  -3 -12 25411.8 1628.53  14
   1   3 -12 24632.6 1435.52  12
   1  -3 -12 25457.9 1607.61  12
   1  -3 -12 26435.3 1796.47  10
   1  -3 -11 822.180 357.695  14
   1   3 -11 690.635 257.572  12
   1  -3 -11 468.233 280.997  12
   1   3 -11 392.697 310.227   1
   1  -3 -11 1006.54 443.087  10
   1   3 -10 26156.1 1630.88   1
   1  -3 -10 25900.9 1503.58  14
   1   3 -10 26701.9 1330.81  12
   1  -3 -10 24415.1 1424.61  12
   1  -3 -10 28796.2 1704.41  10
   1   3  -9 2998.87 545.101   1
   1   3  -9 2323.03 336.361   5
   1  -3  -9 3111.82 506.404  14
   1   3  -9 2536.81 381.054  12
   1  -3  -9 3254.63 478.426  12
   1   3  -9 2759.90 454.094  18
   1  -3  -9 2170.44 459.296  10
   1   3  -8 27742.5 965.545  16
   1  -3  -8 27650.1 1409.74  14
   1   3  -8 29714.5 1539.68   1
   1   3  -8 27903.1 1197.14  12
   1  -3  -8 28737.4 1353.77  12
   1  -3  -8 25839.6 1359.25  11
   1  -3  -8 28853.0 1537.04  10
   1   3  -8 27736.3 1145.13   5
   1   3  -8 27404.6 1345.44  18
   1   3  -7 130.185 145.175   5
   1   3  -7 11.6103 117.917  16
   1  -3  -7-161.438 215.947  14
   1  -3  -7-297.529 314.232  10
   1   3  -7 189.839 138.724  12
   1  -3  -7-89.4758 208.558  12
   1  -3  -7 50.0931 182.390  11
   1   3  -7 40.1422 242.128   1
   1   3  -7-4.35939 193.045  18
   1  -3  -7-15.3768 75.7713  18
   1   3  -6 44988.2 1365.70  16
   1  -3  -6 44942.4 1268.02  18
   1  -3  -6 46002.6 1725.62  14
   1   3  -6 45629.7 1743.50   1
   1   3  -6 44533.8 1370.47  12
   1  -3  -6 45591.3 1565.68  12
   1  -3  -6 44591.1 1645.59  11
   1  -3  -6 46915.5 1807.60  10
   1   3  -6 45273.0 1674.72  18
   1   3  -6 44286.4 1430.87   5
   1   3  -6 43631.8 1158.98   9
   1   3  -5 7181.15 472.341  16
   1  -3  -5 7488.71 374.302   3
   1  -3  -5 7393.95 614.850  14
   1   3  -5 6729.52 588.360   1
   1  -3  -5 7270.20 628.463  10
   1   3  -5 6455.88 400.790  12
   1  -3  -5 7222.20 513.363  12
   1  -3  -5 6986.36 567.605  11
   1   3  -5 6804.75 405.492   9
   1   3  -5 7031.99 587.128  18
   1   3  -5 7657.36 504.532   5
   1   3  -4 98773.7 2441.20   5
   1   3  -4 96116.5 2415.87  16
   1  -3  -4 99100.3 2686.76  14
   1   3  -4 100858. 2145.18  12
   1  -3  -4 98024.9 2399.42  12
   1  -3  -4 99594.3 2600.92  11
   1  -3  -4 104997. 2204.46   6
   1  -3  -4 104611. 2752.53  10
   1   3  -4 97105.7 2632.49  18
   1   3  -3 24.7897 120.741  16
   1   3  -3 123.617 158.654  18
   1   3  -3 99.8346 134.693   5
   1   3  -3 433.636 238.008   8
   1  -3  -3 260.680 214.839  14
   1  -3  -3 287.975 104.838   2
   1   3  -3 60.5155 41.5566  12
   1  -3  -3 182.943 118.620  12
   1  -3  -3 334.954 185.216  11
   1  -3  -3 44.6326 61.2278   6
   1  -3  -3 231.578 222.442  10
   1   3  -2 100303. 2438.54   5
   1   3  -2 101689. 2468.53  16
   1  -3  -2 100756. 2604.52  10
   1   3  -2 102968. 2609.31   8
   1  -3  -2 100979. 2580.28  14
   1  -3  -2 99476.3 2208.57   4
   1  -3  -2 98064.5 2244.14   2
   1  -3  -2 102655. 2150.79  12
   1  -3  -2 103735. 2547.46  11
   1  -3  -2 98041.2 2386.83  19
   1   3  -2 100060. 2523.11  18
   1   3  -1 4413.02 387.440  16
   1   3  -1 3558.54 253.395  15
   1  -3  -1 3887.67 319.550   4
   1   3  -1 4132.72 412.897   8
   1   3  -1 3462.21 376.657  13
   1  -3  -1 3681.86 194.258  12
   1  -3  -1 4299.01 337.476  19
   1  -3   0 83190.6 2252.83  17
   1   3   0 85438.8 1973.98  15
   1   3   0 85629.3 2261.11   8
   1   3   0 87946.7 2266.87  13
   1  -3   0 84807.6 2090.79   4
   1   3   0 84860.2 2214.02  16
   1   3   1 1887.41 292.452  16
   1   3   1 1719.54 294.434   8
   1   3   1 1681.39 276.263  13
   1  -3   1 2114.29 327.505  17
   1   3   1 1567.04 151.085  12
   1  -3   1 1524.24 243.591   4
   1  -3   2 44525.9 1541.97  17
   1   3   2 45118.0 1468.67  16
   1   3   2 45157.8 1519.26   8
   1   3   2 43605.6 1491.59  13
   1  -3   2 44919.4 1463.40   4
   1   3   2 45577.5 1180.27   4
   1   3   3 8201.29 567.838  16
   1  -3   3 6669.40 588.059  17
   1   3   3 7918.71 609.363   8
   1   3   3 7274.48 338.721   4
   1  -3   3 7099.64 565.689   4
   1   3   3 7520.06 592.027  13
   1   3   4 35860.6 1329.09  16
   1  -3   4 36946.1 871.189  15
   1   3   4 34492.8 1444.55   8
   1  -3   4 37439.8 1522.76  17
   1  -3   4 37474.1 1424.83   4
   1   3   4 36845.9 876.236   4
   1   3   4 36782.0 1458.93  13
   1  -3   5 2724.99 451.672  17
   1   3   5 2811.15 358.124  16
   1  -3   5 1901.35 335.703   4
   1   3   5 3657.42 500.670   8
   1   3   5 3209.69 454.331  13
   1  -3   5 2032.20 240.170  20
   1   3   6 39829.8 1454.14  16
   1   3   6 37259.1 1663.00   8
   1  -3   6 38596.6 1589.83   4
   1   3   6 37258.9 1664.74  13
   1   3   6 37744.7 1203.12   6
   1  -3   6 38327.3 1154.93  20
   1  -3   6 36203.3 1716.50  17
   1  -3   7 16.6800 267.365  17
   1  -3   7 356.748 116.059  20
   1   3   7 410.920 207.660  16
   1   3   7 733.998 320.374   8
   1   3   7 728.542 365.474  13
   1  -3   7 313.009 270.288   4
   1   3   7 195.002 150.656   6
   1  -3   7-73.7558 202.219   6
   1   3   8 47284.7 1688.26  16
   1   3   8 45035.0 2056.38   8
   1  -3   8 45637.3 1876.44   4
   1   3   8 45579.7 2073.98  13
   1   3   8 47301.1 1594.20   6
   1  -3   8 43746.6 1899.97   6
   1  -3   8 44768.7 2134.42  17
   1  -3   9 4435.35 716.577  17
   1   3   9 3275.00 444.753  16
   1   3   9 2643.33 531.307   8
   1   3   9 2322.82 480.851  13
   1  -3   9 2460.22 477.088   4
   1   3   9 2739.74 376.915   6
   1  -3   9 3194.12 548.802   6
   1   3  10 29901.7 1815.08   8
   1  -3  10 28263.0 1563.69   4
   1   3  10 30773.5 1870.95  13
   1  -3  10 30781.0 1700.01   6
   1  -3  10 32064.5 1951.25  17
   1  -3  11-489.821 428.927  17
   1   3  11 212.648 311.397   8
   1   3  11 358.952 345.484  13
   1  -3  11 99.4326 235.466   4
   1  -3  11-7.10964 255.643   6
   1   3  12 16621.1 1489.08   8
   1  -3  12 18604.9 1337.94   4
   1   3  12 16933.7 1525.31  13
   1  -3  12 20128.9 1497.17   6
   1  -3  12 20472.5 1687.73  17
   1  -3  13 864.298 324.667   4
   1  -5 -12 16897.4 1331.02  12
   1  -5 -11-294.633 399.545  10
   1   5 -11-301.848 299.185   1
   1  -5 -11-100.292 218.477  14
   1  -5 -11 225.192 251.388  12
   1  -5 -10 13109.9 1209.18  14
   1   5 -10 13081.6 1250.77   1
   1  -5 -10 12796.7 1037.51  12
   1  -5 -10 12307.6 1134.74  11
   1  -5 -10 12462.9 1217.46  10
   1  -5  -9-304.573 289.757  14
   1  -5  -9 169.526 208.423  12
   1  -5  -9 447.770 278.874  11
   1   5  -9 495.398 403.993   1
   1  -5  -9 372.031 262.504  10
   1  -5  -8 26957.5 1619.63  14
   1   5  -8 27174.2 1651.83   1
   1  -5  -8 24151.6 1310.59  12
   1  -5  -8 26528.8 1571.75  11
   1  -5  -8 27070.2 1654.95  10
   1  -5  -7-110.231 271.718  10
   1   5  -7-50.3545 138.217  16
   1  -5  -7-34.4844 180.952  14
   1  -5  -7 76.7264 166.649  12
   1   5  -7-65.7577 272.399   1
   1  -5  -7 41.4365 210.817  11
   1   5  -6 25183.1 1217.41  16
   1  -5  -6 24451.4 1428.18  14
   1  -5  -6 25087.0 1158.53  12
   1  -5  -6 23103.4 1360.82  11
   1   5  -6 25176.7 1447.73   1
   1  -5  -6 25478.7 1490.95  10
   1   5  -5 674.871 247.391  16
   1   5  -5 736.075 223.295   5
   1  -5  -5 312.787 244.980  14
   1  -5  -5 401.310 165.658  12
   1  -5  -5 908.909 296.109  11
   1  -5  -5 382.997 263.663  10
   1   5  -4 70128.0 2181.51   5
   1   5  -4 71502.9 2282.12  16
   1   5  -4 69762.0 2517.02   8
   1  -5  -4 67569.4 2427.80  14
   1  -5  -4 68326.4 1876.12  12
   1  -5  -4 67260.8 2369.26  11
   1  -5  -4 68555.7 2461.22  10
   1   5  -3 43.3924 188.403  16
   1   5  -3 332.740 239.393   5
   1  -5  -3-103.336 210.597  14
   1   5  -3-154.216 274.741   8
   1  -5  -3 189.619 107.684  12
   1  -5  -3 403.988 178.914   2
   1  -5  -3-119.223 250.182  11
   1  -5  -3 124.059 211.638  10
   1   5  -2 34468.0 1444.43   5
   1   5  -2 32924.4 1468.36  16
   1   5  -2 33838.0 1587.95   8
   1  -5  -2 34921.0 1551.52  14
   1  -5  -2 33686.3 1290.55   2
   1  -5  -2 34232.3 1323.32  19
   1  -5  -2 32970.5 1509.66  11
   1  -5  -2 37234.7 1651.17  10
   1   5  -1 459.883 260.954  16
   1  -5  -1 133.101 221.019  14
   1   5  -1 285.015 244.191   8
   1   5  -1-542.555 305.642  13
   1  -5  -1 84.6625 132.038   4
   1  -5  -1 386.579 196.298   2
   1  -5  -1 655.648 310.728  11
   1  -5  -1 520.768 190.279  19
   1   5   0 56709.9 2025.70  16
   1  -5   0 55544.9 1695.09  19
   1   5   0 53830.3 2058.59   8
   1  -5   0 52960.1 1808.02   4
   1   5   0 53870.7 2042.76  13
   1  -5   1-51.0725 213.970  17
   1   5   1 49.2771 219.909  16
   1   5   1 32.8167 223.488   8
   1   5   1 16.7615 238.490  13
   1  -5   1 81.5098 173.589   4
   1  -5   2 28172.8 1427.23  17
   1   5   2 29737.6 1418.59  16
   1   5   2 28672.1 1456.18   8
   1  -5   2 27659.8 1319.10   4
   1   5   2 28988.5 1441.61  13
   1  -5   3-213.952 295.890  17
   1   5   3-399.707 304.561  16
   1   5   3 63.9430 234.890   8
   1   5   3 476.849 308.125  13
   1  -5   3-298.551 254.401   4
   1  -5   4 50711.4 2088.34  17
   1   5   4 49137.7 1959.87  16
   1   5   4 48676.0 2050.61   8
   1  -5   4 47481.5 1937.30   4
   1   5   4 47233.0 2006.16  13
   1  -5   5 369.052 288.583  17
   1   5   5 185.049 338.056   8
   1   5   5 271.293 297.843  16
   1   5   5 275.282 257.646  13
   1  -5   5 179.152 279.085   4
   1  -5   6 22916.7 1468.56  17
   1   5   6 22455.1 1309.04  16
   1   5   6 20999.1 1390.76   8
   1  -5   6 22492.8 1367.85   4
   1   5   6 24521.0 1494.97  13
   1  -5   6 23513.7 1306.99   6
   1  -5   7-450.983 264.361  17
   1   5   7 78.2813 187.752  16
   1   5   7 252.506 319.103   8
   1   5   7 318.702 293.618  13
   1  -5   7 409.889 314.601   4
   1  -5   7 524.296 275.922   6
   1  -5   8 28731.4 1832.73  17
   1   5   8 30320.3 1612.16  16
   1   5   8 31299.5 1859.47   8
   1  -5   8 30366.9 1724.08   4
   1   5   8 33434.4 1934.33  13
   1  -5   8 32029.2 1720.66   6
   1  -5   9 299.285 274.030  17
   1   5   9 171.127 236.669  16
   1   5   9 860.463 409.589   8
   1   5   9-60.2270 283.462  13
   1  -5   9 426.641 315.055   4
   1  -5   9 292.555 284.281   6
   1  -5  10 9782.96 1148.07  17
   1  -5  10 8509.78 963.791   6
   1   5  10 7425.74 958.338   8
   1   5  10 8332.26 1048.95  13
   1  -5  10 8184.02 943.154   4
   1  -7  -8 14208.9 1305.11  11
   1  -7  -7 1136.52 408.304  10
   1  -7  -7 616.070 303.453  11
   1   7  -7 272.782 231.181   1
   1   7  -6 13804.2 1080.70  16
   1  -7  -6 14713.9 1293.47  14
   1  -7  -6 14681.0 1267.75  11
   1   7  -6 14065.2 1278.73   1
   1  -7  -6 13335.6 1242.70  10
   1   7  -5 778.983 279.464  16
   1  -7  -5-544.288 371.397  14
   1  -7  -5 191.992 275.995  10
   1  -7  -5 23.9639 248.178  11
   1   7  -4 27317.5 1566.11  16
   1   7  -4 25326.7 1718.63   8
   1  -7  -4 23781.5 1570.89  14
   1  -7  -4 22908.0 1551.74  11
   1  -7  -4 27799.3 1736.61  10
   1   7  -3 586.034 271.312  16
   1  -7  -3 82.7698 192.854  14
   1   7  -3 257.880 279.326   8
   1  -7  -3 184.343 214.122  11
   1  -7  -3 253.921 265.204  10
   1   7  -2 20854.0 1375.75  16
   1   7  -2 19218.3 1436.50   8
   1  -7  -2 18325.6 1314.51  14
   1  -7  -2 18239.0 1338.63  11
   1  -7  -2 21050.6 1481.91  10
   1   7  -1 292.701 288.224  16
   1   7  -1 265.458 237.849   5
   1  -7  -1 558.547 306.770  14
   1   7  -1 707.460 382.646   8
   1  -7  -1 166.293 229.679   2
   1  -7  -1 394.210 307.596  11
   1  -7  -1-112.434 292.626  10
   1   7   0 23937.5 1499.05  16
   1   7   0 23638.7 1565.63   8
   1  -7   0 20921.6 1362.03  14
   1   7   0 19549.7 1437.43  13
   1  -7   0 20823.4 1249.13   2
   1  -7   0 24253.5 1533.87  11
   1   7   1-471.361 354.349  16
   1  -7   1 54.3135 217.862   4
   1  -7   1 471.990 290.949  14
   1   7   1 282.906 312.749   8
   1   7   1-143.557 274.944  13
   1  -7   1-252.163 251.668   2
   1  -7   1-90.9548 259.119  11
   1  -7   2 10336.2 1016.38  17
   1   7   2 8373.61 910.025  16
   1  -7   2 9570.05 876.648  14
   1   7   2 8192.24 944.753   8
   1   7   2 7795.08 907.586  13
   1  -7   2 9122.00 873.940   2
   1  -7   2 7301.05 781.385   4
   1  -7   2 7863.20 894.493  11
   1  -7   3 795.178 386.338  17
   1   7   3 1789.98 473.346  16
   1   7   3 2521.46 546.231   8
   1   7   3 1855.22 464.347  13
   1  -7   3 2514.65 525.484   4
   1  -7   4 13578.1 1214.94  17
   1   7   4 12652.1 1142.23  16
   1  -7   4 13909.8 1149.24   4
   1   7   4 15893.9 1328.38  13
   1   7   4 11961.3 1163.84   8
   1  -7   5 457.938 265.101  17
   1   7   5 1104.96 450.137  16
   1   7   5 251.894 345.522   8
   1   7   5 347.459 314.106  13
   1  -7   5 326.625 319.292   4
   1  -7   6 8748.41 1039.79  17
   1   7   6 8228.41 940.564  16
   1   7   6 9454.39 1088.80   8
   1   7   6 9074.24 1047.49  13
   1  -7   6 9523.43 1016.43   4
   1   7   7 466.399 337.224  16
   2   0 -14 13680.0 1216.00  12
   2   0 -14 16110.0 1480.98  10
   2   0 -13 378.039 275.514   1
   2   0 -13-491.675 425.355  10
   2   0 -13 49.5255 234.793  12
   2   0 -12 18250.5 1273.81  12
   2   0 -12 19919.7 1309.80   1
   2   0 -12 18252.3 1434.23  10
   2   0 -11 171.716 332.691  10
   2   0 -11-94.0837 136.940  18
   2   0 -11-50.4229 174.854  12
   2   0 -11 280.187 264.447   1
   2   0 -10 10954.5 989.886  10
   2   0 -10 13971.3 977.226  12
   2   0 -10 14470.3 797.455  18
   2   0 -10 14104.7 995.424   1
   2   0  -9 27.2874 208.522   1
   2   0  -9 182.464 165.329  18
   2   0  -9-58.7844 49.1912   7
   2   0  -9-46.3586 210.095  12
   2   0  -9 251.210 256.321  10
   2   0  -8 65747.5 1493.19   7
   2   0  -8 64138.6 2102.16  12
   2   0  -8 67395.4 2390.19  10
   2   0  -8 70596.7 2208.75   1
   2   0  -8 67484.3 1859.48  18
   2   0  -7 17.8257 159.871   1
   2   0  -7 48.6389 55.6914  16
   2   0  -7-109.694 133.543  14
   2   0  -7 287.003 213.424  12
   2   0  -7 64.7815 60.1944   7
   2   0  -7-139.695 226.591  10
   2   0  -7-124.813 122.581  18
   2   0  -6 56060.5 1377.55  16
   2   0  -6 55751.3 1559.80  14
   2   0  -6 57604.5 1903.69  10
   2   0  -6 55547.7 1695.93  12
   2   0  -6 55019.0 1497.91  18
   2   0  -6 56847.1 1724.91   1
   2   0  -5 81.3177 74.2407  16
   2   0  -5-2.12444 134.495   1
   2   0  -5 27.7733 109.888  14
   2   0  -5 36.6956 201.055  10
   2   0  -5 41.1015 170.432  12
   2   0  -5-13.1212 64.8268   4
   2   0  -5 288.862 152.085   5
   2   0  -5 198.098 111.860  18
   2   0  -4 157670. 3315.50   1
   2   0  -4 151508. 3139.96  16
   2   0  -4 157888. 3212.72  18
   2   0  -4 158479. 3148.75  14
   2   0  -4 165517. 3147.46   4
   2   0  -4 157003. 3505.57  10
   2   0  -4 158692. 3332.57   5
   2   0  -3 92.5446 103.880  18
   2   0  -3 4.17920 125.930   5
   2   0  -3-48.0426 93.6066   1
   2   0  -3 147.091 73.5053  14
   2   0  -3 70.9657 76.2510   4
   2   0  -3 87.0253 97.6286   6
   2   0  -3-27.0954 147.771  10
   2   0  -2 83052.3 1767.24  18
   2   0  -2 86171.0 1611.10  14
   2   0  -2 84582.6 1766.24   6
   2   0  -2 82426.3 1813.24  10
   2   0  -2 83997.1 1786.83   5
   2   0  -2 84437.4 1639.86   1
   2   0  -1 35.7413 37.2137   2
   2   0  -1-37.5415 52.8307  18
   2   0  -1 5.23499 40.2379  10
   2   0   0 120521. 2244.32   3
   2   0   0 120258. 2211.62  15
   2   0   0 111955. 2253.12   7
   2   0   1 76.5099 49.3264   9
   2   0   1 4.92746 52.7556  15
   2   0   1 164.246 83.5735   3
   2   0   1 124.555 80.7598   4
   2   0   1 13.6262 62.9662  12
   2   0   1 19.8401 64.1778   7
   2   0   1 33.5005 113.335   1
   2   0   1-57.8474 77.9946  10
   2   0   2 79122.1 1560.93  18
   2   0   2 79395.3 1578.07   9
   2   0   2 70994.7 1915.71   1
   2   0   2 76840.3 1815.29  14
   2   0   2 75659.3 1740.76  12
   2   0   2 77459.1 1656.82   7
   2   0   2 80008.0 1692.82   4
   2   0   2 74924.5 1805.02  10
   2   0   3 82.2890 63.5155   9
   2   0   3 99.9877 75.5340   7
   2   0   3-43.1285 97.8485   4
   2   0   3 164.478 72.9913  18
   2   0   4 193586. 3744.70  18
   2   0   4 192603. 3896.80   4
   2   0   5-134.127 127.062   4
   2   0   5-28.9045 54.5742  18
   2   0   6 68059.6 1843.08   4
   2   0   6 72591.2 2065.78   6
   2   0   7 462.609 217.478   6
   2   0   7 165.423 162.436   4
   2   0   8 85529.1 2565.82   6
   2   0   8 83007.3 2277.59   4
   2   0   8 85591.3 2950.81  17
   2   0   9-32.8835 304.466  17
   2   0   9 171.462 166.519   4
   2   0   9 4.51587 204.877   6
   2   0  10 35927.1 1425.05   4
   2   0  10 35375.4 1673.80   6
   2   0  10 37742.0 2043.42  17
   2   0  11 379.410 347.195  17
   2   0  11 571.966 294.650   6
   2   0  12 23543.7 1515.62   6
   2   0  12 24017.7 1792.92  17
   2   0  13 8.01459 317.849  17
   2   0  13 563.302 374.230   6
   2   2 -14 13477.0 1170.92  12
   2   2 -13 599.404 318.198   1
   2   2 -13 11.6692 257.694  12
   2  -2 -13 286.603 248.033  12
   2  -2 -13 626.832 391.662  10
   2   2 -12 25918.4 1624.99   1
   2  -2 -12 22939.1 1428.99  14
   2   2 -12 23995.6 1431.10  12
   2  -2 -12 23838.9 1504.17  12
   2  -2 -12 22059.3 1621.04  10
   2   2 -12 24510.7 1358.22  18
   2  -2 -11 1228.87 331.162  14
   2   2 -11 1927.34 467.795   1
   2   2 -11 803.422 253.467  18
   2   2 -11 885.125 256.280  12
   2  -2 -11 682.347 355.373  12
   2  -2 -11 1475.28 494.114  10
   2   2 -10 28700.1 1618.86   1
   2  -2 -10 31244.1 1525.28  14
   2   2 -10 32285.7 1489.04  12
   2  -2 -10 31013.1 1544.86  12
   2  -2 -10 31858.0 1746.37  10
   2   2 -10 30800.4 1435.13  18
   2   2  -9 2160.79 335.997   5
   2  -2  -9 1627.90 335.055  14
   2   2  -9 2023.41 361.308  18
   2   2  -9 1362.79 297.225  12
   2  -2  -9 1994.02 384.325  12
   2   2  -9 1725.36 394.859   1
   2  -2  -9 1977.41 437.608  10
   2   2  -8 68984.0 1712.06  16
   2   2  -8 66598.8 2374.67   1
   2  -2  -8 69683.6 2227.33  14
   2  -2  -8 68289.7 2242.56  12
   2   2  -8 71323.7 2143.14  12
   2  -2  -8 68268.6 2465.60  10
   2  -2  -8 70315.8 1743.72  18
   2   2  -8 71200.1 2082.84   5
   2   2  -8 69195.4 2172.06  18
   2   2  -7 23.5473 86.7424  16
   2   2  -7 28.1750 135.043   5
   2   2  -7 504.638 262.803   1
   2  -2  -7-11.7456 159.876  14
   2  -2  -7 149.723 217.250  10
   2   2  -7-2.46748 189.819  18
   2  -2  -7-215.690 203.656  12
   2   2  -7 87.1264 153.104  12
   2  -2  -7-37.7853 167.338  11
   2  -2  -7 72.2605 107.026  18
   2   2  -6 79841.4 1909.47  16
   2  -2  -6 78237.8 2234.21  14
   2   2  -6 81846.1 2343.62   1
   2  -2  -6 80605.3 2238.68  12
   2   2  -6 81644.4 2099.44  12
   2  -2  -6 77653.9 2186.05  11
   2  -2  -6 87217.2 2502.92  10
   2  -2  -6 78521.4 1910.33  18
   2   2  -6 81993.7 2259.47  18
   2   2  -6 77177.6 2100.29   5
   2   2  -5 1259.93 184.745  16
   2   2  -5 1784.04 192.438   9
   2   2  -5 1062.42 204.609   5
   2  -2  -5 860.804 196.422  14
   2   2  -5 1084.97 269.013   1
   2  -2  -5 1254.75 243.020  12
   2   2  -5 1338.62 200.485  12
   2  -2  -5 1141.61 218.788  11
   2   2  -5 1316.31 267.292  18
   2  -2  -5 1012.88 266.486  10
   2  -2  -5 1403.33 197.039  18
   2   2  -4 109110. 2495.85   5
   2   2  -4 107108. 2356.32   9
   2   2  -4 106254. 2371.89  16
   2  -2  -4 99479.9 2027.89   3
   2  -2  -4 109925. 2602.24  14
   2  -2  -4 110609. 2482.71  12
   2   2  -4 108896. 2332.52  12
   2  -2  -4 108155. 2479.32  11
   2   2  -4 108571. 2542.71   1
   2  -2  -4 109637. 2694.91  10
   2   2  -4 107814. 2583.63  18
   2   2  -3 7515.12 462.192   5
   2   2  -3 6823.38 409.418  16
   2   2  -3 7189.41 473.872   8
   2  -2  -3 7374.69 488.944  14
   2   2  -3 7578.26 409.527   9
   2  -2  -3 7131.41 241.406   4
   2  -2  -3 7045.96 266.987   2
   2   2  -3 6664.89 452.562  18
   2  -2  -3 7695.17 407.507  12
   2  -2  -3 7118.17 432.718  11
   2  -2  -3 7539.60 369.320   6
   2  -2  -3 7070.23 494.493  10
   2  -2  -3 7431.67 459.483  19
   2   2  -2 58445.7 1557.70   5
   2   2  -2 61697.7 1500.94   9
   2   2  -2 59406.6 1523.15  16
   2   2  -2 57929.1 1560.10   8
   2  -2  -2 60263.8 1297.03   4
   2  -2  -2 59937.4 1531.22  11
   2  -2  -2 59771.6 1634.47  10
   2  -2  -2 56239.7 1524.97  19
   2   2  -2 59033.4 1566.21  18
   2   2  -1 9795.72 466.836  17
   2  -2  -1 8874.19 499.661  17
   2   2  -1 9501.48 488.291  16
   2   2  -1 8688.29 407.597  15
   2   2  -1 9089.28 480.640   8
   2   2  -1 9446.65 479.898  13
   2  -2  -1 9458.88 407.649   4
   2   2  -1 9781.25 473.659  18
   2  -2   0 75068.2 1903.94  17
   2   2   0 80784.6 1804.25  17
   2   2   0 76290.3 1856.39  16
   2   2   0 80221.2 1778.16  15
   2   2   0 75970.6 1858.24   8
   2   2   0 77331.7 1754.42   4
   2   2   0 74668.6 1820.20  13
   2  -2   0 75356.9 1770.31   4
   2   2   0 75677.7 1583.03  12
   2   2   0 71745.9 1719.71  18
   2  -2   1 10028.7 570.215  17
   2   2   1 9751.00 511.475  16
   2   2   1 9348.17 515.189   8
   2   2   1 9995.18 420.503   4
   2   2   1 9713.58 505.665  13
   2  -2   1 8999.03 492.052   4
   2   2   1 10768.5 463.255   2
   2  -2   1 9464.40 311.337  12
   2   2   1 10475.6 419.190  12
   2   2   1 9912.90 417.921  19
   2  -2   2 54384.9 1634.83  17
   2  -2   2 59022.3 1379.50  16
   2   2   2 55829.0 1491.48  16
   2   2   2 56085.8 1597.45   8
   2   2   2 55072.2 1545.47  13
   2  -2   2 56070.7 1542.23   4
   2   2   2 56773.1 1376.00   2
   2  -2   2 57546.3 1257.92  12
   2   2   2 50569.5 1095.68   6
   2  -2   3 97.0367 217.892  17
   2  -2   3 190.340 72.0409  16
   2   2   3 5.14876 138.417  16
   2  -2   3 246.692 72.1329   5
   2   2   3 2.30920 170.199   8
   2   2   3 47.7531 157.476  13
   2  -2   3 101.164 72.4124  12
   2   2   3 60.8834 56.9078   6
   2  -2   3 71.5567 149.736   4
   2  -2   4 87607.6 1981.17   5
   2   2   4 92157.1 2207.44  16
   2   2   4 88163.8 2493.72   8
   2   2   4 84952.8 2436.58  13
   2  -2   4 87971.9 2348.36   4
   2   2   4 91174.8 1886.41   4
   2   2   4 87787.4 2001.34   6
   2  -2   4 92478.5 1887.40  20
   2  -2   4 89174.1 2587.42  17
   2  -2   5 2044.15 394.735  17
   2   2   5 1557.99 145.195   4
   2   2   5 1748.64 242.769  16
   2  -2   5 1418.57 185.549   5
   2   2   5 895.461 278.820   8
   2   2   5 1237.30 310.077  13
   2  -2   5 1270.28 274.303   4
   2  -2   5 1646.84 148.727  20
   2   2   5 1766.59 218.165   6
   2   2   6 53236.5 1555.03  16
   2   2   6 50100.3 1962.40   8
   2  -2   6 51984.3 1780.48   4
   2   2   6 52238.6 1977.81  13
   2  -2   6 53122.7 2085.64  17
   2   2   6 52591.0 1246.00   4
   2  -2   6 51284.2 1278.73   7
   2   2   6 52567.4 1557.11   6
   2  -2   6 53845.1 1214.79  20
   2  -2   7 1654.13 439.510  17
   2   2   7 1707.49 251.425  16
   2   2   7 1367.36 377.770   8
   2   2   7 1606.02 399.134  13
   2  -2   7 1924.46 377.149   4
   2  -2   7 1404.71 137.835  20
   2   2   7 1390.78 156.063   4
   2   2   7 1720.46 289.122   6
   2   2   8 47276.1 1485.89  16
   2   2   8 47195.4 2084.62   8
   2  -2   8 42452.4 1724.99   4
   2   2   8 44061.5 2027.61  13
   2   2   8 45656.7 1626.13   6
   2  -2   8 44753.6 1865.91   6
   2  -2   8 44010.1 2097.11  17
   2  -2   9 682.200 360.956  17
   2   2   9 1181.52 413.159   8
   2   2   9 666.826 332.084  13
   2  -2   9 852.975 270.969   4
   2   2   9 1109.24 286.738   6
   2  -2   9 625.313 303.671   6
   2   2  10 22460.5 1565.22   8
   2  -2  10 22937.0 1302.12   4
   2   2  10 22031.5 1559.81  13
   2   2  10 22135.4 1213.15   6
   2  -2  10 20118.1 1357.29   6
   2  -2  10 21392.7 1571.97  17
   2  -2  11-68.7830 400.701  17
   2   2  11-199.347 333.920   8
   2   2  11 487.270 327.780  13
   2  -2  11 590.155 288.247   4
   2   2  11 602.910 257.006   6
   2  -2  11 628.311 328.411   6
   2  -2  12 20490.3 1688.23  17
   2   2  12 20225.4 1622.99   8
   2  -2  12 19214.5 1284.07   4
   2   2  12 20772.5 1671.40  13
   2   2  12 18958.2 1256.88   6
   2  -2  12 20003.4 1478.02   6
   2  -4 -13 1125.05 434.368  14
   2   4 -12 13371.7 1291.46   1
   2  -4 -12 14863.4 1286.14  14
   2  -4 -12 15331.7 1223.93  12
   2  -4 -12 13460.9 1326.40  10
   2  -4 -11 2.77208 285.424  10
   2   4 -11-224.846 263.154   1
   2  -4 -11 290.934 279.416  14
   2  -4 -11-377.393 302.737  12
   2  -4 -10 24713.9 1532.61  14
   2   4 -10 28258.8 1723.49   1
   2  -4 -10 25239.1 1438.14  12
   2  -4 -10 27580.2 1739.58  10
   2  -4  -9 349.212 254.759  14
   2  -4  -9-345.465 259.128  12
   2  -4  -9 120.891 195.270  11
   2  -4  -9-27.2511 297.266  10
   2   4  -8 19950.8 1227.27  18
   2  -4  -8 18878.9 1227.33  14
   2   4  -8 21287.4 973.811  16
   2   4  -8 19543.1 1275.45   1
   2   4  -8 20439.2 944.423  12
   2  -4  -8 19458.2 1105.47  12
   2  -4  -8 20840.9 1245.43  11
   2  -4  -8 18110.7 1278.27  10
   2   4  -8 22456.8 1067.87   5
   2   4  -7 2438.84 344.067  16
   2   4  -7 2186.01 327.168   5
   2  -4  -7 1770.21 402.068  14
   2  -4  -7 2094.15 432.589  10
   2   4  -7 2375.60 430.197   1
   2   4  -7 1980.58 256.636  12
   2  -4  -7 1969.58 330.803  12
   2  -4  -7 1852.62 367.425  11
   2   4  -7 2161.28 387.366  18
   2   4  -6 62466.9 1937.56  16
   2  -4  -6 62466.5 2230.72  14
   2   4  -6 64109.1 1639.66  12
   2  -4  -6 63090.3 1961.48  12
   2  -4  -6 57779.0 2094.52  11
   2   4  -6 65205.4 2251.19   1
   2  -4  -6 64214.7 2339.46  10
   2   4  -6 62109.1 2206.44  18
   2   4  -6 65145.1 1991.45   5
   2  -4  -5 461.465 268.493  10
   2   4  -5 584.695 207.046  16
   2   4  -5 94.3376 160.156   5
   2  -4  -5 399.715 294.704  14
   2   4  -5 398.407 98.8939  12
   2  -4  -5 277.353 161.781  12
   2  -4  -5 345.772 246.250  11
   2   4  -5 324.895 205.953  18
   2   4  -4 58997.4 1834.10   5
   2   4  -4 54550.8 1780.97  16
   2   4  -4 55460.6 1994.16   8
   2  -4  -4 56478.0 1974.80  14
   2  -4  -4 55799.0 1473.28   2
   2   4  -4 54549.3 1206.57  12
   2  -4  -4 54338.3 1571.72  12
   2  -4  -4 53101.7 1851.09  11
   2  -4  -4 56709.7 2011.14  10
   2   4  -4 56724.4 1945.45  18
   2   4  -3 3442.41 405.302  16
   2   4  -3 3143.60 391.206   5
   2   4  -3 2990.84 431.705   8
   2  -4  -3 2686.67 406.136  14
   2  -4  -3 3332.05 285.134  12
   2  -4  -3 3558.25 317.909   2
   2  -4  -3 2659.64 260.460   4
   2  -4  -3 2775.40 380.173  11
   2  -4  -3 2663.33 415.339  10
   2  -4  -3 3018.15 369.098  19
   2   4  -2 73256.0 2182.68   5
   2   4  -2 73605.2 2175.24  16
   2   4  -2 74991.6 1775.18  15
   2   4  -2 74530.4 2276.35   8
   2  -4  -2 69941.8 2028.38  19
   2  -4  -2 72259.8 1900.70   4
   2   4  -2 72509.7 2262.22  13
   2  -4  -2 74631.2 1648.98  12
   2  -4  -2 73611.4 1932.72   2
   2  -4  -2 73436.3 2217.62  11
   2  -4  -2 72525.7 2305.73  10
   2   4  -1 1439.62 293.684  16
   2   4  -1 1834.30 359.481   8
   2   4  -1 1282.09 291.433  13
   2  -4  -1 884.168 79.1843  12
   2  -4  -1 1175.92 220.322  19
   2  -4  -1 993.193 212.729   4
   2  -4   0 44664.2 1682.50  17
   2   4   0 46484.6 1657.04  16
   2   4   0 48888.5 1715.04   8
   2   4   0 47930.1 1679.07  13
   2  -4   0 45807.4 1511.43   4
   2  -4   1 1885.83 374.017  17
   2   4   1 744.644 223.917  16
   2   4   1 926.659 270.983   8
   2   4   1 1363.12 289.231  13
   2  -4   1 1856.42 309.893   4
   2  -4   2 60390.1 2073.71  17
   2   4   2 59984.2 1977.34  16
   2   4   2 59214.0 2034.15   8
   2   4   2 59147.7 1987.59  13
   2  -4   2 58529.7 1918.57   4
   2  -4   3 229.436 286.943  17
   2   4   3 259.517 242.972  16
   2   4   3 106.264 237.509   8
   2   4   3-71.3310 204.383  13
   2  -4   3 427.085 263.815   4
   2  -4   4 37018.0 1673.51  17
   2   4   4 35473.4 1474.94  16
   2   4   4 37161.1 1619.27   8
   2  -4   4 33085.2 1489.00   4
   2   4   4 35271.3 1556.59  13
   2  -4   5 2058.51 441.298  17
   2   4   5 2337.84 386.280  16
   2   4   5 2013.14 434.124   8
   2   4   5 2040.28 402.295  13
   2  -4   5 2086.90 436.627   4
   2   4   6 63559.0 2173.23  16
   2   4   6 64694.9 2451.90   8
   2  -4   6 63974.1 2320.41   4
   2  -4   6 65659.4 2551.65  17
   2   4   6 64401.5 2436.12  13
   2   4   7 521.321 199.116  16
   2   4   7 73.6711 292.346   8
   2   4   7 593.398 270.462  13
   2  -4   7 325.261 285.343   4
   2  -4   7 682.125 386.637  17
   2  -4   8 29739.7 1806.47  17
   2   4   8 27637.7 1386.54  16
   2   4   8 27005.4 1662.19   8
   2  -4   8 26616.1 1520.96   4
   2   4   8 31400.4 1785.60  13
   2  -4   8 32244.0 1647.83   6
   2  -4   9-124.804 259.191  17
   2   4   9 398.182 256.061  16
   2   4   9 252.303 265.425   8
   2   4   9-54.4095 336.505  13
   2  -4   9 160.156 247.640   4
   2  -4   9-2.87504 261.493   6
   2  -4  10 18377.2 1551.75  17
   2   4  10 14226.0 1320.42   8
   2  -4  10 17128.3 1300.31   4
   2   4  10 17465.8 1463.28  13
   2  -4  10 20059.5 1421.62   6
   2  -4  11 2184.28 637.811  17
   2  -4  11 1534.81 483.381   6
   2   4  11 1023.52 421.112   8
   2  -4  11 1210.12 394.831   4
   2   6 -10 18227.7 1526.03   1
   2  -6 -10 19443.4 1488.83  11
   2  -6  -9 289.250 273.311  14
   2  -6  -9 919.658 373.553  11
   2  -6  -9 524.603 324.486  10
   2   6  -9 648.120 365.608   1
   2  -6  -8 13442.6 1199.73  14
   2   6  -8 14817.8 1278.88   1
   2  -6  -8 12834.6 1132.78  11
   2  -6  -8 15724.1 1347.06  10
   2   6  -7 301.687 226.088  16
   2   6  -7 34.0388 251.578   1
   2  -6  -7-50.2224 261.975  14
   2  -6  -7-82.9018 205.779  11
   2  -6  -7 561.322 398.292  10
   2   6  -6 40480.6 1765.89  16
   2  -6  -6 39291.6 1984.80  14
   2  -6  -6 35027.0 1847.71  11
   2   6  -6 38497.0 1970.52   1
   2  -6  -6 37812.1 2005.95  10
   2   6  -5 222.240 218.868  16
   2  -6  -5 941.217 377.324  14
   2  -6  -5 728.663 334.641  11
   2  -6  -5 589.945 363.464  10
   2   6  -4 28141.8 1409.52   5
   2   6  -4 29277.4 1492.45  16
   2   6  -4 29219.7 1662.93   8
   2  -6  -4 30056.0 1617.32  14
   2  -6  -4 26911.5 1516.43  11
   2  -6  -4 29948.0 1666.80  10
   2   6  -3 1312.41 364.684  16
   2   6  -3 1323.84 335.531   5
   2  -6  -3 493.172 223.263  14
   2   6  -3 1247.08 393.191   8
   2  -6  -3 786.728 212.977   2
   2  -6  -3 794.269 356.384  11
   2  -6  -3 529.796 290.070  10
   2   6  -2 48340.5 1970.59   5
   2   6  -2 49387.3 2012.94  16
   2   6  -2 48799.8 2134.32   8
   2  -6  -2 46468.9 2005.56  14
   2  -6  -2 47190.7 1745.49  19
   2  -6  -2 47056.1 1730.19   2
   2  -6  -2 45831.7 2019.23  11
   2  -6  -2 47285.9 2116.88  10
   2   6  -1 484.953 288.444  16
   2  -6  -1 993.680 370.168  14
   2   6  -1 167.118 236.353   8
   2   6  -1 503.172 322.197  13
   2  -6  -1 419.646 189.723   4
   2  -6  -1 279.605 157.793   2
   2  -6  -1 181.191 228.922  11
   2  -6  -1 871.288 250.249  19
   2  -6   0 18131.1 964.605  19
   2   6   0 19017.3 1267.85   8
   2  -6   0 19192.7 1090.18   4
   2   6   0 18990.4 1256.12  13
   2  -6   0 17727.2 1201.41  11
   2   6   0 19735.1 1234.67  16
   2  -6   1 251.041 259.223  17
   2   6   1 127.835 233.570  16
   2   6   1-186.252 274.169   8
   2   6   1-293.563 233.006  13
   2  -6   1 571.510 271.555   4
   2  -6   1 16.4968 130.185  19
   2  -6   2 30957.8 1657.74  17
   2   6   2 29980.9 1582.40  16
   2   6   2 30048.2 1647.70   8
   2  -6   2 27717.3 1457.81   4
   2   6   2 30520.7 1636.16  13
   2   6   3 207.009 251.435  16
   2  -6   3 647.657 376.683  17
   2   6   3 166.047 240.055   8
[truncated: 1,077,004 more chars]
