# Supplementary material for: Crystal structures of the isotypic complexes bis­(morpholine)­gold(I) chloride and bis­(morpholine)­gold(I) bromide
Source: Acta Crystallogr E Crystallogr Commun. 2023 Nov 16;79(Pt 12):1161–5. doi: 10.1107/S2056989023009702 (PMC10833401; doi:10.1107/S2056989023009702)
Supplement: Supplementary file 2 [file e-79-01161-1sup2.hkl]

data_1                                                                          
_shelx_title ' Goslar in C2/c'                                                  
_shelx_refln_list_code          4                                               
_shelx_F_calc_maximum      378.88                                               
_exptl_crystal_F_000       768.00                                               
_reflns_d_resolution_high  0.6925                                               
                                                                                
loop_                                                                           
 _space_group_symop_operation_xyz                                               
 'x, y, z'                                                                      
 'x, -y, z+1/2'                                                                 
 'x+1/2, y+1/2, z'                                                              
 'x+1/2, -y+1/2, z+1/2'                                                         
 '-x, -y, -z'                                                                   
 '-x, y, -z-1/2'                                                                
 '-x+1/2, -y+1/2, -z'                                                           
 '-x+1/2, y+1/2, -z-1/2'                                                        
                                                                                
_cell_length_a    18.9504                                                       
_cell_length_b     5.9216                                                       
_cell_length_c    11.3049                                                       
_cell_angle_alpha  90.000                                                       
_cell_angle_beta  114.729                                                       
_cell_angle_gamma  90.000                                                       
                                                                                
_shelx_F_squared_multiplier     1.000                                           
                                                                                
loop_                                                                           
 _refln_index_h                                                                 
 _refln_index_k                                                                 
 _refln_index_l                                                                 
 _refln_F_squared_calc                                                          
 _refln_F_squared_meas                                                          
 _refln_F_squared_sigma                                                         
 _refln_observed_status                                                         
   2   0   0      74593.37      71914.20      1134.24 o                         
   4   0   0      74539.97      74572.24       486.76 o                         
   6   0   0      90851.76      90146.55       683.34 o                         
   8   0   0      75494.14      76536.51       579.58 o                         
  10   0   0      63278.36      64035.16       560.90 o                         
  12   0   0      53541.28      54121.15       469.95 o                         
  14   0   0      47198.74      48100.75       542.38 o                         
  16   0   0      34884.39      35751.93       446.65 o                         
  18   0   0      28266.45      28921.67       500.27 o                         
  20   0   0      14934.15      15584.27       416.94 o                         
  22   0   0      16688.40      17120.71       604.99 o                         
   1   1   0      96435.97      95884.93       329.44 o                         
   3   1   0      22430.94      22520.21       102.51 o                         
   5   1   0      72996.09      72867.27       369.02 o                         
   7   1   0      26392.14      25906.41       190.14 o                         
   9   1   0      47416.59      46822.05       303.48 o                         
  11   1   0      31170.47      30706.92       242.02 o                         
  13   1   0      29885.94      29975.56       258.47 o                         
  15   1   0      15880.32      16189.55       188.12 o                         
  17   1   0      23283.69      23891.44       284.10 o                         
  19   1   0      13844.00      14481.62       303.03 o                         
  21   1   0       9535.96       9752.14       288.81 o                         
  23   1   0       8131.95       8227.11       528.53 o                         
   0   2   0      87860.51      89602.53       774.77 o                         
   2   2   0      47062.28      47320.03       277.56 o                         
   4   2   0     100602.46     102592.44       498.69 o                         
   6   2   0      66250.65      66232.27       332.28 o                         
   8   2   0      59227.59      58649.11       360.38 o                         
  10   2   0      49016.23      47773.09       335.05 o                         
  12   2   0      36794.65      35901.54       274.90 o                         
  14   2   0      24590.72      24760.63       240.41 o                         
  16   2   0      20188.79      20210.04       334.69 o                         
  18   2   0      29864.26      30045.15       408.71 o                         
  20   2   0      14943.36      15103.38       403.17 o                         
  22   2   0      13765.71      13970.95       399.20 o                         
   1   3   0      52955.52      52800.29       329.93 o                         
   3   3   0      47639.71      46381.25       341.51 o                         
   5   3   0      55869.71      55498.18       349.45 o                         
   7   3   0      47035.66      46629.29       357.44 o                         
   9   3   0      45931.27      45519.00       323.68 o                         
  11   3   0      20008.25      19600.79       198.56 o                         
  13   3   0      33204.92      32791.46       287.86 o                         
  15   3   0      18285.35      18291.66       285.32 o                         
  17   3   0      18890.57      18569.05       479.37 o                         
  19   3   0      14567.69      14032.41       328.91 o                         
  21   3   0      13429.78      12702.71       385.28 o                         
  23   3   0      11707.37      11026.28       902.63 o                         
   0   4   0      31179.73      30837.51       414.00 o                         
   2   4   0      28938.14      29037.84       247.39 o                         
   4   4   0      37025.73      36064.59       302.71 o                         
   6   4   0      17940.27      17567.33       243.22 o                         
   8   4   0      25464.61      25889.95       284.40 o                         
  10   4   0      16107.88      16030.86       216.74 o                         
  12   4   0      20492.56      20448.96       271.03 o                         
  14   4   0      22258.56      21763.18       420.24 o                         
  16   4   0       9810.12       9880.12       238.90 o                         
  18   4   0      10795.32      10163.23       305.57 o                         
  20   4   0       6427.31       6161.06       269.48 o                         
   1   5   0      33521.06      33357.55       337.43 o                         
   3   5   0      45201.30      45215.75       446.99 o                         
   5   5   0      33785.84      33614.85       359.49 o                         
   7   5   0      19705.57      20250.32       394.37 o                         
   9   5   0      28844.05      29287.98       362.96 o                         
  11   5   0      21764.53      22033.77       426.64 o                         
  13   5   0      29697.63      29329.31       449.40 o                         
  15   5   0      16450.64      15478.42       418.47 o                         
  17   5   0      14250.60      14344.20       361.00 o                         
  19   5   0      10048.47       9972.00       495.01 o                         
   0   6   0      13005.49      12956.10       284.21 o                         
   2   6   0      11714.16      11431.93       207.42 o                         
   4   6   0      16513.75      16775.27       262.83 o                         
   6   6   0      10218.40      10597.12       228.53 o                         
   8   6   0      13034.35      13214.78       264.94 o                         
  10   6   0       8810.04       8989.21       239.94 o                         
  12   6   0       7377.35       7377.64       214.31 o                         
  14   6   0      10730.05      10905.82       288.11 o                         
  16   6   0       6561.12       6431.21       564.88 o                         
   1   7   0      13898.10      13838.18       287.29 o                         
   3   7   0      14201.41      14271.28       249.02 o                         
   5   7   0      17698.81      17797.17       323.77 o                         
   7   7   0      14133.32      14403.23       314.58 o                         
   9   7   0      15792.82      16100.22       329.38 o                         
  11   7   0       8309.37       8026.43       248.81 o                         
  13   7   0       8878.79       8481.19       666.08 o                         
   0   8   0       8357.75       8600.71       437.50 o                         
   2   8   0       6978.84       7039.48       280.70 o                         
   4   8   0      10072.30      10060.62       334.52 o                         
   6   8   0       6719.42       6343.97       381.33 o                         
 -25   1   1        163.78        119.86       157.49 o                         
 -23   1   1         72.71         33.86        68.33 o                         
 -21   1   1        548.46        557.76        62.45 o                         
 -19   1   1         26.35         54.80        47.66 o                         
 -17   1   1        261.63        311.62        38.71 o                         
 -15   1   1        153.27        150.52        26.44 o                         
 -13   1   1        805.93        891.87        42.72 o                         
 -11   1   1        345.70        339.41        24.99 o                         
  -9   1   1        778.56        808.68        30.43 o                         
  -7   1   1       2981.24       3148.40        44.73 o                         
  -5   1   1       2666.99       2916.38        32.38 o                         
  -3   1   1       6284.16       6368.09        40.95 o                         
  -1   1   1        696.65        786.36        15.40 o                         
   1   1   1       8174.27       8847.70        53.20 o                         
   3   1   1       3864.38       4188.83        36.44 o                         
   5   1   1       5055.53       5322.52        56.94 o                         
   7   1   1         36.02         46.00        15.30 o                         
   9   1   1         77.31        115.69        20.25 o                         
  11   1   1        172.35        155.74        21.64 o                         
  13   1   1         12.00         26.64        26.54 o                         
  15   1   1        631.09        659.22        40.33 o                         
  17   1   1        798.42        840.42        89.91 o                         
  19   1   1          8.31         84.49        59.75 o                         
  21   1   1        200.84        185.55        81.01 o                         
  23   1   1         47.65        147.52       165.96 o                         
 -24   2   1          0.47       -106.71       106.71 o                         
 -22   2   1        261.19        275.36        68.92 o                         
 -20   2   1        191.16        182.87        53.68 o                         
 -18   2   1       1125.46       1211.13        77.82 o                         
 -16   2   1        471.23        532.57        46.86 o                         
 -14   2   1        283.86        308.52        32.97 o                         
 -12   2   1       1194.86       1185.49        42.18 o                         
 -10   2   1        759.34        743.90        30.73 o                         
  -8   2   1        536.74        505.14        21.26 o                         
  -6   2   1       1053.86       1026.08        29.63 o                         
  -4   2   1       1366.75       1496.35        32.67 o                         
  -2   2   1       5519.83       5906.56        64.56 o                         
   0   2   1       2043.12       2293.38        37.65 o                         
   2   2   1       5651.09       6072.65        64.18 o                         
   4   2   1        637.20        848.84        36.33 o                         
   6   2   1         32.89         60.18        16.22 o                         
   8   2   1       8927.62       9470.02       116.60 o                         
  10   2   1        270.79        352.06        35.44 o                         
  12   2   1         42.61         68.05        18.49 o                         
  14   2   1        982.90        870.66        48.66 o                         
  16   2   1        145.49         38.80        51.22 o                         
  18   2   1        216.99        190.73        60.89 o                         
  20   2   1         40.10         25.49        83.58 o                         
  22   2   1          0.07       -128.25       128.25 o                         
 -23   3   1          1.15        -29.20       120.34 o                         
 -21   3   1         35.45        116.55        65.44 o                         
 -19   3   1        137.82         58.99        58.04 o                         
 -17   3   1        326.25        218.77        51.91 o                         
 -15   3   1       1526.03       1492.13        66.43 o                         
 -13   3   1        767.71        797.97        47.62 o                         
 -11   3   1          0.32         11.95        29.43 o                         
  -9   3   1        138.76        155.80        26.38 o                         
  -7   3   1       1410.91       1499.66        38.85 o                         
  -5   3   1       3118.58       3233.65        71.29 o                         
  -3   3   1       2253.77       2288.64        45.93 o                         
  -1   3   1       2335.29       2381.64        57.69 o                         
   1   3   1       1033.98       1032.67        34.02 o                         
   3   3   1        165.65        155.64        28.40 o                         
   5   3   1       4069.13       4222.42        86.94 o                         
   7   3   1         19.10         -3.77        28.22 o                         
   9   3   1        557.48        577.82        40.00 o                         
  11   3   1       4643.28       4742.14        98.91 o                         
  13   3   1        690.98        623.99        50.56 o                         
  15   3   1        107.74        194.57        59.08 o                         
  17   3   1        183.40        100.04        47.85 o                         
  19   3   1         94.77         30.55        66.32 o                         
  21   3   1        789.71       1173.15       189.57 o                         
 -22   4   1        387.15        343.48       241.52 o                         
 -20   4   1         39.56        178.14        66.00 o                         
 -18   4   1        276.52        262.81        61.22 o                         
 -16   4   1        306.47        346.56        60.72 o                         
 -14   4   1         30.24         67.17        40.26 o                         
 -12   4   1        266.85        292.72        36.37 o                         
 -10   4   1       3966.11       4071.78        83.55 o                         
  -8   4   1        416.07        418.19        34.11 o                         
  -6   4   1          1.37         65.04        34.73 o                         
  -4   4   1        421.08        421.66        35.08 o                         
  -2   4   1        684.33        686.43        36.35 o                         
   0   4   1        173.18        204.71        27.69 o                         
   2   4   1        794.29        839.31        55.70 o                         
   4   4   1        902.68       1038.76        59.44 o                         
   6   4   1        770.28        932.37        58.24 o                         
   8   4   1        374.72        387.43        41.62 o                         
  10   4   1        131.39         80.47        30.82 o                         
  12   4   1        132.90        140.69        56.33 o                         
  14   4   1        222.74        126.12        56.72 o                         
  16   4   1         59.96         49.36        55.18 o                         
  18   4   1        303.57        364.34        80.50 o                         
  20   4   1        281.86        113.64        84.33 o                         
 -19   5   1         10.82        -99.60        99.60 o                         
 -17   5   1          5.25         22.14        58.65 o                         
 -15   5   1        153.82        191.58        78.38 o                         
 -13   5   1         94.41         85.17        49.06 o                         
 -11   5   1          1.95         36.93        33.50 o                         
  -9   5   1         58.53        119.95        37.21 o                         
  -7   5   1        306.44        319.16        42.75 o                         
  -5   5   1         88.55        111.17        43.20 o                         
  -3   5   1         99.82        129.28        37.97 o                         
  -1   5   1         60.70        142.39        30.32 o                         
   1   5   1          2.20        -18.44        39.03 o                         
   3   5   1        191.65        242.08        44.94 o                         
   5   5   1        451.86        457.41        54.20 o                         
   7   5   1          5.31         33.17        40.51 o                         
   9   5   1         74.98        111.11        42.68 o                         
  11   5   1          7.65         -5.57        45.61 o                         
  13   5   1        119.97        180.16        62.49 o                         
  15   5   1         89.70        110.62        63.74 o                         
  17   5   1        145.92        147.54        63.50 o                         
  19   5   1        102.74        122.32       152.62 o                         
 -16   6   1         54.37        115.67        81.12 o                         
 -14   6   1        256.04        360.36        74.50 o                         
 -12   6   1        182.78        302.27        57.31 o                         
 -10   6   1        209.03        197.50        48.00 o                         
  -8   6   1        658.71        554.64        62.91 o                         
  -6   6   1        151.22        164.68        48.91 o                         
  -4   6   1         43.46        121.14        43.12 o                         
  -2   6   1        269.85        327.40        43.66 o                         
   0   6   1          0.26         24.96        39.36 o                         
   2   6   1         40.05         31.11        38.25 o                         
   4   6   1        734.27        573.97        59.60 o                         
   6   6   1        214.45        221.90        50.89 o                         
   8   6   1         89.52         73.86        52.16 o                         
  10   6   1          5.53          4.46        52.61 o                         
  12   6   1          1.18        -41.83        53.46 o                         
  14   6   1        238.86        199.79        64.04 o                         
 -13   7   1         51.90        327.92       150.57 o                         
 -11   7   1        115.37         17.47        72.68 o                         
  -9   7   1        242.76        272.59        64.03 o                         
  -7   7   1        130.96         98.89        47.15 o                         
  -5   7   1        547.74        548.25        71.37 o                         
  -3   7   1        208.51        218.15        53.06 o                         
  -1   7   1        194.58        138.47        51.55 o                         
   1   7   1         50.57         25.42        42.53 o                         
   3   7   1        253.87        293.23        55.33 o                         
   5   7   1        464.54        555.77        69.45 o                         
   7   7   1          3.12          7.98        51.06 o                         
   9   7   1         44.88        211.89        61.01 o                         
  11   7   1        665.82        337.40       158.17 o                         
  13   7   1         87.64        -54.42       119.59 o                         
  -6   8   1         64.99       -216.87       216.87 o                         
  -4   8   1        633.39        524.52       166.96 o                         
  -2   8   1        477.04        609.43       100.54 o                         
   0   8   1        533.52        537.45        94.07 o                         
   2   8   1        202.23        325.21        78.16 o                         
   4   8   1          1.42        -82.40        82.40 o                         
   6   8   1        200.03        122.13        87.63 o                         
 -24   0   2      13746.77      13642.69       560.22 o                         
 -22   0   2      14677.52      14038.41       522.48 o                         
 -20   0   2       5476.63       5852.30       203.61 o                         
 -18   0   2      21260.13      22153.89       410.31 o                         
 -16   0   2      22218.80      23096.20       333.96 o                         
 -14   0   2      34567.77      34959.39       388.45 o                         
 -12   0   2      30288.34      30046.49       298.30 o                         
 -10   0   2      43883.78      42983.82       313.40 o                         
  -8   0   2      35873.50      35590.78       250.66 o                         
  -6   0   2      64389.64      64435.93       361.83 o                         
  -4   0   2       9631.60       9583.63        96.98 o                         
  -2   0   2      51624.22      50907.91       334.82 o                         
   0   0   2     121657.80     122416.66       673.23 o                         
   2   0   2      47480.13      46992.02       433.78 o                         
   4   0   2      67514.44      68344.20       765.17 o                         
   6   0   2      23292.23      23539.29       303.07 o                         
   8   0   2      35215.29      35339.85       681.78 o                         
  10   0   2      15273.79      15377.47       290.89 o                         
  12   0   2      35848.72      35815.24       470.68 o                         
  14   0   2      22366.22      23184.67       378.57 o                         
  16   0   2      11656.70      12041.44       287.22 o                         
  18   0   2      13535.05      14122.90       509.71 o                         
  20   0   2      10627.04      12318.74       648.98 o                         
  22   0   2       6178.61       6473.14       690.36 o                         
 -25   1   2      11239.58      11062.91       502.18 o                         
 -23   1   2      21333.10      21560.15       459.54 o                         
 -21   1   2      14326.27      15070.90       280.54 o                         
 -19   1   2      25180.35      26057.47       326.95 o                         
 -17   1   2      34889.93      35169.11       320.87 o                         
 -15   1   2      36773.65      36433.81       315.62 o                         
 -13   1   2      52710.17      52611.13       461.75 o                         
 -11   1   2      56671.88      55700.44       394.96 o                         
  -9   1   2      69423.63      68973.21       390.72 o                         
  -7   1   2      85486.77      85704.02       370.59 o                         
  -5   1   2     143551.64     144975.92       560.01 o                         
  -3   1   2      46033.42      46800.79       183.16 o                         
  -1   1   2     135232.39     136691.45       493.86 o                         
   1   1   2     100077.74     100730.24       427.92 o                         
   3   1   2     132086.06     133420.16       669.97 o                         
   5   1   2      60625.59      60392.61       336.15 o                         
   7   1   2      56329.50      54267.56       357.33 o                         
   9   1   2      57952.87      57717.75       469.23 o                         
  11   1   2      41173.99      40699.11       328.61 o                         
  13   1   2      43709.28      44107.78       416.23 o                         
  15   1   2      20330.17      21237.72       303.26 o                         
  17   1   2      25520.74      25471.43       551.75 o                         
  19   1   2      18627.06      19198.24       520.54 o                         
  21   1   2      13640.52      13826.70       498.58 o                         
  23   1   2       8996.28       7582.62       752.06 o                         
 -24   2   2       8982.10       8840.09       454.58 o                         
 -22   2   2      12870.75      12544.53       296.56 o                         
 -20   2   2      15067.12      15399.34       348.41 o                         
 -18   2   2      27125.04      27069.80       324.73 o                         
 -16   2   2      17777.57      17845.75       227.59 o                         
 -14   2   2      28385.13      28316.45       336.38 o                         
 -12   2   2      24975.48      24066.00       219.95 o                         
 -10   2   2      41845.84      41053.12       292.82 o                         
  -8   2   2      37420.93      37167.70       224.63 o                         
  -6   2   2      83251.25      84394.20       412.80 o                         
  -4   2   2      67011.34      67932.41       336.77 o                         
  -2   2   2      36931.46      36667.64       212.45 o                         
   0   2   2      50813.46      50292.89       250.08 o                         
   2   2   2      34477.13      34410.42       198.02 o                         
   4   2   2      63062.69      62843.07       327.01 o                         
   6   2   2      31833.67      31701.42       226.61 o                         
   8   2   2      51573.95      51286.85       355.13 o                         
  10   2   2      27602.42      27454.74       241.02 o                         
  12   2   2      28221.06      27620.24       280.42 o                         
  14   2   2      12893.13      13128.40       203.12 o                         
  16   2   2      15147.63      15218.28       280.72 o                         
  18   2   2      15739.28      15506.54       356.33 o                         
  20   2   2      10700.22      10604.18       518.63 o                         
  22   2   2       9643.47       9178.24       867.13 o                         
 -23   3   2      12096.44      11418.73       727.72 o                         
 -21   3   2      12465.40      12751.32       352.24 o                         
 -19   3   2      18723.12      18746.88       349.23 o                         
 -17   3   2      18381.92      18370.41       268.97 o                         
 -15   3   2      25005.81      24992.63       309.01 o                         
 -13   3   2      22231.08      22141.96       241.79 o                         
 -11   3   2      24754.07      24824.41       212.00 o                         
  -9   3   2      52539.87      52022.41       346.88 o                         
  -7   3   2      31101.97      30710.33       230.73 o                         
  -5   3   2      57002.03      56907.33       350.71 o                         
  -3   3   2      40532.59      40038.06       256.90 o                         
  -1   3   2      62611.87      62162.18       342.12 o                         
   1   3   2      28206.04      27603.38       212.31 o                         
   3   3   2      36455.14      35860.35       271.71 o                         
   5   3   2      45524.38      45020.07       395.45 o                         
   7   3   2      45023.45      44417.98       315.31 o                         
   9   3   2      27552.84      28059.42       276.84 o                         
  11   3   2      20980.03      20606.80       307.55 o                         
  13   3   2      23153.14      22453.47       415.24 o                         
  15   3   2      12686.91      12839.60       361.63 o                         
  17   3   2      15227.95      14736.89       312.73 o                         
  19   3   2       8842.14       8748.51       325.69 o                         
  21   3   2      12418.96      10838.84       612.96 o                         
 -22   4   2      11836.80      10826.53      1159.03 o                         
 -20   4   2      15534.74      15693.67       350.00 o                         
 -18   4   2      16233.01      16011.29       360.63 o                         
 -16   4   2      16163.81      16040.58       295.09 o                         
 -14   4   2      33350.59      32873.59       408.13 o                         
 -12   4   2      24642.71      24781.35       248.45 o                         
 -10   4   2      46953.54      47011.09       420.81 o                         
  -8   4   2      31754.50      31715.34       273.84 o                         
  -6   4   2      32246.48      32073.98       266.58 o                         
  -4   4   2      47219.91      46833.86       307.68 o                         
  -2   4   2      45887.07      45526.49       310.38 o                         
   0   4   2      52525.05      52012.11       378.12 o                         
   2   4   2      37565.47      37047.57       325.15 o                         
   4   4   2      44600.70      44088.33       452.49 o                         
   6   4   2      32576.96      33141.93       358.34 o                         
   8   4   2      33204.70      33058.57       455.65 o                         
  10   4   2      21057.94      21465.12       301.88 o                         
  12   4   2      26069.09      25671.62       480.33 o                         
  14   4   2      18425.93      17738.52       387.26 o                         
  16   4   2      20666.33      20749.72       412.80 o                         
  18   4   2      10995.40      10669.65       328.24 o                         
  20   4   2       7670.84       6354.84       650.70 o                         
 -19   5   2      10168.35       9560.79       262.70 o                         
 -17   5   2       5046.88       4862.33       201.09 o                         
 -15   5   2      11513.65      11792.89       280.35 o                         
 -13   5   2      16850.91      17074.92       262.24 o                         
 -11   5   2      16692.05      16689.41       237.31 o                         
  -9   5   2      19112.22      18774.52       253.88 o                         
  -7   5   2       7805.51       8043.05       155.70 o                         
  -5   5   2      20196.76      20212.60       261.70 o                         
  -3   5   2      18519.68      18640.08       193.52 o                         
  -1   5   2      21362.33      21206.75       241.24 o                         
   1   5   2      17566.11      17729.83       242.61 o                         
   3   5   2      22034.89      21750.81       315.67 o                         
   5   5   2      13857.87      14189.08       249.23 o                         
   7   5   2      12212.33      12625.42       253.22 o                         
   9   5   2      12954.39      13309.19       259.59 o                         
  11   5   2      10175.82      10387.88       236.02 o                         
  13   5   2       9314.52       9365.03       319.02 o                         
  15   5   2      10560.99      10460.99       283.13 o                         
  17   5   2      10968.95       9934.94       526.71 o                         
 -18   6   2      11082.90      11595.92      1857.24 o                         
 -16   6   2      11660.35      11209.03       353.22 o                         
 -14   6   2      18669.75      19230.48       595.37 o                         
 -12   6   2      13127.86      13022.72       247.82 o                         
 -10   6   2      23496.05      23828.29       349.76 o                         
  -8   6   2      21783.16      21715.00       296.81 o                         
  -6   6   2      19170.14      19356.65       272.65 o                         
  -4   6   2      24562.98      24272.91       290.21 o                         
  -2   6   2      29258.58      29075.00       312.60 o                         
   0   6   2      23537.31      23748.53       314.75 o                         
   2   6   2      18400.79      18453.23       289.99 o                         
   4   6   2      26143.85      26122.34       445.02 o                         
   6   6   2      19804.16      19858.94       316.98 o                         
   8   6   2      21965.24      22738.62       451.67 o                         
  10   6   2      13755.76      13715.67       290.51 o                         
  12   6   2      12924.84      13498.99       374.02 o                         
  14   6   2      12210.39      11954.83       407.08 o                         
 -13   7   2       6185.35       6911.27       359.02 o                         
 -11   7   2       5606.65       5931.29       212.99 o                         
  -9   7   2      11108.17      11300.16       286.02 o                         
  -7   7   2      10259.43      10808.15       224.63 o                         
  -5   7   2      10248.01      10259.04       214.92 o                         
  -3   7   2      10728.54      10981.65       231.70 o                         
  -1   7   2      12010.32      11915.06       252.80 o                         
   1   7   2       5226.72       5412.15       164.50 o                         
   3   7   2      10052.68      10306.92       250.62 o                         
   5   7   2       9637.98       9559.80       243.33 o                         
   7   7   2       9179.76       9802.82       334.48 o                         
   9   7   2       9911.34       9968.92       411.38 o                         
  11   7   2       5250.92       5731.32      1040.93 o                         
  -8   8   2       7610.90       6746.04       724.56 o                         
  -6   8   2      10049.76       9162.47       650.00 o                         
  -4   8   2       8667.39       8579.49       717.42 o                         
  -2   8   2       8560.42       7797.02       359.31 o                         
   0   8   2       7127.67       7247.11       346.59 o                         
   2   8   2       8598.11       8776.49       283.34 o                         
   4   8   2      10430.94      10212.00       544.18 o                         
   6   8   2       4324.19       4758.14       396.15 o                         
 -25   1   3        266.50        100.93        81.51 o                         
 -23   1   3         28.31        -33.32        47.86 o                         
 -21   1   3        104.82         89.89        50.71 o                         
 -19   1   3        300.38        295.89        50.52 o                         
 -17   1   3        708.39        670.20        45.01 o                         
 -15   1   3        823.16        865.94        49.04 o                         
 -13   1   3        138.74        132.15        22.51 o                         
 -11   1   3         87.32         95.60        21.45 o                         
  -9   1   3        220.64        217.93        15.51 o                         
  -7   1   3       1130.07       1265.31        23.87 o                         
  -5   1   3       1904.34       2151.37        36.81 o                         
  -3   1   3       8483.19       8850.89        73.65 o                         
  -1   1   3          6.77         68.74        11.95 o                         
   1   1   3       4575.28       4819.54        51.09 o                         
   3   1   3       1145.37       1246.79        32.21 o                         
   5   1   3       1201.72       1464.73        36.24 o                         
   7   1   3          0.09         57.85        21.80 o                         
   9   1   3        680.05        772.10        39.78 o                         
  11   1   3       1628.26       1593.81        63.27 o                         
  13   1   3        221.54        102.04        36.68 o                         
  15   1   3         36.13         13.59        43.84 o                         
  17   1   3         63.69         62.74        57.25 o                         
  19   1   3         40.43         -9.13        85.29 o                         
  21   1   3          0.88          2.68       140.12 o                         
 -24   2   3         79.29        209.07        75.27 o                         
 -22   2   3        451.45        398.06        63.83 o                         
 -20   2   3        320.00        347.34        58.98 o                         
 -18   2   3        434.89        372.48        51.63 o                         
 -16   2   3          0.32         32.78        34.11 o                         
 -14   2   3         78.37         72.97        29.31 o                         
 -12   2   3       3543.56       3525.08        78.32 o                         
 -10   2   3        475.65        497.09        23.98 o                         
  -8   2   3        190.07        168.56        16.95 o                         
  -6   2   3       3966.05       4213.01        56.87 o                         
  -4   2   3        962.83       1044.05        31.02 o                         
  -2   2   3       4312.99       4501.45        50.08 o                         
   0   2   3        240.29        251.91        15.84 o                         
   2   2   3         50.15         88.48        12.22 o                         
   4   2   3      11124.92      11873.98       107.49 o                         
   6   2   3       1896.82       2135.46        55.24 o                         
   8   2   3         21.09         50.64        25.63 o                         
  10   2   3        810.59        911.78        44.91 o                         
  12   2   3        351.33        340.59        49.27 o                         
  14   2   3        584.86        572.44        59.94 o                         
  16   2   3        474.58        316.99       112.56 o                         
  18   2   3        403.50        409.19        73.48 o                         
  20   2   3        200.80        -44.80       120.14 o                         
 -23   3   3        374.58        153.27        95.66 o                         
 -21   3   3        408.52        450.21        78.50 o                         
 -19   3   3        264.12        285.89        46.74 o                         
 -17   3   3        246.74        293.80        54.76 o                         
 -15   3   3       1145.62       1000.89        56.56 o                         
 -13   3   3         30.10         75.14        31.64 o                         
 -11   3   3        386.24        350.12        28.71 o                         
  -9   3   3       5775.62       5770.44       110.74 o                         
  -7   3   3       1811.02       1785.23        50.64 o                         
  -5   3   3        380.19        395.72        26.94 o                         
  -3   3   3        311.92        320.87        23.06 o                         
  -1   3   3         68.90         84.62        15.58 o                         
   1   3   3       4236.39       4513.26        72.88 o                         
   3   3   3       1942.85       1995.93        47.26 o                         
   5   3   3         42.41         28.80        22.47 o                         
   7   3   3       2380.92       2591.25        68.16 o                         
   9   3   3        393.89        277.73        44.76 o                         
  11   3   3         58.63        146.57        48.65 o                         
  13   3   3         69.70         66.11        46.79 o                         
  15   3   3        198.54        197.80        63.27 o                         
  17   3   3        247.67        263.53        62.67 o                         
  19   3   3        417.12        620.79       121.41 o                         
 -22   4   3         44.85        -23.76       108.69 o                         
 -20   4   3         37.74         -9.13        68.98 o                         
 -18   4   3         68.56         87.53        52.35 o                         
 -16   4   3        123.67        119.89        45.52 o                         
 -14   4   3       1510.39       1307.55        68.96 o                         
 -12   4   3        618.50        631.18        42.66 o                         
 -10   4   3        199.77        176.77        33.96 o                         
  -8   4   3        371.88        367.80        36.82 o                         
  -6   4   3        777.39        780.28        39.39 o                         
  -4   4   3        333.86        395.34        26.62 o                         
  -2   4   3       1729.67       1832.34        51.75 o                         
   0   4   3       2928.90       2964.44        71.42 o                         
   2   4   3         10.87         36.86        31.07 o                         
   4   4   3        247.22        305.16        34.55 o                         
   6   4   3        527.31        513.51        46.39 o                         
   8   4   3        565.67        625.80        54.65 o                         
  10   4   3        456.66        529.31        60.54 o                         
  12   4   3        738.81        624.14        65.34 o                         
  14   4   3        765.35        827.15        94.93 o                         
  16   4   3        322.73        371.86        79.76 o                         
  18   4   3          8.62         19.39        93.93 o                         
 -19   5   3          9.47        -28.62        65.77 o                         
 -17   5   3         70.26         21.16        52.33 o                         
 -15   5   3        206.80        242.44        47.99 o                         
 -13   5   3          0.30         -7.28        33.53 o                         
 -11   5   3        175.72        230.09        40.75 o                         
  -9   5   3         16.13         10.25        34.13 o                         
  -7   5   3         21.87         56.33        30.16 o                         
  -5   5   3          9.71         33.68        29.46 o                         
  -3   5   3         61.63         51.53        23.58 o                         
  -1   5   3         52.70         46.74        31.28 o                         
   1   5   3          0.90         12.02        42.07 o                         
   3   5   3          7.42        161.96        47.82 o                         
   5   5   3         80.03        148.81        47.35 o                         
   7   5   3          5.29        119.99        44.71 o                         
   9   5   3         45.50         16.11        41.61 o                         
  11   5   3         10.02         11.31        49.35 o                         
  13   5   3          1.65          6.39        58.09 o                         
  15   5   3         39.62        -25.54        71.05 o                         
 -18   6   3          9.57        -71.58        81.14 o                         
 -16   6   3        297.23        345.36        78.87 o                         
 -14   6   3        207.10        200.95        62.84 o                         
 -12   6   3        187.96        180.29        49.95 o                         
 -10   6   3         89.77         74.33        43.04 o                         
  -8   6   3         80.94        108.97        43.85 o                         
  -6   6   3        206.48        243.55        44.28 o                         
  -4   6   3          2.71          2.08        35.08 o                         
  -2   6   3        495.85        510.06        53.19 o                         
   0   6   3         99.96         67.10        36.94 o                         
   2   6   3         42.82         91.68        48.90 o                         
   4   6   3         44.72         70.24        62.97 o                         
   6   6   3          7.46        -32.70        44.12 o                         
   8   6   3          9.62        125.98        60.20 o                         
  10   6   3          3.10         44.82        50.99 o                         
  12   6   3          3.26        115.36        67.39 o                         
  14   6   3        256.28        189.90        88.21 o                         
 -13   7   3         48.83        131.59        93.29 o                         
 -11   7   3          3.75         -2.29        49.72 o                         
  -9   7   3        928.81        650.85        66.12 o                         
  -7   7   3        309.91        227.52        50.76 o                         
  -5   7   3        179.82        170.27        50.43 o                         
  -3   7   3         55.66        115.29        46.18 o                         
  -1   7   3        239.77        195.58        48.03 o                         
   1   7   3       1257.42       1319.65        96.82 o                         
   3   7   3        126.37         37.95        58.57 o                         
   5   7   3         52.40         15.92        54.15 o                         
   7   7   3        685.55        539.04        76.73 o                         
   9   7   3        543.83        552.27       140.37 o                         
  -8   8   3        194.74         71.91       193.74 o                         
  -6   8   3        397.14        861.63       252.48 o                         
  -4   8   3         60.05       -112.07       144.11 o                         
  -2   8   3        179.89        200.77       183.99 o                         
   0   8   3          0.33         35.73       110.89 o                         
   2   8   3         54.47          7.47        76.30 o                         
   4   8   3        529.06        232.65       161.24 o                         
 -26   0   4       9633.20       9042.25       963.28 o                         
 -24   0   4      28050.08      29192.22       646.36 o                         
 -22   0   4      20519.06      20965.05       466.24 o                         
 -20   0   4      20312.31      20442.61       438.23 o                         
 -18   0   4      30127.89      31343.46       473.05 o                         
 -16   0   4      35230.39      36595.74       436.81 o                         
 -14   0   4      59336.32      58592.54       670.11 o                         
 -12   0   4      60409.77      60715.13       485.76 o                         
 -10   0   4      96994.67      96834.21       681.91 o                         
  -8   0   4      52356.00      51360.40       494.53 o                         
  -6   0   4      83537.77      84027.45       654.76 o                         
  -4   0   4      93468.92      93081.83       570.67 o                         
  -2   0   4      97342.88      97487.31       597.22 o                         
   0   0   4      66282.41      67089.06       554.07 o                         
   2   0   4     116438.70     117539.79      1000.73 o                         
   4   0   4      79035.82      78940.67       692.15 o                         
   6   0   4      64019.18      63038.95       533.53 o                         
   8   0   4      40081.33      40393.00       468.75 o                         
  10   0   4      19874.69      19448.47       392.08 o                         
  12   0   4      54835.75      54655.12       852.54 o                         
  14   0   4      25238.94      25799.89       799.57 o                         
  16   0   4      19777.81      19772.47       750.08 o                         
  18   0   4      16192.05      14661.00       715.35 o                         
  20   0   4      13203.29      13388.94      1036.23 o                         
 -25   1   4       8850.60       9074.16       298.83 o                         
 -23   1   4      17414.40      17554.42       323.86 o                         
 -21   1   4      11513.53      11752.31       237.11 o                         
 -19   1   4      20306.45      20655.54       306.00 o                         
 -17   1   4      15552.13      15630.46       221.15 o                         
 -15   1   4      31825.14      32100.28       330.66 o                         
 -13   1   4      30312.53      30136.71       240.04 o                         
 -11   1   4      41378.19      41387.30       272.22 o                         
  -9   1   4      29771.17      29108.43       171.96 o                         
  -7   1   4      37714.32      37511.77       201.87 o                         
  -5   1   4      71330.52      71676.38       417.05 o                         
  -3   1   4      37490.62      37293.80       214.70 o                         
  -1   1   4      38902.61      38125.70       211.07 o                         
   1   1   4      45352.95      46137.72       249.86 o                         
   3   1   4      54257.78      55229.72       380.73 o                         
   5   1   4      19050.22      17820.91       180.85 o                         
   7   1   4      43988.20      42495.91       447.08 o                         
   9   1   4      13764.15      13881.51       188.80 o                         
  11   1   4      20820.73      20984.41       273.69 o                         
  13   1   4      20902.38      20413.00       418.84 o                         
  15   1   4      11443.00      11435.16       322.66 o                         
  17   1   4      11361.02      11438.77       413.14 o                         
  19   1   4       7478.53       7301.38       363.60 o                         
 -26   2   4       7327.42       6303.41       676.79 o                         
 -24   2   4      13012.87      13283.66       323.45 o                         
 -22   2   4      15812.32      15954.86       323.13 o                         
 -20   2   4      23338.17      23068.21       356.59 o                         
 -18   2   4      27138.07      26587.78       318.61 o                         
 -16   2   4      29969.29      29873.40       364.52 o                         
 -14   2   4      39747.41      39747.47       380.44 o                         
 -12   2   4      32995.03      33350.54       269.83 o                         
 -10   2   4      46087.54      45030.31       409.09 o                         
  -8   2   4      35025.85      34196.30       225.26 o                         
  -6   2   4     108487.17     111055.30       525.59 o                         
  -4   2   4      63000.98      62629.93       370.58 o                         
  -2   2   4      66919.91      66025.62       350.08 o                         
   0   2   4      49230.70      48550.35       255.00 o                         
   2   2   4      54794.02      55187.21       306.74 o                         
   4   2   4      36587.71      35760.16       231.87 o                         
   6   2   4      41214.77      40933.04       319.84 o                         
   8   2   4      48308.74      47727.08       391.74 o                         
  10   2   4      25870.88      25295.44       330.50 o                         
  12   2   4      27873.91      27183.27       367.97 o                         
  14   2   4      15100.68      15094.27       300.63 o                         
  16   2   4      16424.54      16723.10       420.08 o                         
  18   2   4      10173.63      10687.40       544.63 o                         
  20   2   4      11343.11      10778.15       839.63 o                         
 -23   3   4      12953.81      14010.62       403.95 o                         
 -21   3   4      12558.56      12972.57       329.02 o                         
 -19   3   4      22005.35      22186.53       386.73 o                         
 -17   3   4      25273.97      25045.72       329.92 o                         
 -15   3   4      30107.90      30090.94       452.59 o                         
 -13   3   4      18067.97      18569.30       216.73 o                         
 -11   3   4      42409.16      42648.11       374.94 o                         
  -9   3   4      35584.76      35044.61       265.24 o                         
  -7   3   4      41111.42      41202.31       281.85 o                         
  -5   3   4      52069.97      52562.25       318.52 o                         
  -3   3   4      43783.97      43098.81       253.58 o                         
  -1   3   4      60942.95      60740.52       387.29 o                         
   1   3   4      23636.46      22769.97       177.22 o                         
   3   3   4      40789.59      39915.50       252.35 o                         
   5   3   4      31615.99      31419.45       250.24 o                         
   7   3   4      35293.92      35641.44       321.21 o                         
   9   3   4      24247.18      24172.88       318.30 o                         
  11   3   4      25546.99      25772.23       379.70 o                         
  13   3   4      15753.33      15689.04       303.40 o                         
  15   3   4      12430.45      11779.92       348.36 o                         
  17   3   4      10426.19      10784.79       375.38 o                         
  19   3   4       9565.25       9194.42       783.99 o                         
 -22   4   4       8688.66       8381.69       390.92 o                         
 -20   4   4      11520.52      10916.48       297.72 o                         
 -18   4   4      12259.64      12307.22       245.79 o                         
 -16   4   4      16134.66      16300.99       353.14 o                         
 -14   4   4      15711.23      16118.86       220.09 o                         
 -12   4   4      18315.94      18524.03       213.23 o                         
 -10   4   4      33425.12      33443.62       301.86 o                         
  -8   4   4      19072.61      18671.30       184.13 o                         
  -6   4   4      28454.98      28431.76       225.11 o                         
  -4   4   4      13682.71      13899.27       140.69 o                         
  -2   4   4      34470.29      33925.75       239.92 o                         
   0   4   4      28602.15      28278.73       260.65 o                         
   2   4   4      22361.71      22540.36       261.69 o                         
   4   4   4      23945.94      24138.00       301.50 o                         
   6   4   4      14779.01      14565.55       214.63 o                         
   8   4   4      17242.82      17633.41       277.77 o                         
  10   4   4      14638.81      14767.80       330.45 o                         
  12   4   4      11094.92      10534.34       271.40 o                         
  14   4   4       8791.53       8399.83       284.31 o                         
  16   4   4      12134.08      11917.43       381.87 o                         
 -21   5   4      12513.43      11576.67       900.61 o                         
 -19   5   4      15195.34      14760.50       321.43 o                         
 -17   5   4      12204.35      12345.04       256.20 o                         
 -15   5   4      22219.33      22572.25       311.86 o                         
 -13   5   4      21910.78      22114.27       283.09 o                         
 -11   5   4      30334.99      30572.69       317.39 o                         
  -9   5   4      28521.94      28860.51       320.70 o                         
  -7   5   4      31954.88      32267.71       292.49 o                         
  -5   5   4      25712.11      25741.06       216.33 o                         
  -3   5   4      21998.31      22049.22       237.95 o                         
  -1   5   4      42522.18      42204.96       393.69 o                         
   1   5   4      30760.01      30687.47       386.88 o                         
   3   5   4      34264.85      34622.43       397.88 o                         
   5   5   4      19622.90      19620.76       321.65 o                         
   7   5   4      21058.28      21388.58       355.09 o                         
   9   5   4      21919.31      22269.77       367.87 o                         
  11   5   4      15316.04      15821.54       317.52 o                         
  13   5   4      10184.22       9905.01       310.36 o                         
  15   5   4      16177.08      16489.10       761.85 o                         
 -18   6   4       7695.31       8651.53       396.30 o                         
 -16   6   4       8361.17       8527.58       276.29 o                         
 -14   6   4       9254.64       9272.08       215.46 o                         
 -12   6   4       7216.48       7279.36       189.69 o                         
 -10   6   4      13945.58      14130.59       239.55 o                         
  -8   6   4      11861.91      12038.57       222.09 o                         
  -6   6   4      11009.27      11292.22       191.78 o                         
  -4   6   4       8974.36       9408.38       180.33 o                         
  -2   6   4      17188.74      17744.16       274.31 o                         
   0   6   4      10053.15      10491.37       219.75 o                         
   2   6   4       9602.32       9856.12       230.78 o                         
   4   6   4      11458.10      11646.22       255.85 o                         
   6   6   4       8147.40       8319.54       224.38 o                         
   8   6   4       9594.43       9376.82       262.01 o                         
  10   6   4       7791.50       8268.42       271.72 o                         
  12   6   4       6222.75       6491.65       472.11 o                         
 -15   7   4      11350.41      11886.22       939.49 o                         
 -13   7   4       8639.99       8808.46       317.87 o                         
 -11   7   4       9487.85       9567.24       241.83 o                         
  -9   7   4      14314.95      14390.28       280.47 o                         
  -7   7   4      14049.57      13842.71       258.29 o                         
  -5   7   4      13522.49      13974.48       283.70 o                         
  -3   7   4      17631.50      17498.61       318.40 o                         
  -1   7   4      14993.00      15368.08       296.72 o                         
   1   7   4       8728.98       8724.55       250.06 o                         
   3   7   4      13679.70      14290.02       398.70 o                         
   5   7   4      10434.87      11212.42       316.45 o                         
   7   7   4      12161.90      12239.93       416.05 o                         
  -2   8   4       7755.59       7088.56       677.79 o                         
   0   8   4       5897.60       6947.52       655.74 o                         
   2   8   4       8543.94       8797.44       539.20 o                         
 -25   1   5          2.34        -56.20        56.20 o                         
 -23   1   5        376.99        512.93        64.76 o                         
 -21   1   5        103.85         30.55        47.99 o                         
 -19   1   5        558.66        393.52        53.07 o                         
 -17   1   5        102.29         99.28        36.99 o                         
 -15   1   5         96.79        121.09        28.70 o                         
 -13   1   5         23.52         25.28        14.53 o                         
 -11   1   5         17.92         48.50        12.95 o                         
  -9   1   5       4270.98       4513.95        56.97 o                         
  -7   1   5       3136.49       3347.59        56.40 o                         
  -5   1   5         73.25        127.37        17.32 o                         
  -3   1   5        419.07        442.73        21.91 o                         
  -1   1   5       1033.33       1172.59        29.80 o                         
   1   1   5         53.72         77.74        19.52 o                         
   3   1   5         10.92         29.95        21.13 o                         
   5   1   5       2107.26       2157.85        63.91 o                         
   7   1   5       3026.12       2697.94        73.01 o                         
   9   1   5          0.52          0.90        35.90 o                         
  11   1   5         19.83        -15.27        62.10 o                         
  13   1   5        233.82        199.47        66.18 o                         
  15   1   5         16.06         -8.49        55.30 o                         
  17   1   5        328.53        340.99       104.67 o                         
  19   1   5        254.07        436.45       208.30 o                         
 -26   2   5        222.47         44.70       116.38 o                         
 -24   2   5        108.46         99.13        70.61 o                         
 -22   2   5        522.34        551.17        69.64 o                         
 -20   2   5          4.77         -0.72        47.32 o                         
 -18   2   5         68.58         68.79        43.28 o                         
 -16   2   5       3324.68       3318.09        98.98 o                         
 -14   2   5        848.06        781.30        42.58 o                         
 -12   2   5         55.33         39.32        14.13 o                         
 -10   2   5        829.05        905.19        32.27 o                         
  -8   2   5        151.09        102.70        22.03 o                         
  -6   2   5       1675.98       1848.29        47.21 o                         
  -4   2   5       1402.39       1460.02        46.10 o                         
  -2   2   5        693.85        765.33        24.34 o                         
   0   2   5       1211.36       1270.24        38.20 o                         
   2   2   5        909.93        982.90        34.85 o                         
   4   2   5        910.57        780.13        39.75 o                         
   6   2   5        113.67        102.01        31.07 o                         
   8   2   5          2.35        -33.65        35.24 o                         
  10   2   5        876.22        911.54        88.19 o                         
  12   2   5        357.57        351.96        62.17 o                         
  14   2   5        786.42        898.73       115.66 o                         
  16   2   5         18.37        -52.02        67.10 o                         
  18   2   5         55.24       -304.98       304.98 o                         
 -25   3   5        141.76        142.03       162.24 o                         
 -23   3   5         24.89         51.05        60.67 o                         
 -21   3   5         18.34        132.46        57.10 o                         
 -19   3   5       1368.82       1448.27        94.00 o                         
 -17   3   5        270.62        313.03        49.76 o                         
 -15   3   5          4.08        -22.15        33.82 o                         
 -13   3   5       3218.94       3333.11        92.30 o                         
 -11   3   5       1226.35       1417.47        54.09 o                         
  -9   3   5        148.95        136.47        21.14 o                         
  -7   3   5        279.44        320.37        23.45 o                         
  -5   3   5        472.57        626.22        31.84 o                         
  -3   3   5       1984.91       2090.17        49.26 o                         
  -1   3   5       4228.45       4316.19        71.43 o                         
   1   3   5       1443.40       1515.08        50.49 o                         
   3   3   5        489.83        504.87        34.40 o                         
   5   3   5        308.34        314.46        30.20 o                         
   7   3   5       1256.28       1348.78        60.63 o                         
   9   3   5        588.82        517.20        63.52 o                         
  11   3   5        925.27        878.47        81.97 o                         
  13   3   5        721.15        640.56        92.12 o                         
  15   3   5        226.19        321.95        98.75 o                         
  17   3   5       1041.16        710.80       514.77 o                         
 -22   4   5        280.98        206.29        88.57 o                         
 -20   4   5        573.12        670.65        79.33 o                         
 -18   4   5         13.91         -1.19        47.21 o                         
 -16   4   5        172.26        199.36        40.79 o                         
 -14   4   5         33.61         41.02        37.13 o                         
 -12   4   5        122.21        113.23        34.41 o                         
 -10   4   5        253.32        236.01        28.93 o                         
  -8   4   5        427.45        437.69        31.89 o                         
  -6   4   5        802.88        879.98        35.52 o                         
  -4   4   5       1186.03       1192.54        49.07 o                         
  -2   4   5        163.90        172.46        27.20 o                         
   0   4   5        128.21        140.48        39.14 o                         
   2   4   5       1261.34       1289.72        55.13 o                         
   4   4   5        538.35        490.24        48.34 o                         
   6   4   5         32.23         73.48        54.08 o                         
   8   4   5        246.50        313.81        48.97 o                         
  10   4   5        302.23        320.48        55.22 o                         
  12   4   5         63.03         50.80        63.43 o                         
  14   4   5         10.17        -17.02        78.06 o                         
  16   4   5         13.57        -52.21       171.97 o                         
 -21   5   5         16.99        -14.69       170.04 o                         
 -19   5   5         58.60         75.36        53.00 o                         
 -17   5   5         16.20         37.09        50.79 o                         
 -15   5   5          2.18         39.30        41.02 o                         
 -13   5   5         26.22         40.49        40.48 o                         
 -11   5   5        128.65        148.06        36.55 o                         
  -9   5   5         15.54          6.65        32.55 o                         
  -7   5   5        210.08        242.66        31.50 o                         
  -5   5   5        484.55        405.31        37.83 o                         
  -3   5   5         97.52        138.59        35.62 o                         
  -1   5   5        306.56        300.99        41.95 o                         
   1   5   5         68.29        124.14        43.82 o                         
   3   5   5        128.98        179.07        50.39 o                         
   5   5   5        529.63        422.21        57.51 o                         
   7   5   5         74.20          4.49        45.40 o                         
   9   5   5         72.92         16.02        50.94 o                         
  11   5   5        221.28        203.71        56.75 o                         
  13   5   5          9.93         -6.16        98.54 o                         
 -18   6   5          8.25         86.38       107.03 o                         
 -16   6   5          0.05          8.12        46.17 o                         
 -14   6   5          0.70         -7.68        44.77 o                         
 -12   6   5         25.15         94.36        49.17 o                         
 -10   6   5        152.63        112.38        42.74 o                         
  -8   6   5         13.26         42.88        41.99 o                         
  -6   6   5       1312.23       1159.27        68.79 o                         
  -4   6   5        156.64        109.58        44.98 o                         
  -2   6   5        209.44        228.06        61.30 o                         
   0   6   5         62.99         30.12        49.87 o                         
   2   6   5        145.35        148.61        50.98 o                         
   4   6   5        867.63        693.87        73.38 o                         
   6   6   5        133.29        118.00        54.55 o                         
   8   6   5        100.76        161.22        64.25 o                         
  10   6   5        352.81        234.23       172.24 o                         
  12   6   5         18.63       -106.15       167.21 o                         
 -15   7   5         15.41       -106.19       109.58 o                         
 -13   7   5        364.88        403.10        93.71 o                         
 -11   7   5        220.69        181.65        55.93 o                         
  -9   7   5         17.34         49.74        49.42 o                         
  -7   7   5         71.35         70.87        55.05 o                         
  -5   7   5          3.18         16.79        81.81 o                         
  -3   7   5        386.20        432.07        65.85 o                         
  -1   7   5         29.38         84.47        59.00 o                         
   1   7   5        120.34        249.05        55.40 o                         
   3   7   5         32.01        -44.71        63.29 o                         
   5   7   5          1.64        -32.92       104.07 o                         
   7   7   5         96.26        163.70       157.20 o                         
  -2   8   5        407.49        477.55       198.26 o                         
 -26   0   6       8996.62       9435.01       587.51 o                         
 -24   0   6      14252.97      13734.16       435.45 o                         
 -22   0   6      13110.36      13485.32       377.58 o                         
 -20   0   6      21241.50      21886.28       466.15 o                         
 -18   0   6      12746.92      13029.23       334.68 o                         
 -16   0   6      22525.95      23436.03       387.23 o                         
 -14   0   6      16823.16      16986.79       347.93 o                         
 -12   0   6      44382.80      45387.39       660.35 o                         
 -10   0   6      61888.70      62410.75       571.02 o                         
  -8   0   6      17174.93      16900.02       237.27 o                         
  -6   0   6      36670.55      36901.09       327.26 o                         
  -4   0   6      30265.17      30572.15       295.38 o                         
  -2   0   6      34158.48      34040.19       342.79 o                         
   0   0   6      23197.81      23096.80       305.37 o                         
   2   0   6      42627.00      43854.89       612.20 o                         
   4   0   6      23537.44      23564.95       322.84 o                         
   6   0   6      34060.43      33596.66       551.11 o                         
   8   0   6      11486.41      11345.64       406.20 o                         
  10   0   6      11885.07      11789.88       443.47 o                         
  12   0   6      12834.16      12438.41       479.03 o                         
  14   0   6      10342.75       9534.87       463.31 o                         
  16   0   6      11988.73      11741.90       615.89 o                         
  18   0   6       6150.68       5540.12       609.46 o                         
 -25   1   6      14128.89      14160.28       307.58 o                         
 -23   1   6      18749.00      18845.71       326.86 o                         
 -21   1   6      26419.66      26554.08       378.31 o                         
 -19   1   6      25925.95      26472.84       377.80 o                         
 -17   1   6      27022.38      27309.99       333.11 o                         
 -15   1   6      44082.80      44351.09       401.61 o                         
 -13   1   6      34537.34      34369.05       265.45 o                         
 -11   1   6      80162.23      80419.02       608.91 o                         
  -9   1   6      42491.90      41910.48       256.54 o                         
  -7   1   6      59845.07      58639.70       393.75 o                         
  -5   1   6      62890.11      61330.74       392.00 o                         
  -3   1   6      63042.51      62838.82       394.79 o                         
  -1   1   6      57756.96      56985.52       350.28 o                         
   1   1   6      61483.72      61389.52       326.17 o                         
   3   1   6      42503.42      41802.49       432.62 o                         
   5   1   6      40370.75      40181.36       379.56 o                         
   7   1   6      48875.57      49163.77       490.24 o                         
   9   1   6      19444.02      20014.77       327.87 o                         
  11   1   6      24209.00      24577.45       513.91 o                         
  13   1   6      17446.17      17149.44       413.42 o                         
  15   1   6      20564.43      20126.41       433.84 o                         
  17   1   6      10749.37      10056.72       411.03 o                         
 -26   2   6       6702.09       7362.42       506.79 o                         
 -24   2   6      11429.87      11363.10       273.32 o                         
 -22   2   6      12721.26      13084.56       282.46 o                         
 -20   2   6      20349.11      20303.48       390.87 o                         
 -18   2   6      17633.56      17586.68       279.82 o                         
 -16   2   6      31871.02      32173.42       335.21 o                         
 -14   2   6      25039.94      25347.18       242.08 o                         
 -12   2   6      28673.81      28451.17       226.70 o                         
 -10   2   6      28406.92      27894.20       246.31 o                         
  -8   2   6      28810.35      28108.06       223.96 o                         
  -6   2   6      49256.69      49371.14       346.79 o                         
  -4   2   6      35814.86      35538.30       258.92 o                         
  -2   2   6      48953.86      48788.15       316.01 o                         
   0   2   6      29492.08      28677.74       240.40 o                         
   2   2   6      32454.57      32309.27       242.17 o                         
   4   2   6      15372.21      15175.82       196.42 o                         
   6   2   6      30119.55      29564.39       313.92 o                         
   8   2   6      22572.05      21835.71       280.87 o                         
  10   2   6      16415.97      17116.58       313.38 o                         
  12   2   6      14145.41      14517.06       308.28 o                         
  14   2   6      11101.22      11076.74       323.10 o                         
  16   2   6       8723.42       8867.47       364.60 o                         
  18   2   6       5046.96       4194.03       426.53 o                         
 -25   3   6      10813.16       8530.88       782.48 o                         
 -23   3   6      10678.15      10996.06       291.19 o                         
 -21   3   6      11418.45      11117.02       313.03 o                         
 -19   3   6      20521.85      20586.32       338.30 o                         
 -17   3   6      22851.45      22554.11       314.76 o                         
 -15   3   6      24062.86      24800.49       293.75 o                         
 -13   3   6      21266.27      21285.94       270.29 o                         
 -11   3   6      33514.16      33646.27       295.63 o                         
  -9   3   6      22281.64      22190.65       210.22 o                         
  -7   3   6      39186.88      38766.82       260.04 o                         
  -5   3   6      30754.12      30553.78       242.62 o                         
  -3   3   6      44048.86      44265.41       294.38 o                         
  -1   3   6      27235.02      27478.76       222.49 o                         
   1   3   6      24338.99      23920.31       211.57 o                         
   3   3   6      31100.41      31203.21       282.81 o                         
   5   3   6      17420.15      17594.00       234.93 o                         
   7   3   6      20961.34      21187.44       358.65 o                         
   9   3   6      16659.97      16858.03       375.00 o                         
  11   3   6      19777.42      19508.10       455.13 o                         
  13   3   6      10231.79       9981.46       304.85 o                         
  15   3   6       8116.82       8165.82       351.47 o                         
 -22   4   6      11313.58      10856.68       561.94 o                         
 -20   4   6      15698.78      15493.55       425.33 o                         
 -18   4   6      17037.98      16659.28       345.04 o                         
 -16   4   6      21717.03      21838.83       278.07 o                         
 -14   4   6      23670.26      23012.39       299.79 o                         
 -12   4   6      29047.83      29641.23       326.35 o                         
 -10   4   6      27425.24      27829.66       254.46 o                         
  -8   4   6      38671.64      38043.92       316.95 o                         
  -6   4   6      34734.13      34499.36       270.16 o                         
  -4   4   6      21444.98      21340.55       205.01 o                         
  -2   4   6      38523.48      38344.95       304.54 o                         
   0   4   6      23768.83      23927.32       313.08 o                         
   2   4   6      39812.66      40105.39       377.34 o                         
   4   4   6      25314.59      25536.38       356.94 o                         
   6   4   6      19784.12      19766.10       292.64 o                         
   8   4   6      17623.80      17903.82       315.09 o                         
  10   4   6      16542.38      16140.82       392.91 o                         
  12   4   6      14248.70      13996.52       407.14 o                         
  14   4   6      10259.34      10165.41      1048.51 o                         
 -21   5   6       7369.32       6256.82       384.72 o                         
 -19   5   6       7809.38       7864.22       251.73 o                         
 -17   5   6       7369.85       7278.50       210.03 o                         
 -15   5   6      14121.48      14214.62       255.71 o                         
 -13   5   6      12688.79      12565.29       218.96 o                         
 -11   5   6      11216.53      11433.33       187.49 o                         
  -9   5   6      14754.90      14762.67       184.27 o                         
  -7   5   6      25938.99      25968.60       266.90 o                         
  -5   5   6       6736.02       7048.19       138.12 o                         
  -3   5   6      10891.50      11125.06       184.27 o                         
  -1   5   6      14857.37      14979.75       240.95 o                         
   1   5   6      14714.55      14573.87       241.74 o                         
   3   5   6      16625.95      16558.75       300.01 o                         
   5   5   6       8321.82       8377.54       206.99 o                         
   7   5   6       9794.87       9357.24       257.59 o                         
   9   5   6       6668.06       6619.01       250.27 o                         
  11   5   6       7044.74       6895.47       297.90 o                         
 -18   6   6      11389.90      11279.32       886.88 o                         
 -16   6   6      14269.44      14118.86       318.52 o                         
 -14   6   6      15068.36      15056.37       303.17 o                         
 -12   6   6      15646.39      15362.08       271.33 o                         
 -10   6   6      15931.27      16005.88       250.51 o                         
  -8   6   6      20624.26      20326.32       304.29 o                         
  -6   6   6      20663.69      20785.85       328.09 o                         
  -4   6   6      16078.68      16112.54       318.38 o                         
  -2   6   6      22621.82      22999.71       400.28 o                         
   0   6   6      13906.48      14169.12       271.97 o                         
   2   6   6      19273.61      19587.66       477.06 o                         
   4   6   6      16185.60      16746.56       362.08 o                         
   6   6   6      12795.58      12541.18       314.23 o                         
   8   6   6      10404.39      10007.24       417.47 o                         
 -15   7   6       8182.43       8292.01       772.67 o                         
 -13   7   6       5918.87       5349.78       400.49 o                         
 -11   7   6       7173.49       7387.17       284.34 o                         
  -9   7   6       6254.90       6197.32       193.62 o                         
  -7   7   6       9124.06       9377.16       261.68 o                         
  -5   7   6       8604.42       8502.17       234.52 o                         
  -3   7   6      10576.05      10471.88       250.09 o                         
  -1   7   6       8038.94       8472.98       238.74 o                         
   1   7   6       5648.89       5720.63       213.31 o                         
   3   7   6       6743.54       7324.90       413.27 o                         
   5   7   6       6073.88       4798.94       549.45 o                         
 -27   1   7        322.17         44.39       156.01 o                         
 -25   1   7          2.83        -56.14        68.31 o                         
 -23   1   7         69.37        131.36        51.56 o                         
 -21   1   7        198.89        187.24        54.67 o                         
 -19   1   7         69.33         70.50        46.06 o                         
 -17   1   7          4.80         80.81        38.29 o                         
 -15   1   7        420.30        325.54        37.60 o                         
 -13   1   7       2741.85       2707.94        58.27 o                         
 -11   1   7        312.09        359.35        21.96 o                         
  -9   1   7        162.56        225.90        23.24 o                         
  -7   1   7         13.21         76.59        24.23 o                         
  -5   1   7          6.25         38.08        14.73 o                         
  -3   1   7        528.21        600.88        32.92 o                         
  -1   1   7        471.66        441.05        34.02 o                         
   1   1   7        569.84        561.95        30.11 o                         
   3   1   7        956.61        965.85        54.27 o                         
   5   1   7         32.26        -18.38        39.73 o                         
   7   1   7          7.36         29.92        38.94 o                         
   9   1   7        331.05        161.63        46.55 o                         
  11   1   7          8.64        -52.45        60.13 o                         
  13   1   7        371.85        400.23       105.03 o                         
  15   1   7        510.09        621.97       116.37 o                         
  17   1   7          2.54       -150.24       159.72 o                         
 -26   2   7        146.77         13.46       217.38 o                         
 -24   2   7        153.36        168.64        68.59 o                         
 -22   2   7          0.19          1.75        48.26 o                         
 -20   2   7        769.90        675.66        73.52 o                         
 -18   2   7        705.85        778.85        64.56 o                         
 -16   2   7        275.03        304.47        51.36 o                         
 -14   2   7        306.84        337.11        46.15 o                         
 -12   2   7         60.47         38.65        19.23 o                         
 -10   2   7       1256.36       1426.67        48.40 o                         
  -8   2   7       1116.99       1148.36        50.18 o                         
  -6   2   7       3063.74       2967.28        62.14 o                         
  -4   2   7        348.90        374.90        27.57 o                         
  -2   2   7          1.21         43.56        20.63 o                         
   0   2   7       3282.46       3262.04        72.75 o                         
   2   2   7        910.21        927.41        43.22 o                         
   4   2   7          1.44         13.43        28.63 o                         
   6   2   7       1775.59       1942.60        76.71 o                         
   8   2   7        850.44        834.17        61.94 o                         
  10   2   7        875.85        991.92        84.24 o                         
  12   2   7        377.19        354.23        67.43 o                         
  14   2   7         20.17         13.88        68.81 o                         
  16   2   7        560.67        641.85       264.95 o                         
 -25   3   7         11.66       -117.56       136.34 o                         
 -23   3   7        330.62        287.96        60.84 o                         
 -21   3   7        891.24        816.54        79.03 o                         
 -19   3   7         93.16         81.83        47.54 o                         
 -17   3   7        297.09        382.25        54.10 o                         
 -15   3   7        131.99        216.12        36.71 o                         
 -13   3   7        233.32        262.76        38.73 o                         
 -11   3   7        250.91        309.60        35.12 o                         
  -9   3   7        746.26        823.10        39.31 o                         
  -7   3   7        528.75        582.91        38.28 o                         
  -5   3   7        538.29        578.14        32.63 o                         
  -3   3   7       2720.98       2680.10        60.38 o                         
  -1   3   7          0.46        -11.55        23.14 o                         
   1   3   7        201.58        193.73        28.01 o                         
   3   3   7       1416.01       1374.89        85.61 o                         
   5   3   7        864.95        785.48        63.32 o                         
   7   3   7        252.69        146.50        49.27 o                         
   9   3   7        429.03        420.20        67.43 o                         
  11   3   7         23.24        182.44        81.58 o                         
  13   3   7        220.47        143.73        70.64 o                         
 -24   4   7        488.19        377.72       172.19 o                         
 -22   4   7         27.96        -75.00       103.15 o                         
 -20   4   7         34.77         71.84        54.25 o                         
 -18   4   7        608.29        722.33        92.55 o                         
 -16   4   7        443.03        458.15        76.15 o                         
 -14   4   7        112.24        127.42        37.66 o                         
 -12   4   7        579.68        668.36        54.85 o                         
 -10   4   7       1013.93       1063.09        71.61 o                         
  -8   4   7        121.02        186.36        30.60 o                         
  -6   4   7        213.68        232.14        30.90 o                         
  -4   4   7        117.15         88.27        28.04 o                         
  -2   4   7       1315.28       1320.13        56.58 o                         
   0   4   7       1809.54       1789.31        75.75 o                         
   2   4   7        376.30        303.24        51.96 o                         
   4   4   7        399.96        433.12        57.78 o                         
   6   4   7        489.78        522.76        63.06 o                         
   8   4   7         15.63          7.85        58.27 o                         
  10   4   7        342.48        277.05        88.60 o                         
  12   4   7       1235.43       1318.94       185.34 o                         
 -21   5   7         27.88        142.98        96.80 o                         
 -19   5   7         24.41        -13.45        62.03 o                         
 -17   5   7          0.60         42.83        53.71 o                         
 -15   5   7        116.81         16.94        46.88 o                         
 -13   5   7          2.45         22.38        40.43 o                         
 -11   5   7          1.64         -3.19        39.62 o                         
  -9   5   7        137.44        119.70        36.78 o                         
  -7   5   7        207.02        234.19        40.06 o                         
  -5   5   7         20.82          0.56        36.99 o                         
  -3   5   7         71.40         60.01        35.25 o                         
  -1   5   7         20.57         26.26        37.40 o                         
   1   5   7         40.43         50.16        49.21 o                         
   3   5   7         34.15         10.97        50.09 o                         
   5   5   7         14.40          5.79        44.62 o                         
   7   5   7         67.15         44.46        56.69 o                         
   9   5   7          7.72        -19.33        68.91 o                         
 -18   6   7          2.09        -78.79       101.51 o                         
 -16   6   7        163.55        113.28        99.71 o                         
 -14   6   7         10.98         88.72        54.69 o                         
 -12   6   7          7.08        -21.76        48.78 o                         
 -10   6   7        216.31        211.03        50.95 o                         
  -8   6   7          2.75         61.04        47.29 o                         
  -6   6   7        579.01        562.08        70.79 o                         
  -4   6   7         11.28         52.30        46.85 o                         
  -2   6   7          3.08         61.03        46.64 o                         
   0   6   7        225.77        339.19        61.07 o                         
   2   6   7          2.30          6.19        51.09 o                         
   4   6   7         58.24        129.47        53.35 o                         
   6   6   7         26.76        -41.12        78.27 o                         
   8   6   7        271.56        222.66       188.39 o                         
 -13   7   7        171.62        193.81       247.39 o                         
 -11   7   7        369.25        172.60        94.43 o                         
  -9   7   7        171.82        267.24       127.34 o                         
  -7   7   7        199.90        273.02        83.80 o                         
  -5   7   7        271.27        290.12        55.13 o                         
  -3   7   7       1040.98       1120.78       146.01 o                         
  -1   7   7        374.92        390.87        86.56 o                         
   1   7   7          6.12        -78.11       177.50 o                         
   3   7   7        814.27        942.26       279.11 o                         
 -26   0   8      15137.66      14875.45       751.36 o                         
 -24   0   8      15008.00      15842.83       436.18 o                         
 -22   0   8      23581.17      23368.74       521.89 o                         
 -20   0   8      27548.30      26973.21       482.92 o                         
 -18   0   8      27170.09      27085.11       462.73 o                         
 -16   0   8      34322.93      33973.68       465.41 o                         
 -14   0   8      18728.37      18787.10       306.85 o                         
 -12   0   8      64500.50      65970.62       812.79 o                         
 -10   0   8      51447.80      50960.11       514.65 o                         
  -8   0   8      56201.44      57031.27       482.41 o                         
  -6   0   8      47626.88      47565.13       447.23 o                         
  -4   0   8      43060.00      43296.34       460.42 o                         
  -2   0   8      40209.94      40517.77       485.45 o                         
   0   0   8      38021.58      38536.26       445.72 o                         
   2   0   8      51373.00      52004.31       666.14 o                         
   4   0   8      29063.08      29888.22       489.22 o                         
   6   0   8      28539.51      28477.25       541.75 o                         
   8   0   8      26469.27      26395.99       614.31 o                         
  10   0   8      21160.45      21563.17       772.49 o                         
  12   0   8       8727.15       8896.75       599.83 o                         
  14   0   8      15386.55      14728.12       689.46 o                         
  16   0   8      11027.00      10025.55       858.62 o                         
 -25   1   8      10221.58      10127.11       274.77 o                         
 -23   1   8      11886.47      11756.51       259.83 o                         
 -21   1   8      17600.81      16899.89       301.65 o                         
 -19   1   8      12826.66      13203.48       225.23 o                         
 -17   1   8      26809.76      26938.80       333.55 o                         
 -15   1   8      17664.84      18142.81       232.88 o                         
 -13   1   8      17937.50      18250.08       197.13 o                         
 -11   1   8      35788.92      35980.74       393.57 o                         
  -9   1   8      25402.38      25537.76       235.41 o                         
  -7   1   8      34337.59      34158.02       254.93 o                         
  -5   1   8      17666.66      17486.59       170.75 o                         
  -3   1   8      31488.74      31669.76       240.99 o                         
  -1   1   8      21168.55      20830.16       196.23 o                         
   1   1   8      27307.02      27518.89       242.28 o                         
   3   1   8      15843.02      16588.05       242.51 o                         
   5   1   8      16310.57      16606.77       268.43 o                         
   7   1   8      16710.13      16914.20       275.65 o                         
   9   1   8      13193.38      13480.65       287.05 o                         
  11   1   8       7640.87       8004.71       291.28 o                         
  13   1   8       7296.48       6839.36       286.88 o                         
  15   1   8       8493.13       8382.99       440.63 o                         
 -26   2   8      10542.87      10830.38       933.68 o                         
 -24   2   8      12583.87      12550.99       313.21 o                         
 -22   2   8      15027.29      14566.15       278.00 o                         
 -20   2   8      18522.50      17929.36       310.04 o                         
 -18   2   8      21392.93      21635.04       365.98 o                         
 -16   2   8      39446.43      39516.77       504.09 o                         
 -14   2   8      23196.93      23071.62       305.94 o                         
 -12   2   8      31679.59      31464.18       304.12 o                         
 -10   2   8      29544.73      29864.46       251.51 o                         
  -8   2   8      37875.49      37671.78       374.92 o                         
  -6   2   8      29386.09      28284.41       311.15 o                         
  -4   2   8      40620.85      40386.33       313.73 o                         
  -2   2   8      42985.37      42523.85       304.23 o                         
   0   2   8      29959.95      30093.68       298.00 o                         
   2   2   8      27852.44      27935.69       309.79 o                         
   4   2   8      16026.42      16622.82       266.52 o                         
   6   2   8      25513.24      25225.21       376.38 o                         
   8   2   8      17185.45      17116.21       329.02 o                         
  10   2   8      17327.06      17482.66       363.94 o                         
  12   2   8      11907.12      11701.59       351.68 o                         
  14   2   8      11699.16      11677.92       648.40 o                         
 -25   3   8      12257.13      12389.94       694.76 o                         
 -23   3   8       8590.99       8616.14       230.76 o                         
 -21   3   8      16363.51      16604.52       327.42 o                         
 -19   3   8      17601.42      17149.83       302.69 o                         
 -17   3   8      19637.22      19841.26       307.10 o                         
 -15   3   8      24106.60      23505.74       340.35 o                         
 -13   3   8      25560.14      25763.59       290.81 o                         
 -11   3   8      26202.23      26452.95       276.95 o                         
  -9   3   8      20847.50      20897.18       234.13 o                         
  -7   3   8      28546.49      28016.15       261.16 o                         
  -5   3   8      30546.54      30812.53       263.82 o                         
  -3   3   8      37412.42      37553.14       335.34 o                         
  -1   3   8      16946.14      16984.45       192.62 o                         
   1   3   8      29200.39      28821.16       337.85 o                         
   3   3   8      18463.56      18528.26       257.57 o                         
   5   3   8      16300.04      16234.84       341.81 o                         
   7   3   8      14594.18      14209.87       309.44 o                         
   9   3   8      13292.93      13538.80       384.85 o                         
  11   3   8      14935.09      14496.94       390.08 o                         
  13   3   8       7796.83       6309.97       672.30 o                         
 -22   4   8       9014.29       8721.44       413.94 o                         
 -20   4   8      13939.34      14175.21       304.99 o                         
 -18   4   8       8193.39       7886.58       225.97 o                         
 -16   4   8      13367.50      12855.94       282.07 o                         
 -14   4   8      16311.97      16022.87       273.68 o                         
 -12   4   8      17512.68      17681.21       260.25 o                         
 -10   4   8      14140.22      14722.66       188.89 o                         
  -8   4   8      21048.94      21089.17       227.83 o                         
  -6   4   8      16417.29      16473.89       192.20 o                         
  -4   4   8      19024.64      19212.46       227.43 o                         
  -2   4   8      12242.90      12503.09       178.98 o                         
   0   4   8      12119.64      12105.05       236.52 o                         
   2   4   8      18320.18      18190.52       312.80 o                         
   4   4   8      11669.82      11709.57       257.31 o                         
   6   4   8      14188.45      14466.38       348.95 o                         
   8   4   8       5285.99       5217.57       214.59 o                         
  10   4   8       8247.70       8849.66       333.88 o                         
  12   4   8       6655.82       6757.13       723.63 o                         
 -21   5   8      13805.55      14308.00      1025.96 o                         
 -19   5   8      11024.08      11082.65       397.82 o                         
 -17   5   8      11910.76      11632.68       310.21 o                         
 -15   5   8      19126.08      18609.37       355.37 o                         
 -13   5   8      19380.24      19461.29       329.70 o                         
 -11   5   8      17673.06      17286.88       249.98 o                         
  -9   5   8      23732.65      23797.23       297.38 o                         
  -7   5   8      26730.14      26928.39       309.40 o                         
  -5   5   8      16394.35      16925.90       246.67 o                         
  -3   5   8      21599.02      21971.12       298.26 o                         
  -1   5   8      15651.35      15963.56       288.46 o                         
   1   5   8      19585.97      19553.34       330.07 o                         
   3   5   8      16461.11      16374.13       294.58 o                         
   5   5   8      21157.80      21782.64       369.41 o                         
   7   5   8      12443.45      12769.38       374.59 o                         
   9   5   8       6919.26       6460.88       566.13 o                         
 -18   6   8       5585.12       5169.03       608.70 o                         
 -16   6   8       7118.93       6786.48       407.27 o                         
 -14   6   8       8910.83       9115.92       257.80 o                         
 -12   6   8      10402.81      10723.23       242.73 o                         
 -10   6   8       5401.00       5486.72       176.76 o                         
  -8   6   8       9666.10       9760.16       211.48 o                         
  -6   6   8       9678.04       9747.55       229.21 o                         
  -4   6   8       9261.70       9017.35       248.92 o                         
  -2   6   8       8215.65       8091.73       231.61 o                         
   0   6   8       5993.59       5925.76       200.27 o                         
   2   6   8       7486.70       7715.09       264.46 o                         
   4   6   8       6934.62       6881.04       263.81 o                         
 -11   7   8       8712.90       8731.38       797.09 o                         
  -9   7   8       6509.24       6406.80       446.97 o                         
  -7   7   8      12265.14      12482.55       616.93 o                         
  -5   7   8       9691.05       9595.44       764.22 o                         
  -3   7   8      12345.64      11737.28       601.92 o                         
  -1   7   8       9942.00       8709.62       799.99 o                         
 -25   1   9         27.21         23.95        73.39 o                         
 -23   1   9         50.19         52.12        52.30 o                         
 -21   1   9         21.01        -21.52        51.69 o                         
 -19   1   9        305.10        210.68        52.51 o                         
 -17   1   9       1209.72       1188.59        82.29 o                         
 -15   1   9          3.29         -7.19        35.35 o                         
 -13   1   9         27.35         56.14        28.49 o                         
 -11   1   9        292.35        307.23        40.81 o                         
  -9   1   9          6.63         40.69        29.44 o                         
  -7   1   9       1000.35       1040.61        46.77 o                         
  -5   1   9       1780.50       1834.16        65.99 o                         
  -3   1   9        201.33        232.56        38.54 o                         
  -1   1   9         27.03         58.99        22.51 o                         
   1   1   9          0.83        -18.75        31.65 o                         
   3   1   9        342.53        275.96        44.33 o                         
   5   1   9        536.48        521.40        79.54 o                         
   7   1   9         33.10        103.34        56.44 o                         
   9   1   9        387.68        399.12        69.15 o                         
  11   1   9        435.90        455.78        84.27 o                         
  13   1   9          5.80        -24.00        96.55 o                         
 -24   2   9         25.68        -12.83        55.57 o                         
 -22   2   9          0.00        -52.15        52.15 o                         
 -20   2   9        686.19        647.24        63.62 o                         
 -18   2   9        174.69        136.60        46.84 o                         
 -16   2   9         19.23        -44.44        44.44 o                         
 -14   2   9        652.56        585.60        62.64 o                         
 -12   2   9        271.66        244.58        41.44 o                         
 -10   2   9       1515.47       1552.97        64.61 o                         
  -8   2   9        330.54        340.47        41.40 o                         
  -6   2   9        567.30        566.69        44.83 o                         
  -4   2   9       1332.56       1381.43        57.41 o                         
  -2   2   9       1077.62       1157.35        67.93 o                         
   0   2   9         44.84         45.14        34.57 o                         
   2   2   9        541.37        591.35        54.20 o                         
   4   2   9        253.07        306.04        48.82 o                         
   6   2   9        143.42        149.14        43.94 o                         
   8   2   9        190.77         97.05        57.43 o                         
  10   2   9         34.11         95.91        64.36 o                         
  12   2   9         66.87         22.41       100.65 o                         
 -25   3   9        294.27        370.18       181.60 o                         
 -23   3   9        701.79       1004.98       160.85 o                         
 -21   3   9         17.69         39.30        70.17 o                         
 -19   3   9         20.51         48.49        53.99 o                         
 -17   3   9        665.30        673.34        71.05 o                         
 -15   3   9        775.41        784.59        76.47 o                         
 -13   3   9        854.85        908.19        63.65 o                         
 -11   3   9       1156.85       1079.61        64.47 o                         
  -9   3   9         17.01        105.88        36.13 o                         
  -7   3   9       1955.86       1878.77        69.07 o                         
  -5   3   9        732.77        741.98        46.11 o                         
  -3   3   9          4.27        -26.40        34.86 o                         
  -1   3   9       1657.38       1607.18        71.94 o                         
   1   3   9       1992.42       1923.79        84.49 o                         
   3   3   9        722.19        708.94        63.51 o                         
   5   3   9        564.57        509.05        62.59 o                         
   7   3   9        166.03         95.42        48.58 o                         
   9   3   9        157.26        256.92        77.14 o                         
  11   3   9        653.44        453.94       126.62 o                         
 -22   4   9        238.53        564.00       306.90 o                         
 -20   4   9        418.59        478.23        75.19 o                         
 -18   4   9         15.94         46.80        49.87 o                         
 -16   4   9         51.74         12.81        50.63 o                         
 -14   4   9        226.86        301.14        62.13 o                         
 -12   4   9        127.70        117.49        43.85 o                         
 -10   4   9         25.50         35.69        32.59 o                         
  -8   4   9        854.26        807.90        45.94 o                         
  -6   4   9         22.82         31.77        32.07 o                         
  -4   4   9        153.44        100.11        40.68 o                         
  -2   4   9        217.93        110.55        50.40 o                         
   0   4   9         17.72          1.68        47.53 o                         
   2   4   9         55.90         66.98        48.84 o                         
   4   4   9          5.75        -18.86        52.61 o                         
   6   4   9        101.81         92.25        55.64 o                         
   8   4   9        512.62        463.91        84.09 o                         
  10   4   9         11.65         90.69       172.90 o                         
 -19   5   9        166.41        196.75       102.95 o                         
 -17   5   9         37.86          4.90        59.12 o                         
 -15   5   9         61.54         41.65        47.59 o                         
 -13   5   9         38.14         48.73        43.19 o                         
 -11   5   9         76.88         71.55        44.93 o                         
  -9   5   9         60.15         79.69        38.17 o                         
  -7   5   9        260.14        279.32        38.80 o                         
  -5   5   9        229.67        265.03        44.62 o                         
  -3   5   9        151.87        177.06        50.21 o                         
  -1   5   9         40.54         88.41        49.54 o                         
   1   5   9        246.22        188.33        51.47 o                         
   3   5   9         36.92        -53.78        53.78 o                         
   5   5   9        126.25        113.25        64.37 o                         
   7   5   9        537.45        627.58       180.79 o                         
 -16   6   9         29.10         39.85       124.76 o                         
 -14   6   9         84.98        129.13        77.01 o                         
 -12   6   9          8.07         86.14        58.24 o                         
 -10   6   9         71.13        167.58        55.51 o                         
  -8   6   9        423.71        399.72        62.43 o                         
  -6   6   9        166.56        173.00        51.47 o                         
  -4   6   9        302.60        448.46        69.15 o                         
  -2   6   9        255.06        354.84        61.83 o                         
   0   6   9         62.95         55.11        93.47 o                         
   2   6   9         58.22        239.73        82.75 o                         
  -7   7   9        258.28        253.12       198.55 o                         
 -24   0  10      10163.80      10202.47       402.76 o                         
 -22   0  10      15889.11      16506.50       499.62 o                         
 -20   0  10      13280.27      12676.98       364.22 o                         
 -18   0  10      14978.09      15425.48       430.06 o                         
 -16   0  10      15944.42      15921.30       390.68 o                         
 -14   0  10      16041.64      16132.45       361.83 o                         
 -12   0  10      17842.47      18470.02       334.77 o                         
 -10   0  10      17297.17      17152.62       320.44 o                         
  -8   0  10      33527.46      34346.32       401.71 o                         
  -6   0  10      16669.92      17152.21       312.72 o                         
  -4   0  10      21978.50      21994.88       388.33 o                         
  -2   0  10       7509.53       8041.14       231.61 o                         
   0   0  10      15542.89      16045.74       286.29 o                         
   2   0  10      22764.43      22072.11       436.00 o                         
   4   0  10       8997.95       8856.55       277.46 o                         
   6   0  10       9093.44       9444.57       481.66 o                         
   8   0  10      11493.15      12389.13       467.03 o                         
  10   0  10       6695.09       6499.94       343.62 o                         
  12   0  10       3659.10       2734.98       424.66 o                         
 -25   1  10      15044.34      13883.82       682.37 o                         
 -23   1  10      16249.93      16051.47       314.67 o                         
 -21   1  10      18469.46      18727.42       329.11 o                         
 -19   1  10      17651.87      17411.28       305.64 o                         
 -17   1  10      32204.42      32737.86       397.23 o                         
 -15   1  10      24190.25      24751.42       339.91 o                         
 -13   1  10      28526.59      28893.24       319.26 o                         
 -11   1  10      26198.92      26128.08       273.52 o                         
  -9   1  10      42031.71      41772.21       383.43 o                         
  -7   1  10      31593.65      31646.90       291.52 o                         
  -5   1  10      28451.99      28660.83       284.80 o                         
  -3   1  10      33632.07      34354.43       329.28 o                         
  -1   1  10      19369.90      19420.76       267.04 o                         
   1   1  10      33249.01      33192.55       431.99 o                         
   3   1  10      21178.82      21474.73       364.97 o                         
   5   1  10      17859.85      17440.07       323.90 o                         
   7   1  10      15283.18      15792.53       306.84 o                         
   9   1  10      15457.18      15759.69       333.84 o                         
  11   1  10       9615.71       9898.75       886.56 o                         
 -24   2  10       9446.83       9342.56       460.57 o                         
 -22   2  10      11855.48      11133.62       274.22 o                         
 -20   2  10      10228.47      10318.71       241.20 o                         
 -18   2  10      17574.71      17491.70       307.52 o                         
 -16   2  10      24438.11      24600.46       367.98 o                         
 -14   2  10      17362.50      17325.86       273.40 o                         
 -12   2  10      20864.69      20620.70       262.56 o                         
 -10   2  10      18416.24      18621.49       255.01 o                         
  -8   2  10      21999.80      21708.34       251.30 o                         
  -6   2  10      12790.12      13161.52       190.37 o                         
  -4   2  10      27577.54      27330.68       289.09 o                         
  -2   2  10      18475.75      18522.78       273.83 o                         
   0   2  10      18846.50      18859.93       281.54 o                         
   2   2  10      14138.19      13959.21       264.78 o                         
   4   2  10      11270.61      11292.05       313.40 o                         
   6   2  10      10094.46       9956.62       274.67 o                         
   8   2  10       8221.51       8317.60       241.62 o                         
  10   2  10       9753.95       9520.91       582.31 o                         
 -23   3  10       8031.05       7685.05       725.69 o                         
 -21   3  10      15964.61      15666.53       327.27 o                         
 -19   3  10      10772.02      10588.85       259.13 o                         
 -17   3  10      17122.54      16542.46       311.90 o                         
 -15   3  10      16369.00      16089.71       277.73 o                         
 -13   3  10      23175.81      22426.36       304.53 o                         
 -11   3  10      17210.04      17037.89       243.93 o                         
  -9   3  10      15105.50      14991.52       222.79 o                         
  -7   3  10      17805.36      18047.07       254.27 o                         
  -5   3  10      20739.82      20577.14       278.30 o                         
  -3   3  10      18651.74      18321.63       265.29 o                         
  -1   3  10      16136.92      15818.74       261.05 o                         
   1   3  10      18696.86      18618.21       312.55 o                         
   3   3  10       9272.45       9325.39       225.21 o                         
   5   3  10      12197.62      12414.42       395.98 o                         
   7   3  10       7547.70       7853.57       247.72 o                         
   9   3  10      10243.30       9846.82       498.44 o                         
 -20   4  10      14854.65      14378.18       366.91 o                         
 -18   4  10      12928.74      12633.83       322.83 o                         
 -16   4  10      14756.52      14314.99       292.66 o                         
 -14   4  10      14856.99      14093.79       294.68 o                         
 -12   4  10      23957.12      23448.40       347.96 o                         
 -10   4  10      17977.96      17951.12       270.78 o                         
  -8   4  10      20387.33      19917.91       296.96 o                         
  -6   4  10      19226.50      19464.59       281.88 o                         
  -4   4  10      19862.06      19550.35       304.72 o                         
  -2   4  10      15148.62      15342.37       301.96 o                         
   0   4  10      18039.23      17899.78       336.42 o                         
   2   4  10      11052.78      11320.08       272.50 o                         
   4   4  10      15955.44      16524.56       343.61 o                         
   6   4  10      14022.90      14697.11       428.42 o                         
 -19   5  10       6966.79       6003.53       478.32 o                         
 -17   5  10       8407.39       8269.34       275.62 o                         
 -15   5  10       5301.62       4973.12       178.13 o                         
 -13   5  10       9750.44       9285.08       218.03 o                         
 -11   5  10      11624.69      11540.52       250.17 o                         
  -9   5  10      10303.48      10428.60       224.41 o                         
  -7   5  10       9157.01       9011.54       218.00 o                         
  -5   5  10       8376.44       8333.99       224.48 o                         
  -3   5  10       9130.92       8991.73       226.44 o                         
  -1   5  10       7671.56       7723.75       215.18 o                         
   1   5  10       5064.58       5241.47       191.74 o                         
   3   5  10       5250.13       4966.92       244.20 o                         
   5   5  10      11984.26      11765.20       624.74 o                         
 -14   6  10      11942.27      11270.62       648.49 o                         
 -12   6  10      15049.79      14693.25       501.96 o                         
 -10   6  10       8800.92       8541.34       336.15 o                         
  -8   6  10      12826.08      12773.08       650.84 o                         
  -6   6  10      12209.92      11141.14       384.76 o                         
  -4   6  10      12444.46      12485.66       416.58 o                         
  -2   6  10      11248.08      11549.26       407.01 o                         
   0   6  10      11526.66      12182.96       549.82 o                         
 -23   1  11         37.36         43.65        59.34 o                         
 -21   1  11         43.43         60.23        57.86 o                         
 -19   1  11         59.09         20.34        56.07 o                         
 -17   1  11          6.25         24.81        70.73 o                         
 -15   1  11        326.67        305.44        52.89 o                         
 -13   1  11          4.22        -35.83        41.06 o                         
 -11   1  11        300.07        300.67        43.77 o                         
  -9   1  11       1093.65       1116.58        54.76 o                         
  -7   1  11          9.70         12.94        31.08 o                         
  -5   1  11        155.54        159.88        37.58 o                         
  -3   1  11         12.64         29.66        34.88 o                         
  -1   1  11        698.41        752.41        62.50 o                         
   1   1  11        266.75        250.79        52.87 o                         
   3   1  11         28.09         71.95        47.89 o                         
   5   1  11        181.22        276.79        54.71 o                         
   7   1  11          0.53        158.72        63.23 o                         
 -24   2  11        464.72        184.18       106.18 o                         
 -22   2  11        446.99        378.16        70.97 o                         
 -20   2  11          3.54         60.92        58.74 o                         
 -18   2  11        506.23        551.39        78.77 o                         
 -16   2  11        305.83        289.70        71.96 o                         
 -14   2  11        387.15        424.31        62.44 o                         
 -12   2  11        664.43        662.74        52.84 o                         
 -10   2  11         14.09         32.11        32.14 o                         
  -8   2  11        533.51        550.18        48.88 o                         
  -6   2  11        842.11        776.65        59.10 o                         
  -4   2  11       1046.81       1166.37        73.09 o                         
  -2   2  11        717.09        650.36        73.12 o                         
   0   2  11         86.44        232.35        51.13 o                         
   2   2  11        339.15        282.76        64.39 o                         
   4   2  11        246.82        254.64        54.71 o                         
   6   2  11        845.41        880.28        91.64 o                         
   8   2  11        378.99        239.57       139.89 o                         
 -21   3  11        211.09        255.66        71.41 o                         
 -19   3  11        514.86        404.98        74.89 o                         
 -17   3  11        180.03         62.04        55.85 o                         
 -15   3  11        351.34        359.29        54.32 o                         
 -13   3  11         14.82         24.28        43.43 o                         
 -11   3  11          7.35         54.81        41.19 o                         
  -9   3  11        479.07        483.86        56.82 o                         
  -7   3  11        233.97        237.88        47.60 o                         
  -5   3  11        274.39        158.87        42.71 o                         
  -3   3  11        111.75        190.32        51.13 o                         
  -1   3  11        391.82        385.71        62.06 o                         
   1   3  11         35.15        -27.26        52.85 o                         
   3   3  11         38.88         98.74        51.99 o                         
   5   3  11         31.43         48.89        66.75 o                         
   7   3  11         24.56       -170.35       170.35 o                         
 -20   4  11         82.70        -49.41        73.83 o                         
 -18   4  11         65.96        114.74        65.47 o                         
 -16   4  11         19.97        122.34        67.39 o                         
 -14   4  11        182.71        131.94        54.36 o                         
 -12   4  11       1929.54       1707.53        89.52 o                         
 -10   4  11        294.67        326.52        51.62 o                         
  -8   4  11         10.67         79.99        47.43 o                         
  -6   4  11        585.64        536.84        66.98 o                         
  -4   4  11        618.40        559.38        82.64 o                         
  -2   4  11         10.60         -0.46        58.79 o                         
   0   4  11        417.15        358.20        65.96 o                         
   2   4  11       1181.49       1028.50       105.77 o                         
   4   4  11        343.85        263.82       105.09 o                         
 -17   5  11         90.28        -59.89       105.45 o                         
 -15   5  11         12.52          1.98        65.05 o                         
 -13   5  11         59.21         10.52        64.33 o                         
 -11   5  11         53.35        111.42        57.12 o                         
  -9   5  11          2.26         63.92        57.11 o                         
  -7   5  11         22.71         32.08        65.37 o                         
  -5   5  11        116.18         56.98        58.61 o                         
  -3   5  11          3.36        -36.87        56.18 o                         
  -1   5  11         12.14        -62.91        62.91 o                         
   1   5  11         75.89         42.04        97.87 o                         
 -12   6  11        144.42        -44.70       184.63 o                         
 -10   6  11         46.70       -213.91       213.91 o                         
  -6   6  11         43.07         80.42       117.02 o                         
  -4   6  11         25.28         10.43       125.28 o                         
 -22   0  12      24181.00      25433.36       652.67 o                         
 -20   0  12      16986.97      17411.34       701.92 o                         
 -18   0  12      14519.49      14974.32       412.85 o                         
 -16   0  12      23142.48      23535.71       565.19 o                         
 -14   0  12      26501.69      27110.51       525.46 o                         
 -12   0  12      14866.66      15727.15       384.94 o                         
 -10   0  12      26292.46      26995.05       430.86 o                         
  -8   0  12      28581.47      28576.15       479.52 o                         
  -6   0  12      25603.06      26159.70       435.47 o                         
  -4   0  12      27961.49      27855.03       523.57 o                         
  -2   0  12      10885.36      11561.47       369.42 o                         
   0   0  12      20220.93      20663.79       518.52 o                         
   2   0  12      15703.14      15310.71       458.97 o                         
   4   0  12      16776.77      17679.08       567.04 o                         
   6   0  12      12812.85      13242.90       997.95 o                         
 -23   1  12      10472.16      10138.21       897.93 o                         
 -21   1  12      13005.06      13247.97       322.78 o                         
 -19   1  12       9475.74       9403.93       248.76 o                         
 -17   1  12      13318.74      13670.99       289.20 o                         
 -15   1  12      15238.14      15355.47       294.79 o                         
 -13   1  12      14095.45      14262.03       259.82 o                         
 -11   1  12      11784.00      11962.70       223.34 o                         
  -9   1  12      18944.64      18833.19       272.77 o                         
  -7   1  12       9640.55       9951.96       192.10 o                         
  -5   1  12      19545.46      20023.17       268.90 o                         
  -3   1  12      11170.35      11177.67       233.87 o                         
  -1   1  12       7811.27       8140.72       215.24 o                         
   1   1  12      10453.94      10462.26       266.83 o                         
   3   1  12       9439.08       9606.57       259.79 o                         
   5   1  12       8761.82       8927.78       257.83 o                         
 -22   2  12      12608.61      13100.69      1081.81 o                         
 -20   2  12      10336.38      11039.58       290.48 o                         
 -18   2  12      16933.88      16869.45       372.70 o                         
 -16   2  12      16779.07      17510.82       340.83 o                         
 -14   2  12      20901.29      20736.57       340.64 o                         
 -12   2  12      18819.79      18669.58       316.94 o                         
 -10   2  12      19403.31      19177.21       281.99 o                         
  -8   2  12      15339.78      15478.85       250.66 o                         
  -6   2  12      13956.58      14093.04       263.02 o                         
  -4   2  12      22902.30      23007.58       333.04 o                         
  -2   2  12      14186.06      14429.83       265.17 o                         
   0   2  12      15640.34      15927.89       320.56 o                         
   2   2  12      12240.53      12223.02       286.33 o                         
   4   2  12      12628.53      12881.57       325.36 o                         
   6   2  12       6258.39       6525.63       473.19 o                         
 -21   3  12      10298.67      10242.30       631.76 o                         
 -19   3  12      10651.10      10399.63       320.70 o                         
 -17   3  12      14699.52      14571.18       347.48 o                         
 -15   3  12      13631.02      14225.02       302.66 o                         
 -13   3  12      19511.29      18999.72       308.56 o                         
 -11   3  12      11506.87      11604.26       212.50 o                         
  -9   3  12      16872.99      16854.98       281.50 o                         
  -7   3  12      13578.55      13604.96       278.45 o                         
  -5   3  12      12615.13      12271.33       267.35 o                         
  -3   3  12      12659.04      12667.55       266.57 o                         
  -1   3  12      15842.74      15585.05       324.01 o                         
   1   3  12      11605.70      11637.46       307.66 o                         
   3   3  12       8392.09       8279.86       385.57 o                         
   5   3  12       7466.99       7315.54       504.98 o                         
 -20   4  12       7569.17       7116.33       755.60 o                         
 -18   4  12      12899.46      12378.68       477.84 o                         
 -16   4  12       6162.41       6317.43       223.05 o                         
 -14   4  12       8553.02       8366.48       211.68 o                         
 -12   4  12      10868.10      10559.92       259.90 o                         
 -10   4  12       9612.28       9575.46       240.52 o                         
  -8   4  12      13211.87      12586.43       278.39 o                         
  -6   4  12       8128.78       8240.64       258.62 o                         
  -4   4  12       7808.49       8041.50       244.95 o                         
  -2   4  12       8604.77       8563.29       262.31 o                         
   0   4  12       8194.41       8584.82       362.10 o                         
   2   4  12       4701.01       4470.44       665.71 o                         
 -15   5  12       5454.56       4876.90       289.06 o                         
 -13   5  12      13097.35      12346.66       408.06 o                         
 -11   5  12      12533.43      12502.07       338.58 o                         
  -9   5  12      14550.61      14468.40       428.17 o                         
  -7   5  12      12196.81      11799.55       358.84 o                         
  -5   5  12      11202.93      10899.26       387.30 o                         
  -3   5  12      10670.71      10692.94       615.58 o                         
  -1   5  12      10413.82      10357.59       815.87 o                         
 -21   1  13        231.42        388.76       136.94 o                         
 -19   1  13        264.35        271.67        63.96 o                         
 -17   1  13         49.31         60.45        54.61 o                         
 -15   1  13        237.13        191.42        59.28 o                         
 -13   1  13        142.71        149.55        47.46 o                         
 -11   1  13         24.86         55.83        40.36 o                         
  -9   1  13          0.60         66.96        40.72 o                         
  -7   1  13         17.66        115.64        46.53 o                         
  -5   1  13        848.18        747.01        72.59 o                         
  -3   1  13        237.88        172.23        57.83 o                         
  -1   1  13         68.88        117.57        65.19 o                         
   1   1  13        301.61        364.28        82.80 o                         
   3   1  13         65.03        201.20       116.71 o                         
 -20   2  13          6.45        213.50       135.17 o                         
 -18   2  13         10.11         13.71        89.13 o                         
 -16   2  13         43.66        -10.91        63.92 o                         
 -14   2  13        378.02        370.59        60.73 o                         
 -12   2  13        132.02        122.23        48.93 o                         
 -10   2  13         22.74        100.69        48.15 o                         
  -8   2  13        716.63        812.23        71.88 o                         
  -6   2  13        507.29        592.40        67.13 o                         
  -4   2  13        115.85        199.89        51.40 o                         
  -2   2  13        106.72        174.57        91.39 o                         
   0   2  13         36.34         74.67        58.36 o                         
   2   2  13        362.30        414.00       151.25 o                         
 -21   3  13        288.56        337.79       229.83 o                         
 -19   3  13        154.48        376.29       109.03 o                         
 -17   3  13        149.54        -28.31        93.87 o                         
 -15   3  13         47.64        -15.18        75.24 o                         
 -13   3  13        207.26        218.08        72.35 o                         
 -11   3  13       1722.90       1669.13       100.13 o                         
  -9   3  13        846.53        969.40        78.69 o                         
  -7   3  13          5.63         86.20        54.31 o                         
  -5   3  13        574.43        476.21        68.84 o                         
  -3   3  13        494.12        350.73        66.68 o                         
  -1   3  13        221.60        207.49        61.52 o                         
   1   3  13        777.42        917.85       465.14 o                         
 -18   4  13        113.30        286.60       165.02 o                         
 -16   4  13        152.77         63.18        92.34 o                         
 -14   4  13         45.89        -69.97        69.97 o                         
 -12   4  13         99.96         74.72        65.15 o                         
 -10   4  13          5.21        -10.44        56.40 o                         
  -8   4  13         80.33         91.62        58.68 o                         
  -6   4  13          7.19        -81.88        81.88 o                         
  -4   4  13         21.79        139.39        88.89 o                         
  -2   4  13        323.01        437.23       226.96 o                         
 -11   5  13        111.62         29.54       104.78 o                         
  -9   5  13         46.60        109.95       212.51 o                         
 -20   0  14       8724.47       7967.62       844.07 o                         
 -18   0  14       9257.99       9967.07       354.68 o                         
 -16   0  14       9825.45       9891.26       382.85 o                         
 -14   0  14      10059.72      10408.86       445.39 o                         
 -12   0  14       6970.02       7188.28       274.16 o                         
 -10   0  14      12356.05      11751.36       328.93 o                         
  -8   0  14       8902.07       8624.87       312.61 o                         
  -6   0  14      10049.32      10353.78       574.82 o                         
  -4   0  14       8721.52       9062.76       364.34 o                         
  -2   0  14       8960.33       9633.39       414.51 o                         
   0   0  14       4559.44       4527.10       390.61 o                         
   2   0  14       3276.42       3073.00       505.14 o                         
 -19   1  14      13244.49      14124.89       477.84 o                         
 -17   1  14      12219.96      12760.60       309.97 o                         
 -15   1  14      15173.88      15444.00       354.97 o                         
 -13   1  14      15870.90      15327.08       293.59 o                         
 -11   1  14      15979.50      15920.92       298.50 o                         
  -9   1  14      15366.08      15533.67       304.63 o                         
  -7   1  14      12057.99      11574.22       262.69 o                         
  -5   1  14      17564.41      17422.00       373.99 o                         
  -3   1  14      13013.79      12927.62       341.32 o                         
  -1   1  14      12243.27      11656.11       534.32 o                         
   1   1  14       6869.22       6879.53       977.27 o                         
 -20   2  14       8252.83       8288.03       573.85 o                         
 -18   2  14       9477.66       9252.08       346.60 o                         
 -16   2  14       8444.40       8060.54       274.27 o                         
 -14   2  14      14399.80      14339.18       293.92 o                         
 -12   2  14      10950.12      10592.51       268.86 o                         
 -10   2  14      12149.14      12116.84       286.60 o                         
  -8   2  14       6966.30       7119.44       216.73 o                         
  -6   2  14       8863.23       8422.08       248.60 o                         
  -4   2  14       9802.93      10073.11       298.85 o                         
  -2   2  14       8230.10       8099.71       419.91 o                         
   0   2  14       7642.46       7638.83       704.17 o                         
 -17   3  14       8888.14       8174.26       530.14 o                         
 -15   3  14      12261.02      11701.97       371.28 o                         
 -13   3  14       9710.61       9943.17       273.71 o                         
 -11   3  14       8393.55       8628.64       270.83 o                         
  -9   3  14      13097.61      13021.44       378.39 o                         
  -7   3  14       7054.22       6897.41       252.72 o                         
  -5   3  14       7996.52       8003.89       365.33 o                         
 -14   4  14      11000.58      11284.16       841.73 o                         
 -12   4  14       6687.97       6143.80       700.86 o                         
 -10   4  14      11838.46      12231.87       872.23 o                         
  -8   4  14      11327.40      10679.10       590.31 o                         
 -19   1  15        126.47        140.40       271.87 o                         
 -17   1  15        103.09         56.21        80.32 o                         
 -15   1  15         20.34        -23.65        73.19 o                         
 -13   1  15        187.29        273.64        83.22 o                         
 -11   1  15         54.31          8.34        60.61 o                         
  -9   1  15        107.94         45.78        60.76 o                         
  -7   1  15         23.39         -1.46        72.87 o                         
  -5   1  15         11.65         -1.16       111.22 o                         
  -3   1  15         74.91        148.81       133.02 o                         
 -16   2  15        646.35        509.96       253.10 o                         
 -14   2  15         41.15        278.06        73.80 o                         
 -12   2  15        311.34        283.12        75.17 o                         
 -10   2  15        753.69        838.92       121.37 o                         
  -8   2  15          5.19         21.49        76.70 o                         
  -6   2  15        253.44        158.30       153.39 o                         
  -4   2  15        272.03        452.28       190.74 o                         
 -15   3  15        355.69       1006.06       332.76 o                         
 -13   3  15        407.47         83.59       133.41 o                         
 -11   3  15        170.91        517.45       129.35 o                         
  -9   3  15          2.25        363.17       266.07 o                         
 -14   0  16      10161.64       8699.26       879.17 o                         
 -12   0  16       7908.53       8568.21      1170.25 o                         
 -13   1  16       6422.82       5979.09       392.24 o                         
 -11   1  16       6774.25       6209.02       491.04 o                         
                                                                                
