# Supplementary material for: Crystal structures of the isotypic complexes bis­(morpholine)­gold(I) chloride and bis­(morpholine)­gold(I) bromide
Source: Acta Crystallogr E Crystallogr Commun. 2023 Nov 16;79(Pt 12):1161–5. doi: 10.1107/S2056989023009702 (PMC10833401; doi:10.1107/S2056989023009702)
Supplement: Supplementary file 3 [file e-79-01161-2sup3.hkl]

data_2                                                                          
_shelx_title ' rostock_pgj in C2/c'                                             
_shelx_refln_list_code          4                                               
_shelx_F_calc_maximum      429.60                                               
_exptl_crystal_F_000       840.00                                               
_reflns_d_resolution_high  0.7100                                               
                                                                                
loop_                                                                           
 _space_group_symop_operation_xyz                                               
 'x, y, z'                                                                      
 'x, -y, z+1/2'                                                                 
 'x+1/2, y+1/2, z'                                                              
 'x+1/2, -y+1/2, z+1/2'                                                         
 '-x, -y, -z'                                                                   
 '-x, y, -z-1/2'                                                                
 '-x+1/2, -y+1/2, -z'                                                           
 '-x+1/2, y+1/2, -z-1/2'                                                        
                                                                                
_cell_length_a    18.8719                                                       
_cell_length_b     6.0784                                                       
_cell_length_c    11.4050                                                       
_cell_angle_alpha  90.000                                                       
_cell_angle_beta  114.595                                                       
_cell_angle_gamma  90.000                                                       
                                                                                
_shelx_F_squared_multiplier     1.000                                           
                                                                                
loop_                                                                           
 _refln_index_h                                                                 
 _refln_index_k                                                                 
 _refln_index_l                                                                 
 _refln_F_squared_calc                                                          
 _refln_F_squared_meas                                                          
 _refln_F_squared_sigma                                                         
 _refln_observed_status                                                         
   2   0   0     112251.70     110612.92      1371.33 o                         
   4   0   0     117273.05     118645.67       554.89 o                         
   6   0   0     129943.55     128690.79       763.21 o                         
   8   0   0     111501.96     110831.84       708.79 o                         
  10   0   0      89748.79      87999.52       695.94 o                         
  12   0   0      77481.70      76059.86       661.06 o                         
  14   0   0      63666.34      63352.60       661.33 o                         
  16   0   0      48334.84      48725.70       498.24 o                         
  18   0   0      36055.57      35889.53       545.92 o                         
  20   0   0      21153.25      20982.72       545.91 o                         
  22   0   0      21885.94      20911.39       742.74 o                         
  24   0   0      14995.95      16195.73      1385.71 o                         
   1   1   0      67188.44      65660.00       282.29 o                         
   3   1   0       8803.49       8867.68        64.29 o                         
   5   1   0      47107.74      47424.19       229.03 o                         
   7   1   0      13591.28      13300.84       121.68 o                         
   9   1   0      31172.14      31091.35       227.95 o                         
  11   1   0      18590.09      18328.62       182.56 o                         
  13   1   0      18798.71      18698.10       191.13 o                         
  15   1   0       9524.93       9780.49       174.70 o                         
  17   1   0      16581.95      16596.98       256.63 o                         
  19   1   0       7947.43       8532.35       221.74 o                         
  21   1   0       6426.96       6407.09       259.91 o                         
  23   1   0       5593.14       6249.94       717.85 o                         
   0   2   0     104215.20     103384.90      1239.71 o                         
   2   2   0      57395.53      56508.29       421.42 o                         
   4   2   0     119031.04     119017.84       591.48 o                         
   6   2   0      74744.82      73820.32       416.83 o                         
   8   2   0      68695.69      67349.74       431.64 o                         
  10   2   0      56315.32      55434.77       404.80 o                         
  12   2   0      42822.02      42436.60       375.09 o                         
  14   2   0      27466.28      27516.72       316.83 o                         
  16   2   0      26097.55      26195.55       335.64 o                         
  18   2   0      32489.03      32447.66       461.80 o                         
  20   2   0      15724.21      16634.65       440.84 o                         
  22   2   0      14634.62      13779.68       482.09 o                         
   1   3   0      60114.15      59073.84       461.57 o                         
   3   3   0      55074.50      54218.00       419.17 o                         
   5   3   0      65341.76      64867.66       411.77 o                         
   7   3   0      54099.11      52844.81       370.67 o                         
   9   3   0      50500.98      50065.43       382.10 o                         
  11   3   0      23738.48      23489.02       258.79 o                         
  13   3   0      36238.50      36097.63       395.37 o                         
  15   3   0      19552.84      19578.22       319.95 o                         
  17   3   0      22338.34      22233.22       399.58 o                         
  19   3   0      15732.16      15778.05       353.36 o                         
  21   3   0      15163.04      14406.91       494.40 o                         
   0   4   0      21137.43      20591.80       373.23 o                         
   2   4   0      18170.01      18067.32       236.71 o                         
   4   4   0      24880.13      24908.81       272.86 o                         
   6   4   0      11113.91      11201.25       169.13 o                         
   8   4   0      18927.38      18799.97       225.01 o                         
  10   4   0       9430.96       9249.97       183.63 o                         
  12   4   0      14777.86      14623.00       257.97 o                         
  14   4   0      15325.63      15102.82       298.24 o                         
  16   4   0       6330.70       6614.87       206.42 o                         
  18   4   0       7432.30       7318.37       270.05 o                         
  20   4   0       4988.39       5279.00       333.09 o                         
   1   5   0      53859.31      53420.25       477.96 o                         
   3   5   0      68485.55      67721.35       553.22 o                         
   5   5   0      50560.15      50299.76       434.47 o                         
   7   5   0      33116.74      33185.23       367.02 o                         
   9   5   0      44093.39      43862.56       518.18 o                         
  11   5   0      34163.77      34137.84       450.31 o                         
  13   5   0      42548.21      42879.08       590.01 o                         
  15   5   0      22454.01      21949.57       445.10 o                         
  17   5   0      20285.64      20358.90       476.92 o                         
  19   5   0      13872.44      14462.55       675.77 o                         
   0   6   0       7463.92       7695.14       271.03 o                         
   2   6   0       7343.06       7473.04       189.25 o                         
   4   6   0      11485.88      11160.90       247.03 o                         
   6   6   0       4828.35       4828.15       175.35 o                         
   8   6   0       8070.50       8166.23       237.21 o                         
  10   6   0       5224.07       4988.69       192.09 o                         
  12   6   0       5556.67       5653.21       208.81 o                         
  14   6   0       7591.83       7696.98       310.48 o                         
  16   6   0       4005.66       3337.92       379.68 o                         
   1   7   0      19159.53      18828.67       404.26 o                         
   3   7   0      19351.81      19793.65       382.06 o                         
   5   7   0      22807.45      22385.10       455.10 o                         
   7   7   0      19199.39      20308.03       443.47 o                         
   9   7   0      19769.29      20062.71       411.47 o                         
  11   7   0      10133.08      10024.59       287.56 o                         
  13   7   0      12900.80      11883.21       736.82 o                         
   0   8   0       9845.65       9345.91       401.18 o                         
   2   8   0       8164.95       8645.25       274.80 o                         
   4   8   0      12424.42      12810.05       379.37 o                         
   6   8   0       8726.29       8187.51       403.98 o                         
   8   8   0       9151.02       8865.81       765.98 o                         
 -23   1   1        324.87        507.67       115.74 o                         
 -21   1   1       1238.56       1106.85       108.01 o                         
 -19   1   1        712.53        715.65        74.59 o                         
 -17   1   1         17.27         64.08        49.89 o                         
 -15   1   1        902.33        985.08        56.82 o                         
 -13   1   1       2742.48       2807.84        66.26 o                         
 -11   1   1       2135.23       2108.07        56.46 o                         
  -9   1   1       3153.15       3226.18        57.05 o                         
  -7   1   1       7732.58       8087.74        86.15 o                         
  -5   1   1       8101.87       8504.05        63.60 o                         
  -3   1   1       1731.63       1757.36        25.84 o                         
  -1   1   1        222.18        316.33        16.37 o                         
   1   1   1      17151.34      18053.94        97.02 o                         
   3   1   1      10009.03      10748.41        71.46 o                         
   5   1   1       9826.92      10101.29        85.01 o                         
   7   1   1       1218.15       1251.90        35.39 o                         
   9   1   1       1524.12       1500.15        45.88 o                         
  11   1   1       1390.88       1369.71        55.28 o                         
  13   1   1        443.98        500.94        49.29 o                         
  15   1   1       2309.80       2301.34        97.19 o                         
  17   1   1       1637.16       1529.59        94.61 o                         
  19   1   1        225.05        266.06        86.78 o                         
  21   1   1        668.48        857.08       129.41 o                         
  23   1   1        162.74         68.99       191.73 o                         
 -24   2   1        168.57         75.60       169.25 o                         
 -22   2   1       1042.64       1152.52       163.90 o                         
 -20   2   1       1036.94        938.83       100.37 o                         
 -18   2   1       3430.35       3510.03       136.69 o                         
 -16   2   1       3230.93       3192.74       113.27 o                         
 -14   2   1       2582.33       2605.85        92.78 o                         
 -12   2   1       5372.78       5253.28       121.63 o                         
 -10   2   1       5317.08       5146.27       110.33 o                         
  -8   2   1       5080.15       4949.66        82.81 o                         
  -6   2   1       6803.72       6822.19        81.71 o                         
  -4   2   1       9384.76       9714.10       102.93 o                         
  -2   2   1      18820.06      19518.93       149.98 o                         
   0   2   1      10674.55      11218.43       122.25 o                         
   2   2   1      16093.10      16749.30       135.67 o                         
   4   2   1        666.19        643.58        27.28 o                         
   6   2   1       4338.97       4395.13        83.15 o                         
   8   2   1      19622.47      20612.90       195.44 o                         
  10   2   1       3001.50       2778.70        89.02 o                         
  12   2   1       2357.28       2501.32        85.43 o                         
  14   2   1       4102.38       3958.51       119.36 o                         
  16   2   1       1343.33       1453.67        94.90 o                         
  18   2   1       1524.16       1336.80       122.08 o                         
  20   2   1        591.27        387.17       125.72 o                         
  22   2   1        431.39        176.15       137.87 o                         
 -23   3   1        514.24        550.98       283.98 o                         
 -21   3   1        588.41        719.47       110.03 o                         
 -19   3   1       1172.77       1361.94       110.48 o                         
 -17   3   1       1753.25       1876.89       121.76 o                         
 -15   3   1       4990.34       4918.93       148.14 o                         
 -13   3   1       4204.09       4174.44       115.26 o                         
 -11   3   1       2099.95       2097.46        78.69 o                         
  -9   3   1       3513.98       3460.62        87.83 o                         
  -7   3   1       6896.92       6948.23       115.74 o                         
  -5   3   1      11444.57      11754.87       150.06 o                         
  -3   3   1      10274.88      10502.21       136.83 o                         
  -1   3   1      10666.08      10802.87       138.86 o                         
   1   3   1       6625.45       6588.85       122.66 o                         
   3   3   1       4846.38       4924.65        97.85 o                         
   5   3   1      14023.36      14050.61       155.36 o                         
   7   3   1       2244.70       2246.25        61.73 o                         
   9   3   1       4487.16       4720.83        97.75 o                         
  11   3   1      11448.24      11313.98       184.77 o                         
  13   3   1       2893.82       3003.49       109.20 o                         
  15   3   1       1393.13       1548.77       102.59 o                         
  17   3   1       1542.11       1604.42       127.71 o                         
  19   3   1       1182.56       1018.03       134.27 o                         
  21   3   1       2242.36       2632.65       296.98 o                         
 -22   4   1       1032.51        732.18       238.47 o                         
 -20   4   1        392.41        252.12       103.08 o                         
 -18   4   1       1021.87        986.61       112.96 o                         
 -16   4   1       1219.07       1256.02       111.65 o                         
 -14   4   1        192.51        186.74        61.23 o                         
 -12   4   1       1361.97       1361.96        82.30 o                         
 -10   4   1       7671.30       7603.05       167.89 o                         
  -8   4   1       3067.46       3334.66        91.05 o                         
  -6   4   1        858.71        889.70        59.89 o                         
  -4   4   1       2511.96       2469.23        94.55 o                         
  -2   4   1       3366.93       3400.24        90.49 o                         
   0   4   1       2054.50       2044.62        76.94 o                         
   2   4   1       3935.50       4117.37       100.32 o                         
   4   4   1       3947.33       4063.83       103.72 o                         
   6   4   1       3258.79       3371.54        84.67 o                         
   8   4   1       2043.22       1897.43        86.91 o                         
  10   4   1        132.80         91.42        56.46 o                         
  12   4   1       1118.62       1198.26       117.66 o                         
  14   4   1       1420.06       1327.00        98.65 o                         
  16   4   1        652.57        715.34       102.62 o                         
  18   4   1       1142.15       1121.95       151.02 o                         
  20   4   1        511.34        906.91       300.79 o                         
 -19   5   1         41.87        229.23       118.68 o                         
 -17   5   1         17.84         72.13        94.25 o                         
 -15   5   1         22.70         43.02        81.20 o                         
 -13   5   1        217.38        145.97        67.38 o                         
 -11   5   1         15.18        -11.89        58.13 o                         
  -9   5   1         15.93        105.75        52.30 o                         
  -7   5   1        569.74        574.21        54.59 o                         
  -5   5   1          7.33          4.03        45.84 o                         
  -3   5   1        169.18        222.72        68.41 o                         
  -1   5   1        174.75        189.83        48.64 o                         
   1   5   1         85.53        130.98        49.61 o                         
   3   5   1        282.78        295.85        60.73 o                         
   5   5   1        364.24        355.89        54.83 o                         
   7   5   1         49.07         26.62        55.82 o                         
   9   5   1        228.33        174.56        62.35 o                         
  11   5   1         73.33         -8.15        73.60 o                         
  13   5   1        160.68         82.57        69.17 o                         
  15   5   1        139.82        182.10        93.82 o                         
  17   5   1        166.46        155.51       106.23 o                         
 -16   6   1         52.22        152.14       125.58 o                         
 -14   6   1         56.99         12.77        86.94 o                         
 -12   6   1        513.31        556.26        84.61 o                         
 -10   6   1        896.51       1046.45       101.35 o                         
  -8   6   1       1678.19       1389.48       102.06 o                         
  -6   6   1         36.25         39.32        54.50 o                         
  -4   6   1         86.70        142.54        55.61 o                         
  -2   6   1       1155.41       1107.95        99.62 o                         
   0   6   1        231.65        290.56        65.97 o                         
   2   6   1        569.99        581.10        70.58 o                         
   4   6   1       2060.74       1856.40       110.09 o                         
   6   6   1        826.99        719.55        87.66 o                         
   8   6   1        393.54        298.69        75.29 o                         
  10   6   1         72.59         66.23        73.79 o                         
  12   6   1        276.36        289.44        87.27 o                         
  14   6   1        623.32        852.38       164.12 o                         
  16   6   1        281.21        304.45       211.58 o                         
 -13   7   1        896.77        920.82       158.22 o                         
 -11   7   1        751.88        774.53       108.62 o                         
  -9   7   1       1087.48        801.90       122.20 o                         
  -7   7   1       1117.55       1212.89       151.80 o                         
  -5   7   1       2739.65       3018.19       178.11 o                         
  -3   7   1       1666.33       1586.61       113.32 o                         
  -1   7   1       1660.98       1615.23       113.29 o                         
   1   7   1       1364.84       1293.26       109.62 o                         
   3   7   1       1292.26       1137.45       120.45 o                         
   5   7   1       1726.09       1735.65       124.35 o                         
   7   7   1        602.37        587.40        96.64 o                         
   9   7   1        464.89        466.75        94.60 o                         
  11   7   1       2269.67       2260.88       194.22 o                         
  13   7   1        520.97        463.58       185.05 o                         
  -8   8   1        869.02        976.52       223.27 o                         
  -6   8   1       1107.35        973.55       165.14 o                         
  -4   8   1       2020.10       2029.49       153.70 o                         
  -2   8   1       1889.40       1863.30       159.85 o                         
   0   8   1       2157.45       1985.64       154.53 o                         
   2   8   1       1626.78       1549.31       134.88 o                         
   4   8   1        504.13        445.73       118.16 o                         
   6   8   1       1224.55        581.92       213.08 o                         
 -24   0   2       8608.46       8583.76       539.51 o                         
 -22   0   2      11813.48      11898.63       409.89 o                         
 -20   0   2       2294.27       2497.84       187.18 o                         
 -18   0   2      11703.02      12160.25       292.81 o                         
 -16   0   2      12527.39      12613.80       240.05 o                         
 -14   0   2      20280.70      20049.13       266.75 o                         
 -12   0   2      16139.46      16029.80       212.18 o                         
 -10   0   2      24354.29      23802.24       238.17 o                         
  -8   0   2      17518.62      17462.27       162.33 o                         
  -6   0   2      37107.72      37295.52       235.59 o                         
  -4   0   2       1411.49       1475.12        27.20 o                         
  -2   0   2      26213.98      26239.03       160.76 o                         
   0   0   2      80009.27      80685.98       386.81 o                         
   2   0   2      23275.65      23112.86       167.61 o                         
   4   0   2      37158.04      38088.79       281.90 o                         
   6   0   2       8871.51       8815.25       148.01 o                         
   8   0   2      18431.11      17869.96       269.25 o                         
  10   0   2       6478.75       6420.92       170.97 o                         
  12   0   2      23711.09      23909.00       368.97 o                         
  14   0   2      10832.19      11072.49       283.19 o                         
  16   0   2       6099.27       6024.88       252.75 o                         
  18   0   2       8246.68       7687.65       358.17 o                         
  20   0   2       6299.00       6495.77       419.29 o                         
  22   0   2       3294.60       3171.66       465.97 o                         
 -25   1   2      13604.54      12952.24       619.86 o                         
 -23   1   2      26057.90      26102.65       546.62 o                         
 -21   1   2      20334.24      20199.61       406.51 o                         
 -19   1   2      29904.27      30833.74       411.23 o                         
 -17   1   2      46351.01      45869.96       462.60 o                         
 -15   1   2      48980.46      48161.74       346.15 o                         
 -13   1   2      71047.08      70224.49       373.25 o                         
 -11   1   2      76721.20      75407.32       382.94 o                         
  -9   1   2      95952.21      95934.95       446.18 o                         
  -7   1   2     113968.55     114794.95       554.53 o                         
  -5   1   2     183521.36     184304.52       673.41 o                         
  -3   1   2      70982.97      72326.66       324.63 o                         
  -1   1   2     184558.33     190598.36       664.82 o                         
   1   1   2     137507.50     139741.94       546.51 o                         
   3   1   2     171741.36     172853.09       669.10 o                         
   5   1   2      82155.84      81244.09       422.88 o                         
   7   1   2      81607.64      80899.23       415.31 o                         
   9   1   2      76204.48      76073.67       419.69 o                         
  11   1   2      58136.65      57925.73       378.78 o                         
  13   1   2      55068.23      54657.97       467.99 o                         
  15   1   2      28074.65      28434.44       395.19 o                         
  17   1   2      33456.16      33626.59       541.25 o                         
  19   1   2      22981.01      22613.80       568.50 o                         
  21   1   2      16391.11      16726.75       583.03 o                         
 -24   2   2       7346.92       7396.00       379.97 o                         
 -22   2   2      11330.47      11435.71       316.86 o                         
 -20   2   2      11701.48      11864.70       262.80 o                         
 -18   2   2      24180.73      23613.99       354.41 o                         
 -16   2   2      15222.71      14785.17       247.24 o                         
 -14   2   2      23949.46      23693.21       269.43 o                         
 -12   2   2      21228.47      20722.60       212.86 o                         
 -10   2   2      34346.96      33946.58       262.07 o                         
  -8   2   2      30394.01      29710.69       201.95 o                         
  -6   2   2      72973.89      73177.41       345.46 o                         
  -4   2   2      57609.65      57949.42       291.34 o                         
  -2   2   2      28779.17      27937.97       202.63 o                         
   0   2   2      41718.73      42356.98       290.29 o                         
   2   2   2      30420.10      30212.50       182.40 o                         
   4   2   2      55009.12      55226.57       280.74 o                         
   6   2   2      24702.93      24551.97       224.67 o                         
   8   2   2      44892.32      45280.53       333.32 o                         
  10   2   2      22234.73      21734.91       225.08 o                         
  12   2   2      23160.42      22603.20       291.00 o                         
  14   2   2       9717.53      10322.11       209.43 o                         
  16   2   2      14417.82      14430.38       301.51 o                         
  18   2   2      13265.10      13370.14       380.58 o                         
  20   2   2       9204.41       8448.20       450.95 o                         
 -23   3   2      10584.23      10536.46       390.81 o                         
 -21   3   2      11314.60      11161.19       327.33 o                         
 -19   3   2      17098.93      16491.30       347.64 o                         
 -17   3   2      17624.01      17692.79       324.99 o                         
 -15   3   2      21907.59      21893.30       309.44 o                         
 -13   3   2      21109.95      21217.67       271.99 o                         
 -11   3   2      20333.57      19907.36       212.81 o                         
  -9   3   2      47844.78      47488.05       349.47 o                         
  -7   3   2      28871.31      28581.77       230.95 o                         
  -5   3   2      54318.81      53989.56       349.76 o                         
  -3   3   2      36057.91      34836.24       283.68 o                         
  -1   3   2      56695.00      55863.04       377.04 o                         
   1   3   2      22867.04      22561.93       201.12 o                         
   3   3   2      34880.13      34623.35       239.60 o                         
   5   3   2      41832.36      41426.93       297.62 o                         
   7   3   2      41331.93      41383.63       356.33 o                         
   9   3   2      24040.75      23911.59       290.03 o                         
  11   3   2      19341.88      19472.57       275.81 o                         
  13   3   2      19496.57      19732.49       324.45 o                         
  15   3   2      11343.37      11134.59       273.61 o                         
  17   3   2      13864.31      13281.16       370.37 o                         
  19   3   2       8410.26       7920.86       376.29 o                         
  21   3   2      11580.11      12814.43      1256.54 o                         
 -22   4   2      15387.38      14954.36       473.02 o                         
 -20   4   2      19451.03      19103.86       443.45 o                         
 -18   4   2      22859.84      22268.56       437.47 o                         
 -16   4   2      22282.87      22046.71       414.52 o                         
 -14   4   2      43368.96      43540.52       472.49 o                         
 -12   4   2      32851.61      32803.04       358.07 o                         
 -10   4   2      61513.60      61594.08       500.21 o                         
  -8   4   2      49414.56      49280.50       378.19 o                         
  -6   4   2      47242.14      47061.14       392.72 o                         
  -4   4   2      66307.31      65358.65       442.17 o                         
  -2   4   2      66451.97      64891.28       441.12 o                         
   0   4   2      72395.58      70858.16       423.68 o                         
   2   4   2      51968.53      50667.80       393.37 o                         
   4   4   2      62512.66      61140.30       395.39 o                         
   6   4   2      48041.13      47687.75       430.04 o                         
   8   4   2      46394.38      46410.85       471.77 o                         
  10   4   2      29686.22      29836.84       403.27 o                         
  12   4   2      36015.03      36120.01       470.46 o                         
  14   4   2      24616.52      24444.52       448.62 o                         
  16   4   2      25364.42      25905.45       543.15 o                         
  18   4   2      12898.68      12995.01       424.67 o                         
 -19   5   2       7342.35       7333.45       282.85 o                         
 -17   5   2       2634.97       2562.11       165.49 o                         
 -15   5   2       6184.08       6898.55       252.93 o                         
 -13   5   2      11125.71      11504.83       246.96 o                         
 -11   5   2       9877.93       9938.38       211.12 o                         
  -9   5   2      12303.73      12582.90       231.54 o                         
  -7   5   2       2702.55       2962.54       106.61 o                         
  -5   5   2      11427.22      11656.11       216.66 o                         
  -3   5   2       9657.79       9642.31       174.35 o                         
  -1   5   2      12149.05      11784.01       207.73 o                         
   1   5   2       9534.41       9366.48       168.44 o                         
   3   5   2      13046.97      13179.25       213.38 o                         
   5   5   2       6506.06       6550.88       179.21 o                         
   7   5   2       6267.76       6180.33       196.06 o                         
   9   5   2       6915.77       6955.58       217.03 o                         
  11   5   2       5980.18       5772.96       214.03 o                         
  13   5   2       5615.88       5740.67       215.88 o                         
  15   5   2       7339.92       7588.97       270.09 o                         
  17   5   2       6517.25       6762.34       959.23 o                         
 -18   6   2      15725.92      15837.50      1472.06 o                         
 -16   6   2      15354.93      15508.39       463.62 o                         
 -14   6   2      27043.15      26819.89       595.72 o                         
 -12   6   2      21616.49      22072.08       417.66 o                         
 -10   6   2      34711.76      35043.43       496.12 o                         
  -8   6   2      31091.28      31326.95       415.31 o                         
  -6   6   2      29016.93      28946.98       423.34 o                         
  -4   6   2      38359.25      38902.39       509.17 o                         
  -2   6   2      42023.50      41724.98       497.45 o                         
   0   6   2      36767.67      36814.22       462.29 o                         
   2   6   2      31746.29      31322.02       404.37 o                         
   4   6   2      38583.77      38056.99       489.13 o                         
   6   6   2      28571.12      28300.70       479.58 o                         
   8   6   2      30835.21      30942.87       520.36 o                         
  10   6   2      20367.51      20655.88       419.24 o                         
  12   6   2      19673.43      19552.39       460.30 o                         
  14   6   2      17549.25      17420.08       522.48 o                         
 -13   7   2       5484.33       5555.60       314.93 o                         
 -11   7   2       4424.34       4330.62       211.32 o                         
  -9   7   2      10595.59      10872.52       378.73 o                         
  -7   7   2       8495.84       8898.67       299.16 o                         
  -5   7   2       8622.72       8481.42       320.79 o                         
  -3   7   2       9334.57       9503.25       270.85 o                         
  -1   7   2      11057.35      10833.31       272.56 o                         
   1   7   2       4031.78       4242.79       173.75 o                         
   3   7   2       8513.04       8752.05       240.03 o                         
   5   7   2       8794.17       8201.21       276.20 o                         
   7   7   2       8765.96       9292.32       302.26 o                         
   9   7   2       7624.23       7392.87       266.92 o                         
  11   7   2       4258.98       4119.19       365.67 o                         
  -8   8   2       8424.15       8577.07       609.68 o                         
  -6   8   2      10941.17      10915.89       471.25 o                         
  -4   8   2       9601.65       9405.33       357.11 o                         
  -2   8   2       9488.40       9374.82       314.85 o                         
   0   8   2       7333.59       7907.98       311.61 o                         
   2   8   2       8273.02       8816.47       353.17 o                         
   4   8   2      10989.15      10875.57       524.63 o                         
 -25   1   3        737.25       1072.96       161.43 o                         
 -23   1   3        122.60        324.69        92.03 o                         
 -21   1   3         12.39        119.46        64.97 o                         
 -19   1   3        883.79        821.28        81.39 o                         
 -17   1   3       2021.41       1991.49        82.20 o                         
 -15   1   3       2511.87       2470.40        70.02 o                         
 -13   1   3       1479.64       1398.57        49.23 o                         
 -11   1   3       1371.42       1275.75        41.63 o                         
  -9   1   3       2188.33       2063.87        44.84 o                         
  -7   1   3         26.60         76.03        17.58 o                         
  -5   1   3       6121.95       6536.08        64.19 o                         
  -3   1   3      16750.75      17260.77       122.66 o                         
  -1   1   3       1439.97       1534.21        38.09 o                         
   1   1   3      10185.14      10746.51        91.83 o                         
   3   1   3       3787.71       4097.92        61.76 o                         
   5   1   3         37.71         87.36        22.40 o                         
   7   1   3       1089.11       1175.28        42.56 o                         
   9   1   3       3164.23       3284.05        71.19 o                         
  11   1   3       3747.96       3687.92        93.01 o                         
  13   1   3        823.09        732.91        63.86 o                         
  15   1   3        122.48         81.36        61.87 o                         
  17   1   3        593.84        425.02        92.83 o                         
  19   1   3        328.22        306.95       118.06 o                         
  21   1   3        127.59        -95.68       194.95 o                         
 -24   2   3        566.48        578.76       113.50 o                         
 -22   2   3       1663.25       1574.97       109.12 o                         
 -20   2   3       1948.50       2041.14       118.54 o                         
 -18   2   3       2314.52       2197.16       113.62 o                         
 -16   2   3       1229.83       1135.74        79.04 o                         
 -14   2   3       1803.24       1814.08        74.63 o                         
 -12   2   3       9766.30       9558.97       118.84 o                         
 -10   2   3       5034.80       5108.16        77.88 o                         
  -8   2   3       4330.92       4275.82        68.37 o                         
  -6   2   3      14070.49      14354.64       129.05 o                         
  -4   2   3       6414.19       6646.99        84.88 o                         
  -2   2   3      14244.21      14665.31       160.00 o                         
   0   2   3       4480.84       4561.12        75.66 o                         
   2   2   3       2734.20       2707.34        52.74 o                         
   4   2   3      25143.94      26200.66       191.65 o                         
   6   2   3       7262.05       7145.79       115.14 o                         
   8   2   3       2117.52       1977.25        60.33 o                         
  10   2   3       4207.69       4262.76       117.58 o                         
  12   2   3       2627.55       2613.66       113.18 o                         
  14   2   3       2937.39       2911.39       139.90 o                         
  16   2   3       2094.23       2311.19       146.58 o                         
  18   2   3       1508.51       1704.66       179.20 o                         
  20   2   3        927.02       1320.08       274.20 o                         
 -23   3   3       1248.31       1246.52       134.13 o                         
 -21   3   3       1580.59       1496.26       120.89 o                         
 -19   3   3       1632.87       1588.80       111.96 o                         
 -17   3   3       1817.50       1874.39       108.40 o                         
 -15   3   3       4913.80       4781.56       137.01 o                         
 -13   3   3       1306.39       1344.51        72.80 o                         
 -11   3   3       2726.86       2686.95        66.12 o                         
  -9   3   3      14904.22      15108.21       162.43 o                         
  -7   3   3       8317.93       8786.27       121.19 o                         
  -5   3   3       4736.99       4745.42        86.91 o                         
  -3   3   3       4655.24       4742.94        96.04 o                         
  -1   3   3       2383.95       2299.19        75.82 o                         
   1   3   3      15158.39      15425.51       182.25 o                         
   3   3   3       7170.62       7343.51       125.94 o                         
   5   3   3       2625.86       2472.10        72.47 o                         
   7   3   3       8868.94       9218.56       169.56 o                         
   9   3   3       3137.80       3015.70       115.37 o                         
  11   3   3       1599.39       1717.82        90.27 o                         
  13   3   3       1720.84       1762.98       116.76 o                         
  15   3   3       1733.06       1623.00       129.50 o                         
  17   3   3       1447.81       1630.29       146.55 o                         
  19   3   3       1311.44       1400.28       265.38 o                         
 -22   4   3        324.07        158.89        97.38 o                         
 -20   4   3        421.65        423.13       148.11 o                         
 -18   4   3        591.40        545.96        89.13 o                         
 -16   4   3        912.02        816.84        88.54 o                         
 -14   4   3       3371.83       3345.00       126.71 o                         
 -12   4   3       3165.83       3260.42       114.37 o                         
 -10   4   3        150.63        268.02        49.22 o                         
  -8   4   3       1791.89       1843.11        74.04 o                         
  -6   4   3       3575.03       3649.66        96.62 o                         
  -4   4   3       2482.51       2438.85        78.39 o                         
  -2   4   3       6185.10       6259.69       102.06 o                         
   0   4   3       6796.48       6685.56       106.84 o                         
   2   4   3        570.86        571.62        34.34 o                         
   4   4   3       2091.15       2174.89        85.66 o                         
   6   4   3       2373.71       2515.36        91.04 o                         
   8   4   3       2285.87       2303.86       137.98 o                         
  10   4   3       2096.43       2217.12       142.45 o                         
  12   4   3       2228.20       2347.87       139.41 o                         
  14   4   3       1801.04       1939.40       154.15 o                         
  16   4   3        778.65        925.95       140.76 o                         
  18   4   3        122.87         66.07       171.17 o                         
 -21   5   3         57.15       -146.51       146.51 o                         
 -19   5   3          3.79         21.34        91.39 o                         
 -17   5   3         86.29        198.61        97.80 o                         
 -15   5   3        182.72        204.74        81.30 o                         
 -13   5   3          1.99        183.83        63.26 o                         
 -11   5   3        346.57        327.10        69.76 o                         
  -9   5   3         39.83        -21.91        50.11 o                         
  -7   5   3         29.68          1.29        63.61 o                         
  -5   5   3         88.19        160.31        54.60 o                         
  -3   5   3        143.48         99.32        43.15 o                         
  -1   5   3         31.64         66.43        56.79 o                         
   1   5   3         28.33         93.79        54.67 o                         
   3   5   3        121.05        162.35        56.04 o                         
   5   5   3          3.63         -4.39        67.92 o                         
   7   5   3         34.27        128.20        73.75 o                         
   9   5   3        100.75        160.41        78.15 o                         
  11   5   3          0.08        114.38        92.95 o                         
  13   5   3          1.42         66.85        92.11 o                         
  15   5   3         16.22        224.46        95.16 o                         
 -18   6   3         14.73        -67.06       145.60 o                         
 -16   6   3        642.29        718.02       132.66 o                         
 -14   6   3        782.87        867.84       112.26 o                         
 -12   6   3        592.63        553.54        88.67 o                         
 -10   6   3         22.98         30.88        73.93 o                         
  -8   6   3         43.97         72.61        72.23 o                         
  -6   6   3        889.20        779.03        88.48 o                         
  -4   6   3        170.86         65.50        91.37 o                         
  -2   6   3       1396.70       1623.55       106.45 o                         
   0   6   3        801.14        665.26        82.63 o                         
   2   6   3         58.04         38.22        56.61 o                         
   4   6   3         44.83         16.21        70.78 o                         
   6   6   3        143.68         35.21        79.95 o                         
   8   6   3        368.43        393.43        91.37 o                         
  10   6   3        173.92        156.53        87.61 o                         
  12   6   3         99.98        154.66        89.48 o                         
  14   6   3        612.70        899.91       274.86 o                         
 -15   7   3        884.82       -122.10       413.54 o                         
 -13   7   3        621.38        651.78       129.94 o                         
 -11   7   3        486.17        689.51       109.29 o                         
  -9   7   3       3107.10       3240.34       201.20 o                         
  -7   7   3       1707.77       1621.46       152.48 o                         
  -5   7   3       1464.25       1348.62       128.69 o                         
  -3   7   3       1164.01       1136.77       105.88 o                         
  -1   7   3       1229.31       1140.31        96.18 o                         
   1   7   3       3431.33       3462.36       173.30 o                         
   3   7   3       1492.35       1510.75       126.43 o                         
   5   7   3       1114.19        725.15       158.79 o                         
   7   7   3       2349.29       2327.74       165.90 o                         
   9   7   3       1475.80       1161.41       167.14 o                         
  11   7   3        878.19       1091.21       189.91 o                         
  -8   8   3        890.12        951.95       328.61 o                         
  -6   8   3       1653.16       2094.40       274.29 o                         
  -4   8   3       1071.45       1352.32       185.67 o                         
  -2   8   3       1423.75       1740.44       180.42 o                         
   0   8   3        431.91        310.77       109.55 o                         
   2   8   3        855.19        811.42       180.18 o                         
   4   8   3       2475.60       2289.15       570.82 o                         
 -26   0   4      11611.83      11423.75       997.94 o                         
 -24   0   4      32105.43      32838.09       890.78 o                         
 -22   0   4      30266.12      30381.81       827.99 o                         
 -20   0   4      27709.99      27476.20       537.52 o                         
 -18   0   4      42363.69      41943.66       558.40 o                         
 -16   0   4      48646.56      47545.67       568.13 o                         
 -14   0   4      81335.18      79331.20       693.24 o                         
 -12   0   4      84552.79      84483.43       704.21 o                         
 -10   0   4     131396.34     129913.73       718.85 o                         
  -8   0   4      81481.34      81015.20       449.80 o                         
  -6   0   4     120620.41     122005.85       680.75 o                         
  -4   0   4     134378.45     133989.77       983.16 o                         
  -2   0   4     139458.38     137721.81       768.27 o                         
   0   0   4     102346.73     102448.70       627.06 o                         
   2   0   4     163926.31     164196.52      1135.23 o                         
   4   0   4     107476.49     106107.57       801.72 o                         
   6   0   4      90352.02      89554.48       901.92 o                         
   8   0   4      54916.27      55016.57       522.95 o                         
  10   0   4      36951.61      36935.80       464.39 o                         
  12   0   4      74027.21      73501.70       805.13 o                         
  14   0   4      31992.38      32245.44       516.64 o                         
  16   0   4      26855.36      28043.09       656.58 o                         
  18   0   4      21108.09      21465.88       755.78 o                         
  20   0   4      16858.83      17127.36      1040.00 o                         
 -25   1   4       5437.76       5300.11       304.51 o                         
 -23   1   4      13627.49      13917.18       352.52 o                         
 -21   1   4       7598.91       7596.43       223.43 o                         
 -19   1   4      13664.61      13944.31       266.15 o                         
 -17   1   4       9311.14       9199.87       198.88 o                         
 -15   1   4      20349.44      20290.89       230.66 o                         
 -13   1   4      19552.98      18938.41       183.12 o                         
 -11   1   4      26494.40      26079.75       207.71 o                         
  -9   1   4      17614.56      17156.46       143.78 o                         
  -7   1   4      21128.12      21152.85       145.56 o                         
  -5   1   4      47092.23      48009.40       284.36 o                         
  -3   1   4      20953.76      20769.02       157.77 o                         
  -1   1   4      21776.57      21522.01       159.81 o                         
   1   1   4      28781.85      29372.62       212.19 o                         
   3   1   4      34480.43      34893.01       276.50 o                         
   5   1   4       9396.13       8872.34       111.63 o                         
   7   1   4      28680.36      28505.24       263.48 o                         
   9   1   4       5804.98       5862.82       105.95 o                         
  11   1   4      15129.71      14981.15       252.43 o                         
  13   1   4      12801.37      12608.66       288.47 o                         
  15   1   4       6836.49       7220.47       228.10 o                         
  17   1   4       7102.42       7399.74       327.40 o                         
  19   1   4       5068.48       5331.33       354.12 o                         
 -24   2   4      13644.11      14331.70       517.38 o                         
 -22   2   4      17808.14      18362.09       356.53 o                         
 -20   2   4      25183.54      25466.59       400.15 o                         
 -18   2   4      31097.73      31273.87       422.66 o                         
 -16   2   4      32863.81      32919.73       355.70 o                         
 -14   2   4      47627.95      47217.06       378.26 o                         
 -12   2   4      39207.37      39157.34       301.32 o                         
 -10   2   4      54382.86      52997.14       361.57 o                         
  -8   2   4      42298.20      41235.68       295.89 o                         
  -6   2   4     123082.13     125331.77       658.53 o                         
  -4   2   4      73695.46      74526.18       408.94 o                         
  -2   2   4      76291.48      75655.34       450.41 o                         
   0   2   4      57912.09      58309.03       386.77 o                         
   2   2   4      67237.78      66827.59       372.99 o                         
   4   2   4      42555.86      41706.69       294.44 o                         
   6   2   4      51474.84      51308.86       379.31 o                         
   8   2   4      53547.71      53381.30       444.57 o                         
  10   2   4      29500.34      29423.83       312.26 o                         
  12   2   4      30772.20      30510.91       450.24 o                         
  14   2   4      17300.09      17356.07       351.31 o                         
  16   2   4      18630.54      18731.59       434.43 o                         
  18   2   4      11527.13      12205.00       470.82 o                         
 -23   3   4      13975.50      13817.94       396.76 o                         
 -21   3   4      13584.00      13552.91       305.39 o                         
 -19   3   4      24010.02      24226.80       392.82 o                         
 -17   3   4      27335.10      27205.90       381.09 o                         
 -15   3   4      34794.79      35037.58       398.91 o                         
 -13   3   4      21686.10      22368.67       279.57 o                         
 -11   3   4      44785.28      44370.65       445.42 o                         
  -9   3   4      40517.33      39847.73       315.42 o                         
  -7   3   4      47689.23      47537.74       352.96 o                         
  -5   3   4      61563.55      62544.95       406.77 o                         
  -3   3   4      50980.48      50588.80       413.93 o                         
  -1   3   4      66260.73      65101.50       477.45 o                         
   1   3   4      27306.94      26265.47       253.86 o                         
   3   3   4      47429.76      46771.66       338.80 o                         
   5   3   4      36042.30      35475.72       325.01 o                         
   7   3   4      41271.47      41166.64       436.42 o                         
   9   3   4      27078.45      27187.00       369.06 o                         
  11   3   4      28069.61      28516.23       419.40 o                         
  13   3   4      16227.22      15968.80       365.78 o                         
  15   3   4      14007.70      14233.38       385.50 o                         
  17   3   4      11241.76      11399.92       345.24 o                         
  19   3   4      11016.57      11144.44      1259.46 o                         
 -22   4   4       6380.19       6058.60       258.93 o                         
 -20   4   4       8201.65       7993.63       283.60 o                         
 -18   4   4       9368.88       8849.20       255.60 o                         
 -16   4   4      11847.18      11952.53       283.79 o                         
 -14   4   4      10668.34      10367.63       222.29 o                         
 -12   4   4      10858.47      10803.47       205.61 o                         
 -10   4   4      25397.95      26131.23       298.17 o                         
  -8   4   4      11664.55      11530.50       183.59 o                         
  -6   4   4      19229.20      18876.16       259.42 o                         
  -4   4   4       8101.00       8148.49       141.22 o                         
  -2   4   4      26065.38      25678.97       313.59 o                         
   0   4   4      17333.88      16908.88       210.04 o                         
   2   4   4      13659.54      13371.68       229.76 o                         
   4   4   4      15841.47      15459.82       249.79 o                         
   6   4   4       9569.54       9356.40       242.13 o                         
   8   4   4      11452.32      11496.98       277.03 o                         
  10   4   4       9971.46      10019.25       270.23 o                         
  12   4   4       7450.08       7541.09       260.44 o                         
  14   4   4       6149.23       6070.25       261.54 o                         
  16   4   4       8337.20       7979.65       298.20 o                         
 -21   5   4      16856.11      16451.35       576.05 o                         
 -19   5   4      21852.14      22116.68       484.91 o                         
 -17   5   4      18314.88      18395.14       403.86 o                         
 -15   5   4      31464.06      31751.08       470.30 o                         
 -13   5   4      32766.17      32758.02       462.26 o                         
 -11   5   4      45182.08      45226.18       535.49 o                         
  -9   5   4      43485.82      43897.75       465.34 o                         
  -7   5   4      48298.25      48359.07       514.13 o                         
  -5   5   4      41244.10      41381.85       450.30 o                         
  -3   5   4      36588.18      36676.58       449.88 o                         
  -1   5   4      64565.00      63908.37       568.37 o                         
   1   5   4      47299.70      47030.84       461.45 o                         
   3   5   4      50866.16      50502.33       499.56 o                         
   5   5   4      30617.54      30039.03       448.04 o                         
   7   5   4      32764.39      32095.10       584.02 o                         
   9   5   4      31802.61      32361.85       525.41 o                         
  11   5   4      22323.31      23052.05       453.55 o                         
  13   5   4      16136.29      16547.68       444.50 o                         
  15   5   4      23794.14      25001.05      1112.88 o                         
 -18   6   4       5195.01       4518.46       331.58 o                         
 -16   6   4       5275.41       5199.62       251.53 o                         
 -14   6   4       6650.15       6891.89       263.07 o                         
 -12   6   4       4709.28       4855.56       215.77 o                         
 -10   6   4       9566.50      10044.74       254.31 o                         
  -8   6   4       7172.62       7190.05       231.09 o                         
  -6   6   4       7123.61       7470.58       217.16 o                         
  -4   6   4       4180.84       4378.12       185.35 o                         
  -2   6   4      11035.97      11558.72       269.28 o                         
   0   6   4       6414.80       6514.68       185.03 o                         
   2   6   4       6264.64       6365.90       204.42 o                         
   4   6   4       6974.64       7006.53       264.44 o                         
   6   6   4       4584.44       4673.04       219.30 o                         
   8   6   4       6297.82       6380.56       245.64 o                         
  10   6   4       4795.59       5018.99       223.23 o                         
  12   6   4       3340.34       2961.33       318.41 o                         
 -15   7   4      14351.91      14427.16       777.93 o                         
 -13   7   4      11009.74      11443.68       449.11 o                         
 -11   7   4      13276.29      13005.22       397.45 o                         
  -9   7   4      19217.04      19017.11       443.16 o                         
  -7   7   4      18192.17      18929.88       428.53 o                         
  -5   7   4      17457.49      17365.43       448.17 o                         
  -3   7   4      23010.45      23349.40       466.10 o                         
  -1   7   4      20421.47      21129.73       413.58 o                         
   1   7   4      11544.99      11915.38       316.45 o                         
   3   7   4      18278.37      18596.41       420.06 o                         
   5   7   4      14642.78      14797.14       399.90 o                         
   7   7   4      15744.57      16183.62       429.27 o                         
   9   7   4      12584.40      13023.60       564.74 o                         
  -8   8   4       8841.58       9596.33      1155.91 o                         
  -6   8   4      10832.30      10147.42       640.55 o                         
  -4   8   4       9651.52       9780.27       628.20 o                         
  -2   8   4      10042.73      10007.88       495.00 o                         
   0   8   4       6815.12       6502.49       478.13 o                         
   2   8   4       9504.05       9127.26       616.77 o                         
 -25   1   5         65.83         48.21       102.73 o                         
 -23   1   5        896.75        721.13       116.21 o                         
 -21   1   5        613.32        471.52        70.70 o                         
 -19   1   5       1479.88       1465.77        94.83 o                         
 -17   1   5       1055.79       1065.73        66.72 o                         
 -15   1   5        175.52        201.05        41.42 o                         
 -13   1   5        875.85        790.74        47.21 o                         
 -11   1   5        993.24        978.97        44.64 o                         
  -9   1   5       8585.34       8977.69        88.38 o                         
  -7   1   5       7687.62       8019.97        94.42 o                         
  -5   1   5        444.14        376.49        30.50 o                         
  -3   1   5       2815.00       2924.50        60.25 o                         
  -1   1   5       3967.30       4078.75        85.19 o                         
   1   1   5        499.67        490.93        38.10 o                         
   3   1   5        902.31        866.60        42.41 o                         
   5   1   5       6261.09       6677.38       111.97 o                         
   7   1   5       5431.13       5269.35       108.84 o                         
   9   1   5        219.83        231.46        46.79 o                         
  11   1   5        326.23        310.50        60.65 o                         
  13   1   5       1095.82       1011.51        92.93 o                         
  15   1   5        409.75        496.71        93.39 o                         
  17   1   5        978.86       1060.58       128.99 o                         
  19   1   5        501.13         86.97       178.74 o                         
 -24   2   5        746.74        694.93       110.88 o                         
 -22   2   5       1699.94       1823.34       137.07 o                         
 -20   2   5        856.68       1004.59        95.58 o                         
 -18   2   5        297.10        351.87        71.40 o                         
 -16   2   5       7296.41       7252.97       155.89 o                         
 -14   2   5       4983.34       4728.68       131.56 o                         
 -12   2   5       2314.13       2397.06        61.86 o                         
 -10   2   5       5290.73       5586.99        96.45 o                         
  -8   2   5       2963.09       2908.61        73.68 o                         
  -6   2   5       8225.91       8950.86       135.54 o                         
  -4   2   5       7812.23       7995.49       109.86 o                         
  -2   2   5       5797.12       6022.98        88.95 o                         
   0   2   5       7422.98       7660.23       112.90 o                         
   2   2   5       6103.00       6328.35        96.89 o                         
   4   2   5       5038.82       4944.00       108.87 o                         
   6   2   5       2038.36       2078.54        97.23 o                         
   8   2   5       1870.12       1867.88        88.29 o                         
  10   2   5       4314.59       4425.93       136.61 o                         
  12   2   5       2210.47       2278.39       134.02 o                         
  14   2   5       2449.66       2553.33       156.56 o                         
  16   2   5        388.08        316.27        89.76 o                         
  18   2   5        217.07         91.98       149.80 o                         
 -23   3   5        588.49        291.62       134.18 o                         
 -21   3   5        301.24        261.05        76.20 o                         
 -19   3   5       3876.00       3493.95       149.15 o                         
 -17   3   5       2407.13       2366.37       129.50 o                         
 -15   3   5        859.96        889.32        70.77 o                         
 -13   3   5       8753.50       9227.94       163.63 o                         
 -11   3   5       6042.59       6263.70       137.72 o                         
  -9   3   5       2962.79       2960.70        90.82 o                         
  -7   3   5       4181.64       4173.80       104.44 o                         
  -5   3   5       5013.37       5302.17       121.31 o                         
  -3   3   5       9124.49       9471.84       140.74 o                         
  -1   3   5      11271.33      11547.98       163.33 o                         
   1   3   5       6643.32       6694.59       123.22 o                         
   3   3   5       4263.00       4242.08        91.14 o                         
   5   3   5       3489.01       3308.34       118.51 o                         
   7   3   5       5445.57       5861.50       174.50 o                         
   9   3   5       3268.38       3414.49       136.61 o                         
  11   3   5       3461.79       3718.92       180.24 o                         
  13   3   5       2206.40       2294.23       147.93 o                         
  15   3   5       1441.07       1495.87       139.87 o                         
  17   3   5       2410.09       2302.95       329.28 o                         
 -22   4   5        759.15        632.35       114.94 o                         
 -20   4   5       1489.99       1704.96       137.03 o                         
 -18   4   5        392.39        342.46        73.40 o                         
 -16   4   5       1045.86       1151.12        90.51 o                         
 -14   4   5        686.58        698.43        69.38 o                         
 -12   4   5        914.35        891.37        72.69 o                         
 -10   4   5       1897.74       1946.10        86.51 o                         
  -8   4   5       2313.88       2405.38        88.92 o                         
  -6   4   5       3566.90       3747.33       119.30 o                         
  -4   4   5       3561.21       3585.54       119.03 o                         
  -2   4   5        136.72        149.49        46.09 o                         
   0   4   5        434.28        445.34        53.59 o                         
   2   4   5       4051.37       3995.61       120.19 o                         
   4   4   5       2507.22       2586.64       108.89 o                         
   6   4   5        831.18        821.30       125.80 o                         
   8   4   5       1406.39       1603.41       118.75 o                         
  10   4   5       1096.32       1195.80       111.46 o                         
  12   4   5         62.93        170.17        82.17 o                         
  14   4   5        357.25        442.26       106.70 o                         
  16   4   5        293.53        219.44       148.21 o                         
 -21   5   5         20.26         21.76       152.18 o                         
 -19   5   5         59.72        107.08       126.65 o                         
 -17   5   5         92.99         22.64        77.22 o                         
 -15   5   5         25.44        128.44        68.61 o                         
 -13   5   5         88.83         78.54        67.48 o                         
 -11   5   5        188.85        156.85        58.99 o                         
  -9   5   5        114.28         90.83        58.93 o                         
  -7   5   5        287.08        338.42        63.95 o                         
  -5   5   5        340.40        313.94        59.56 o                         
  -3   5   5          5.05         30.78        57.36 o                         
  -1   5   5        781.78        747.91        68.01 o                         
   1   5   5        143.04        205.42        64.82 o                         
   3   5   5        151.59        233.68        65.24 o                         
   5   5   5        647.50        601.23        92.75 o                         
   7   5   5        130.41        -17.67        81.60 o                         
   9   5   5         79.87         83.55       112.79 o                         
  11   5   5        295.74        307.72       107.82 o                         
  13   5   5         65.50        -92.85        92.85 o                         
 -18   6   5        200.77        214.88       130.95 o                         
 -16   6   5         93.24        147.69       107.14 o                         
 -14   6   5         93.90        -44.64        80.86 o                         
 -12   6   5        384.97        411.60        87.51 o                         
 -10   6   5        679.81        722.63       117.29 o                         
  -8   6   5        325.75        200.93        87.04 o                         
  -6   6   5       2544.35       2538.35       222.04 o                         
  -4   6   5        731.07        764.25        90.74 o                         
  -2   6   5         17.74          1.66        64.54 o                         
   0   6   5        536.30        693.76        78.84 o                         
   2   6   5        869.29        815.43        98.61 o                         
   4   6   5       1786.43       1633.66       121.84 o                         
   6   6   5        491.20        231.87        88.78 o                         
   8   6   5        450.11        425.57        90.56 o                         
  10   6   5        792.00        702.62       114.88 o                         
  12   6   5         83.71        366.14       319.84 o                         
 -15   7   5        257.15        216.17       159.16 o                         
 -13   7   5       1423.01       1360.30       192.33 o                         
 -11   7   5       1083.46       1180.68       139.67 o                         
  -9   7   5        640.48        560.64        99.88 o                         
  -7   7   5        794.72        785.05       176.98 o                         
  -5   7   5        447.34        486.23        97.48 o                         
  -3   7   5       2085.24       1918.59       132.84 o                         
  -1   7   5       1113.36       1031.81       113.70 o                         
   1   7   5       1039.90       1385.13       131.89 o                         
   3   7   5        608.68        677.64       101.60 o                         
   5   7   5        394.17        454.85       103.28 o                         
   7   7   5        797.65       1058.54       264.50 o                         
  -6   8   5       1299.71       1247.46       263.63 o                         
  -4   8   5       1747.07       1891.94       508.75 o                         
  -2   8   5       1784.13       2304.17       416.50 o                         
   0   8   5       2013.55       1727.38       385.95 o                         
 -26   0   6       5600.28       5356.22       578.23 o                         
 -24   0   6       9821.83       9958.35       565.91 o                         
 -22   0   6       8018.79       7416.35       407.75 o                         
 -20   0   6      14090.92      14428.38       420.26 o                         
 -18   0   6       6889.51       7335.21       286.25 o                         
 -16   0   6      12341.85      12357.68       281.91 o                         
 -14   0   6       8276.96       8246.29       232.10 o                         
 -12   0   6      26006.48      26462.48       272.48 o                         
 -10   0   6      40570.22      41956.43       469.37 o                         
  -8   0   6       5961.43       5751.96       115.98 o                         
  -6   0   6      18757.93      18752.66       255.78 o                         
  -4   0   6      14619.44      14691.69       204.99 o                         
  -2   0   6      16859.74      16648.18       232.55 o                         
   0   0   6      10594.23      10186.60       165.13 o                         
   2   0   6      25098.92      25584.86       316.92 o                         
   4   0   6      11289.05      11006.82       208.22 o                         
   6   0   6      19297.31      18913.66       356.36 o                         
   8   0   6       3523.04       3622.43       158.64 o                         
  10   0   6       6534.52       6686.35       228.64 o                         
  12   0   6       7013.42       6825.00       245.68 o                         
  14   0   6       6546.40       6638.56       353.21 o                         
  16   0   6       6720.80       6877.55       391.28 o                         
  18   0   6       3245.42       3566.70       468.78 o                         
 -25   1   6      16858.49      17945.83       481.09 o                         
 -23   1   6      23382.55      23645.19       474.81 o                         
 -21   1   6      32497.72      32213.95       506.18 o                         
 -19   1   6      35414.97      34959.31       421.99 o                         
 -17   1   6      35134.96      35501.90       372.99 o                         
 -15   1   6      58051.82      57050.01       475.42 o                         
 -13   1   6      48080.90      47643.38       338.97 o                         
 -11   1   6     103735.91     104368.70       480.30 o                         
  -9   1   6      61201.35      60756.64       321.16 o                         
  -7   1   6      81231.03      80444.18       445.23 o                         
  -5   1   6      87096.71      86173.30       440.92 o                         
  -3   1   6      87299.73      86956.51       466.58 o                         
  -1   1   6      78998.55      77921.89       462.00 o                         
   1   1   6      84534.04      84288.17       500.54 o                         
   3   1   6      58849.31      58431.52       422.22 o                         
   5   1   6      59142.04      58391.42       481.61 o                         
   7   1   6      59758.68      59694.61       537.35 o                         
   9   1   6      26723.54      27229.89       353.76 o                         
  11   1   6      33264.26      33246.25       458.13 o                         
  13   1   6      23916.99      23764.21       423.83 o                         
  15   1   6      25498.93      25633.72       575.23 o                         
  17   1   6      12604.19      12203.39       453.80 o                         
 -24   2   6       9743.78       9592.77       310.88 o                         
 -22   2   6      10954.50      11472.37       325.28 o                         
 -20   2   6      17995.18      18444.59       372.56 o                         
 -18   2   6      14434.21      14423.55       260.98 o                         
 -16   2   6      26982.75      26784.61       324.39 o                         
 -14   2   6      21806.55      22201.15       275.86 o                         
 -12   2   6      23696.62      24224.52       230.33 o                         
 -10   2   6      24057.40      23442.05       216.18 o                         
  -8   2   6      23399.28      23453.93       222.13 o                         
  -6   2   6      43055.75      43569.42       321.96 o                         
  -4   2   6      29475.54      29601.84       287.42 o                         
  -2   2   6      40820.59      41080.38       326.96 o                         
   0   2   6      23994.02      23627.03       242.26 o                         
   2   2   6      25997.23      25899.79       253.24 o                         
   4   2   6      11982.45      11829.33       153.83 o                         
   6   2   6      28257.30      27775.15       374.62 o                         
   8   2   6      17365.20      16804.11       282.83 o                         
  10   2   6      13313.43      13843.72       296.61 o                         
  12   2   6      11108.05      11678.09       286.56 o                         
  14   2   6       9573.59       9033.84       310.08 o                         
  16   2   6       6708.78       7184.03       338.40 o                         
 -23   3   6      10130.00      10327.08       340.11 o                         
 -21   3   6      10102.26      10543.98       296.56 o                         
 -19   3   6      18675.59      18769.31       345.70 o                         
 -17   3   6      20902.45      20574.77       313.01 o                         
 -15   3   6      23141.79      22804.66       316.70 o                         
 -13   3   6      18497.62      18769.75       265.24 o                         
 -11   3   6      30242.30      30952.47       318.63 o                         
  -9   3   6      19296.78      19205.07       223.50 o                         
  -7   3   6      36330.46      36491.91       337.65 o                         
  -5   3   6      28067.68      27511.31       256.15 o                         
  -3   3   6      40818.10      41151.56       352.42 o                         
  -1   3   6      23605.48      23397.17       273.22 o                         
   1   3   6      21964.83      21516.65       237.35 o                         
   3   3   6      26121.49      25593.50       343.82 o                         
   5   3   6      15680.80      15736.03       285.88 o                         
   7   3   6      19643.10      19083.00       316.38 o                         
   9   3   6      15416.11      16055.26       303.81 o                         
  11   3   6      17303.52      18377.90       404.72 o                         
  13   3   6       8051.84       8279.94       285.59 o                         
  15   3   6       7278.18       7682.70       304.66 o                         
 -22   4   6      14428.72      14473.11       425.21 o                         
 -20   4   6      20141.30      21273.27       450.31 o                         
 -18   4   6      23837.66      24149.16       398.57 o                         
 -16   4   6      29289.84      29212.55       406.41 o                         
 -14   4   6      31287.67      30962.60       388.00 o                         
 -12   4   6      39941.86      39768.68       408.87 o                         
 -10   4   6      38906.81      39635.46       392.14 o                         
  -8   4   6      50219.89      50072.30       425.53 o                         
  -6   4   6      47955.88      48447.01       531.03 o                         
  -4   4   6      34529.80      35057.06       352.62 o                         
  -2   4   6      54381.59      54720.76       480.88 o                         
   0   4   6      33867.88      34116.77       420.51 o                         
   2   4   6      53452.94      52660.20       583.44 o                         
   4   4   6      33555.82      33632.31       406.59 o                         
   6   4   6      27519.62      27517.25       449.97 o                         
   8   4   6      24278.23      24596.89       444.19 o                         
  10   4   6      23888.93      24045.21       481.04 o                         
  12   4   6      18214.92      17735.79       429.22 o                         
  14   4   6      13205.05      12650.50       714.91 o                         
 -21   5   6       4925.10       4929.05       358.14 o                         
 -19   5   6       5123.98       5285.39       272.91 o                         
 -17   5   6       4010.09       4123.42       186.75 o                         
 -15   5   6       8976.70       8716.86       244.46 o                         
 -13   5   6       7816.81       7744.22       222.44 o                         
 -11   5   6       6326.48       6589.64       198.27 o                         
  -9   5   6       8431.74       8259.43       218.65 o                         
  -7   5   6      17354.16      17487.05       328.88 o                         
  -5   5   6       2089.89       2141.25       100.27 o                         
  -3   5   6       5620.71       5523.83       165.99 o                         
  -1   5   6       8534.42       8274.41       204.77 o                         
   1   5   6       8815.93       8928.96       222.01 o                         
   3   5   6       9778.41       9931.22       256.98 o                         
   5   5   6       3735.36       3809.34       177.46 o                         
   7   5   6       5401.74       5404.46       216.09 o                         
   9   5   6       3517.11       3598.64       199.63 o                         
  11   5   6       4004.96       4186.09       220.43 o                         
  13   5   6       2938.02       2982.18       623.57 o                         
 -18   6   6      15295.90      16014.55       785.63 o                         
 -16   6   6      19512.40      19264.53       431.48 o                         
 -14   6   6      22516.37      22224.71       430.84 o                         
 -12   6   6      23053.77      23251.61       431.85 o                         
 -10   6   6      23734.63      24064.38       445.98 o                         
  -8   6   6      32402.77      32421.43       538.56 o                         
  -6   6   6      30246.69      30936.40       526.67 o                         
  -4   6   6      22369.26      22622.98       386.80 o                         
  -2   6   6      33088.48      32509.54       471.90 o                         
   0   6   6      22570.15      22352.17       400.95 o                         
   2   6   6      29732.97      30053.38       507.39 o                         
   4   6   6      22781.57      22716.59       455.75 o                         
   6   6   6      19014.23      18196.06       419.77 o                         
   8   6   6      15881.94      16068.54       424.71 o                         
 -13   7   6       5152.90       5703.82       401.88 o                         
 -11   7   6       6531.86       6483.98       279.54 o                         
  -9   7   6       5351.87       5697.92       264.43 o                         
  -7   7   6       8163.70       7941.38       285.49 o                         
  -5   7   6       7264.16       7533.98       254.34 o                         
  -3   7   6       9752.23       9503.39       295.48 o                         
  -1   7   6       6207.64       6230.90       242.53 o                         
   1   7   6       4570.79       4477.26       222.97 o                         
   3   7   6       6439.22       6959.30       297.63 o                         
   5   7   6       5100.68       5477.75       481.05 o                         
 -25   1   7         87.02        -31.75       109.20 o                         
 -23   1   7        313.56        380.23        88.82 o                         
 -21   1   7        872.09        790.92       101.89 o                         
 -19   1   7         91.21        117.14        64.10 o                         
 -17   1   7        224.63        275.74        58.24 o                         
 -15   1   7       1642.37       1714.29        72.12 o                         
 -13   1   7       5427.77       5614.94       105.37 o                         
 -11   1   7       1830.85       1983.98        46.85 o                         
  -9   1   7        141.09        121.26        23.44 o                         
  -7   1   7        996.80       1060.04        40.42 o                         
  -5   1   7       1090.22       1035.31        42.38 o                         
  -3   1   7       2733.64       2789.69        70.00 o                         
  -1   1   7       2419.74       2494.28        74.18 o                         
   1   1   7       2577.92       2687.12        93.12 o                         
   3   1   7       2779.08       2894.66        91.39 o                         
   5   1   7        153.61         97.72        51.01 o                         
   7   1   7        468.82        414.45        60.46 o                         
   9   1   7       1352.65       1598.76       127.15 o                         
  11   1   7        214.31        191.89        65.69 o                         
  13   1   7       1298.62       1162.66       114.23 o                         
  15   1   7        802.57        700.02       123.94 o                         
 -24   2   7        972.42        863.52       114.29 o                         
 -22   2   7        410.79        350.13        87.16 o                         
 -20   2   7       2409.01       2403.84       142.86 o                         
 -18   2   7       3252.66       3338.40       150.59 o                         
 -16   2   7       2219.05       2395.53       100.16 o                         
 -14   2   7       2511.34       2553.94        93.48 o                         
 -12   2   7       1931.89       2044.08        78.35 o                         
 -10   2   7       6023.74       6328.13       120.25 o                         
  -8   2   7       6093.87       6332.78       113.51 o                         
  -6   2   7       9252.64       9377.30       147.80 o                         
  -4   2   7       3878.81       4004.77       101.45 o                         
  -2   2   7       2037.64       1958.25        70.18 o                         
   0   2   7       9826.32      10192.86       157.29 o                         
   2   2   7       3987.67       4094.31       103.95 o                         
   4   2   7       1671.02       1633.08        92.31 o                         
   6   2   7       6536.76       6471.07       175.06 o                         
   8   2   7       3147.41       3335.43       141.95 o                         
  10   2   7       2961.92       2902.96       156.62 o                         
  12   2   7       1275.20        999.81       105.91 o                         
  14   2   7        303.08        152.57        95.58 o                         
  16   2   7       1969.85       2269.45       393.54 o                         
 -23   3   7       1158.25       1409.11       136.91 o                         
 -21   3   7       2404.05       2690.64       166.09 o                         
 -19   3   7       1059.04       1293.85       112.41 o                         
 -17   3   7       2023.76       1875.13       144.32 o                         
 -15   3   7       1888.40       2037.70       101.47 o                         
 -13   3   7       2349.61       2342.56        91.10 o                         
 -11   3   7       3043.98       3164.49        95.35 o                         
  -9   3   7       4343.30       4268.05       103.41 o                         
  -7   3   7       3953.19       3938.18        99.10 o                         
  -5   3   7       4000.75       4047.69       111.90 o                         
  -3   3   7       8794.37       8833.59       165.49 o                         
  -1   3   7       1439.54       1575.92        68.48 o                         
   1   3   7        710.64        813.75        68.80 o                         
   3   3   7       6716.35       6731.79       187.72 o                         
   5   3   7       3629.19       3596.14       143.02 o                         
   7   3   7       1889.48       1979.13       113.85 o                         
   9   3   7       1872.03       1969.97       133.87 o                         
  11   3   7        433.60        512.09        98.40 o                         
  13   3   7       1664.05       1626.66       277.80 o                         
  15   3   7        657.01        777.70       185.37 o                         
 -22   4   7         94.06         12.59        96.59 o                         
 -20   4   7         53.41        132.44        93.28 o                         
 -18   4   7       1501.27       1439.62       125.90 o                         
 -16   4   7       1680.73       1681.74       105.79 o                         
 -14   4   7       1074.76       1041.16        86.51 o                         
 -12   4   7       2057.81       2173.80        93.77 o                         
 -10   4   7       3098.06       2993.02       106.62 o                         
  -8   4   7       1234.31       1355.42        87.77 o                         
  -6   4   7       1402.29       1654.19        81.70 o                         
  -4   4   7       1473.43       1549.50        85.41 o                         
  -2   4   7       3874.35       3961.82       139.56 o                         
   0   4   7       4919.91       5204.65       166.49 o                         
   2   4   7       1550.01       1673.97        99.74 o                         
   4   4   7       1429.01       1333.48       114.91 o                         
   6   4   7       1622.74       1735.47       126.81 o                         
   8   4   7        437.93        290.80       101.16 o                         
  10   4   7       1590.31       1679.75       144.72 o                         
  12   4   7       2142.65       2000.38       183.11 o                         
 -21   5   7         86.22        125.75       213.68 o                         
 -19   5   7          0.38        -93.40        93.40 o                         
 -17   5   7          7.23         -7.68        86.06 o                         
 -15   5   7        143.55        153.48        70.86 o                         
 -13   5   7         11.38         -6.09        59.96 o                         
 -11   5   7          0.48         88.09        63.11 o                         
  -9   5   7        123.54        253.50        71.45 o                         
  -7   5   7         20.78         63.52        67.53 o                         
  -5   5   7          9.71        128.66        61.25 o                         
  -3   5   7         83.37        224.51        64.70 o                         
  -1   5   7         10.05        115.51        63.19 o                         
   1   5   7         67.26         91.53        60.22 o                         
   3   5   7          2.15        -64.57        81.87 o                         
   5   5   7          3.40        -17.49        81.20 o                         
   7   5   7          1.33          1.04        87.16 o                         
   9   5   7          9.19         57.74        95.23 o                         
  11   5   7          7.56       -219.34       219.34 o                         
 -18   6   7         34.06        -29.95       177.15 o                         
 -16   6   7        476.65        648.10       130.01 o                         
 -14   6   7        188.44        354.87        86.18 o                         
 -12   6   7         65.50        205.70        85.08 o                         
 -10   6   7        755.30        691.57       102.21 o                         
  -8   6   7         78.01         89.74        77.89 o                         
  -6   6   7        160.18        235.20        86.73 o                         
  -4   6   7        338.62        554.42       113.16 o                         
  -2   6   7        332.54        281.64        75.68 o                         
   0   6   7        652.53        626.80        91.66 o                         
   2   6   7         76.10        167.92        88.96 o                         
   4   6   7         19.35         91.48        89.64 o                         
   6   6   7         25.99        203.92        91.21 o                         
   8   6   7         36.82         54.08       207.24 o                         
 -13   7   7        992.43       1212.16       235.60 o                         
 -11   7   7       1237.67       1125.34       139.21 o                         
  -9   7   7       1082.23       1154.80       122.20 o                         
  -7   7   7       1702.90       1625.68       130.54 o                         
  -5   7   7       1631.65       1908.05       135.24 o                         
  -3   7   7       2476.94       2596.94       177.07 o                         
  -1   7   7       1222.20       1371.85       139.07 o                         
   1   7   7        410.89        277.76       138.50 o                         
   3   7   7       2400.66       1117.14       383.18 o                         
 -24   0   8      19675.53      20847.16       727.37 o                         
 -22   0   8      29244.02      29631.13       666.54 o                         
 -20   0   8      37432.72      36326.27       715.80 o                         
 -18   0   8      36941.61      37034.01       631.13 o                         
 -16   0   8      48327.69      47534.89       702.82 o                         
 -14   0   8      29866.42      29819.11       521.11 o                         
 -12   0   8      86907.97      88196.76       750.33 o                         
 -10   0   8      73236.20      72331.01       634.13 o                         
  -8   0   8      78027.91      77215.11       661.12 o                         
  -6   0   8      67875.02      67076.50       555.78 o                         
  -4   0   8      63907.44      63910.97       674.96 o                         
  -2   0   8      59988.45      59776.68       563.87 o                         
   0   0   8      59020.72      58348.81       571.95 o                         
   2   0   8      69760.40      69377.79       727.75 o                         
   4   0   8      42156.11      44193.64       571.41 o                         
   6   0   8      41092.51      41598.30       552.97 o                         
   8   0   8      36484.99      36575.60       583.08 o                         
  10   0   8      26351.85      26001.61       552.35 o                         
  12   0   8      13586.91      14859.91       559.49 o                         
  14   0   8      22320.87      21981.51       941.58 o                         
 -25   1   8       7489.61       7931.43       414.47 o                         
 -23   1   8       8038.09       8438.84       275.66 o                         
 -21   1   8      12857.75      13159.74       318.53 o                         
 -19   1   8       8312.96       8588.06       222.13 o                         
 -17   1   8      18119.46      17863.64       309.42 o                         
 -15   1   8      10912.73      11116.08       202.11 o                         
 -13   1   8      10212.68      10358.31       158.15 o                         
 -11   1   8      24872.95      25547.07       251.96 o                         
  -9   1   8      14911.79      14899.26       191.55 o                         
  -7   1   8      21545.81      21257.69       190.41 o                         
  -5   1   8       9004.24       8894.50       129.16 o                         
  -3   1   8      19705.70      20028.13       188.79 o                         
  -1   1   8      11736.94      11640.53       165.65 o                         
   1   1   8      17004.77      16609.78       233.42 o                         
   3   1   8       8261.23       8342.17       178.07 o                         
   5   1   8      10326.57      10673.53       218.62 o                         
   7   1   8      10068.45      10491.85       227.09 o                         
   9   1   8       7787.25       8248.42       221.84 o                         
  11   1   8       3715.83       3844.81       190.76 o                         
  13   1   8       5213.84       4885.96       232.45 o                         
  15   1   8       5377.25       4822.83      1152.64 o                         
 -24   2   8      14220.51      14703.24       392.19 o                         
 -22   2   8      16753.86      17531.30       392.56 o                         
 -20   2   8      21024.28      21250.88       413.32 o                         
 -18   2   8      23662.93      23615.57       376.18 o                         
 -16   2   8      44168.78      43725.88       507.38 o                         
 -14   2   8      26753.73      26599.13       316.57 o                         
 -12   2   8      36513.39      36801.67       320.59 o                         
 -10   2   8      34920.86      35679.09       265.50 o                         
  -8   2   8      44882.99      44963.39       352.75 o                         
  -6   2   8      35052.62      34783.35       313.64 o                         
  -4   2   8      47670.57      47007.23       382.21 o                         
  -2   2   8      48908.58      48433.52       386.04 o                         
   0   2   8      34606.54      34727.18       340.90 o                         
   2   2   8      30309.82      30565.12       379.61 o                         
   4   2   8      20290.22      21235.57       323.44 o                         
   6   2   8      30272.24      30661.27       436.34 o                         
   8   2   8      19577.18      19217.54       352.21 o                         
  10   2   8      18903.08      19556.35       415.54 o                         
  12   2   8      12676.41      12667.18       365.18 o                         
  14   2   8      12588.83      13089.29       717.52 o                         
 -23   3   8       9657.09      10324.92       421.27 o                         
 -21   3   8      16801.72      17064.42       406.69 o                         
 -19   3   8      19538.96      19850.00       397.69 o                         
 -17   3   8      22297.86      22303.17       402.39 o                         
 -15   3   8      27080.94      26775.62       384.39 o                         
 -13   3   8      27887.18      27950.94       325.59 o                         
 -11   3   8      29114.38      29788.11       303.73 o                         
  -9   3   8      24005.31      24805.43       282.44 o                         
  -7   3   8      32790.33      32986.31       327.35 o                         
  -5   3   8      34309.56      34438.74       368.20 o                         
  -3   3   8      41937.10      42209.48       392.59 o                         
  -1   3   8      19910.40      19909.01       283.82 o                         
   1   3   8      32290.09      31816.43       414.20 o                         
   3   3   8      19164.35      19053.22       322.84 o                         
   5   3   8      18978.12      19190.77       343.48 o                         
   7   3   8      16236.05      15780.98       308.54 o                         
   9   3   8      16004.45      15945.12       390.81 o                         
  11   3   8      15167.34      15086.88       396.79 o                         
  13   3   8       8112.84       8177.50       554.89 o                         
 -22   4   8       6178.67       6424.73       377.47 o                         
 -20   4   8      11134.22      10915.44       326.82 o                         
 -18   4   8       5937.15       6089.80       215.23 o                         
 -16   4   8       9256.63       9042.96       247.30 o                         
 -14   4   8      11710.98      11864.18       249.64 o                         
 -12   4   8      12790.70      12998.11       236.88 o                         
 -10   4   8       8664.83       9038.28       189.02 o                         
  -8   4   8      14117.96      13982.12       257.85 o                         
  -6   4   8      10864.88      10952.11       215.17 o                         
  -4   4   8      13392.16      13529.72       264.48 o                         
  -2   4   8       7013.11       7463.15       199.87 o                         
   0   4   8       8193.21       8439.08       211.92 o                         
   2   4   8      13061.43      13356.19       303.64 o                         
   4   4   8       7105.66       7472.55       241.55 o                         
   6   4   8       8712.63       8966.33       275.18 o                         
   8   4   8       3019.78       3033.15       169.35 o                         
  10   4   8       6749.64       7128.18       278.31 o                         
  12   4   8       4185.79       5538.79       807.02 o                         
 -21   5   8      18678.84      17826.06       749.41 o                         
 -19   5   8      16341.82      16741.78       524.63 o                         
 -17   5   8      17087.27      16961.68       399.97 o                         
 -15   5   8      27476.37      27605.54       499.30 o                         
 -13   5   8      28349.45      28695.36       474.01 o                         
 -11   5   8      26785.80      27286.26       408.83 o                         
  -9   5   8      35751.81      35811.40       443.89 o                         
  -7   5   8      38640.50      38010.43       485.01 o                         
  -5   5   8      25324.08      25459.42       409.51 o                         
  -3   5   8      32306.46      32081.94       433.71 o                         
  -1   5   8      24471.82      24107.74       387.79 o                         
   1   5   8      30987.35      30522.02       526.91 o                         
   3   5   8      24966.61      24340.35       483.55 o                         
   5   5   8      29408.72      29875.62       556.57 o                         
   7   5   8      16172.26      16618.62       404.48 o                         
   9   5   8      11148.27      10641.97       780.34 o                         
 -16   6   8       4947.55       5663.09       364.81 o                         
 -14   6   8       6108.61       5831.04       264.67 o                         
 -12   6   8       6741.54       7027.05       269.94 o                         
 -10   6   8       3414.97       3917.48       203.54 o                         
  -8   6   8       7284.42       7132.87       234.72 o                         
  -6   6   8       5664.54       5580.48       218.09 o                         
  -4   6   8       5506.13       5415.93       215.96 o                         
  -2   6   8       4649.38       4954.32       205.63 o                         
   0   6   8       3546.53       3558.86       193.10 o                         
   2   6   8       4888.51       5489.38       239.38 o                         
   4   6   8       4659.28       4599.54       230.32 o                         
   6   6   8       4113.76       3716.14       410.60 o                         
 -11   7   8      11472.57      10672.66       504.65 o                         
  -9   7   8       8678.96       8355.10       385.51 o                         
  -7   7   8      15896.35      15531.96       444.79 o                         
  -5   7   8      13601.89      13837.69       395.46 o                         
  -3   7   8      15737.11      15339.98       538.31 o                         
  -1   7   8      11380.66      11357.07       589.76 o                         
   1   7   8      10928.67      12839.68       879.54 o                         
 -25   1   9        239.09        447.77       240.31 o                         
 -23   1   9        338.25        193.13        91.26 o                         
 -21   1   9        296.22        293.19        82.82 o                         
 -19   1   9        984.56        725.71        82.12 o                         
 -17   1   9       2633.37       2797.89       132.24 o                         
 -15   1   9        302.51        252.23        56.07 o                         
 -13   1   9        204.53        198.91        46.08 o                         
 -11   1   9       1571.43       1562.35        71.28 o                         
  -9   1   9        539.88        495.98        52.51 o                         
  -7   1   9       3199.36       3357.91        84.67 o                         
  -5   1   9       4116.88       4022.71        98.41 o                         
  -3   1   9       1127.49       1138.24        76.89 o                         
  -1   1   9        695.87        647.52        52.77 o                         
   1   1   9        501.11        487.06        57.23 o                         
   3   1   9       1690.98       1612.13        84.23 o                         
   5   1   9       1581.27       1597.61        96.47 o                         
   7   1   9        462.79        458.10        77.02 o                         
   9   1   9       1255.50       1089.63       130.94 o                         
  11   1   9        832.18        902.86       111.66 o                         
  13   1   9         87.47        -23.60       221.73 o                         
 -24   2   9        519.41        474.85       134.07 o                         
 -22   2   9        349.12        435.78        97.13 o                         
 -20   2   9       2109.69       2315.59       146.11 o                         
 -18   2   9       1385.81       1355.35       106.39 o                         
 -16   2   9        543.88        546.43        70.40 o                         
 -14   2   9       3319.67       3273.94       116.03 o                         
 -12   2   9       2587.17       2764.35        98.68 o                         
 -10   2   9       5165.80       5334.71       131.08 o                         
  -8   2   9       2746.53       2781.36        87.12 o                         
  -6   2   9        197.73        177.97        41.88 o                         
  -4   2   9       5696.37       5629.44       116.05 o                         
  -2   2   9       4638.89       4568.46       115.49 o                         
   0   2   9       1678.39       1750.89        99.77 o                         
   2   2   9       3262.26       3257.32       138.83 o                         
   4   2   9       1856.78       1992.71       116.08 o                         
   6   2   9       1544.79       1399.48       103.06 o                         
   8   2   9       1273.12       1282.03       112.24 o                         
  10   2   9        660.11        549.54       103.46 o                         
  12   2   9        801.93        658.59       177.55 o                         
 -23   3   9       1983.96       2496.08       245.00 o                         
 -21   3   9        755.72        667.80       101.69 o                         
 -19   3   9        306.27        233.61        75.66 o                         
 -17   3   9       2663.03       2692.56       135.43 o                         
 -15   3   9       3395.05       3615.55       141.09 o                         
 -13   3   9       3430.13       3671.86       128.21 o                         
 -11   3   9       3976.06       3883.05       122.82 o                         
  -9   3   9       1528.84       1537.29        85.99 o                         
  -7   3   9       6821.00       6788.13       149.99 o                         
  -5   3   9       3658.70       3772.69       130.44 o                         
  -3   3   9       1042.26       1150.52        85.88 o                         
  -1   3   9       6553.44       6260.44       170.11 o                         
   1   3   9       5492.04       5535.87       179.81 o                         
   3   3   9       2595.05       2422.91       126.69 o                         
   5   3   9       2398.96       2528.77       135.78 o                         
   7   3   9       1365.02       1351.70       114.98 o                         
   9   3   9       1504.23       1637.93       150.91 o                         
  11   3   9       2019.22       2773.15       300.07 o                         
 -22   4   9        512.04        734.96       314.11 o                         
 -20   4   9       1329.14       1119.83       155.07 o                         
 -18   4   9        376.57        285.93        83.56 o                         
 -16   4   9        456.04        592.99       101.56 o                         
 -14   4   9        991.43        988.08       108.61 o                         
 -12   4   9         69.96         93.44        65.56 o                         
 -10   4   9        682.82        690.93        73.05 o                         
  -8   4   9       2559.79       2385.05       113.52 o                         
  -6   4   9        635.98        722.55        81.11 o                         
  -4   4   9       1364.11       1404.48        98.64 o                         
  -2   4   9       1132.91        937.57        88.32 o                         
   0   4   9        327.09        345.46        74.07 o                         
   2   4   9        183.52        178.13        74.55 o                         
   4   4   9        476.17        324.29        85.39 o                         
   6   4   9        963.46        991.50       106.26 o                         
   8   4   9       1266.43       1212.54       128.20 o                         
  10   4   9         91.56        124.12       177.05 o                         
 -19   5   9        194.56         52.09       127.41 o                         
 -17   5   9        110.09         58.60        86.12 o                         
 -15   5   9         78.06         82.83        84.53 o                         
 -13   5   9        132.29        159.85        82.54 o                         
 -11   5   9        259.90        209.71        75.75 o                         
  -9   5   9         99.81        199.38        91.93 o                         
  -7   5   9        262.99        204.49        69.44 o                         
  -5   5   9        366.75        205.37        73.96 o                         
  -3   5   9        190.01        187.49        66.00 o                         
  -1   5   9         91.02        187.06        74.08 o                         
   1   5   9        393.26        422.50       102.10 o                         
   3   5   9        144.36        146.88        84.42 o                         
   5   5   9        220.01        317.97       145.52 o                         
   7   5   9        321.96        120.94       126.04 o                         
 -16   6   9        200.71        456.31       193.32 o                         
 -14   6   9        448.29        506.47       132.20 o                         
 -12   6   9         56.34        282.09        95.42 o                         
 -10   6   9        351.38        210.62       111.50 o                         
  -8   6   9       1191.26       1369.98       137.80 o                         
  -6   6   9        682.73        695.23       121.98 o                         
  -4   6   9        756.01        598.23        91.91 o                         
  -2   6   9        570.87        460.76       107.65 o                         
   0   6   9        360.31        490.72        94.78 o                         
   2   6   9        288.36        383.72       121.78 o                         
   4   6   9        108.60         90.97       136.04 o                         
  -9   7   9        212.99        309.64       204.09 o                         
  -7   7   9        933.10        561.64       217.48 o                         
  -5   7   9        488.56        194.52       160.62 o                         
  -3   7   9         22.36        187.04       242.43 o                         
 -24   0  10       6687.31       7006.26       435.15 o                         
 -22   0  10      10554.82      10819.99       413.95 o                         
 -20   0  10       8319.16       8397.78       320.14 o                         
 -18   0  10       8933.77       9114.85       389.36 o                         
 -16   0  10       9068.60       9445.52       316.87 o                         
 -14   0  10       8478.93       8625.63       302.90 o                         
 -12   0  10       9938.70      10078.22       226.20 o                         
 -10   0  10       9251.88       9392.38       229.28 o                         
  -8   0  10      20856.07      20957.88       367.29 o                         
  -6   0  10       7418.70       7199.23       224.24 o                         
  -4   0  10      11209.07      11726.31       266.41 o                         
  -2   0  10       2347.09       2629.90       157.20 o                         
   0   0  10       9613.52       9031.14       287.14 o                         
   2   0  10      12974.73      12866.18       381.98 o                         
   4   0  10       3470.04       3282.69       180.63 o                         
   6   0  10       4738.25       4735.84       217.25 o                         
   8   0  10       6853.29       7026.70       348.76 o                         
  10   0  10       2681.85       2810.06       239.37 o                         
  12   0  10       1893.86       1671.35       497.80 o                         
 -25   1  10      18262.85      17880.68      1410.72 o                         
 -23   1  10      20087.31      20293.05       438.05 o                         
 -21   1  10      23690.44      23364.56       425.82 o                         
 -19   1  10      23140.03      23009.13       391.24 o                         
 -17   1  10      40357.00      40698.27       493.23 o                         
 -15   1  10      32038.60      32638.72       415.03 o                         
 -13   1  10      38251.41      38612.77       396.37 o                         
 -11   1  10      36336.10      36347.17       350.36 o                         
  -9   1  10      55701.52      55371.57       454.84 o                         
  -7   1  10      42562.75      42469.21       387.06 o                         
  -5   1  10      39444.56      39362.43       361.76 o                         
  -3   1  10      43777.55      43815.52       374.10 o                         
  -1   1  10      28680.08      29126.62       343.76 o                         
   1   1  10      44437.77      43880.86       522.51 o                         
   3   1  10      27372.10      28303.24       396.29 o                         
   5   1  10      23553.62      23288.17       407.11 o                         
   7   1  10      21022.64      20454.87       417.15 o                         
   9   1  10      19462.71      19153.99       443.56 o                         
  11   1  10      11778.18      11745.92       439.01 o                         
 -24   2  10       8727.41       8491.22       460.41 o                         
 -22   2  10      10096.81      10122.04       343.34 o                         
 -20   2  10       8685.57       8553.48       256.74 o                         
 -18   2  10      15142.73      15053.95       327.05 o                         
 -16   2  10      21621.10      21530.87       329.64 o                         
 -14   2  10      14130.73      14099.37       255.47 o                         
 -12   2  10      17071.43      17241.40       255.43 o                         
 -10   2  10      15322.80      15765.20       235.99 o                         
  -8   2  10      18692.65      18556.11       275.00 o                         
  -6   2  10      10032.24      10267.75       208.02 o                         
  -4   2  10      24344.50      24250.37       302.95 o                         
  -2   2  10      14737.58      14391.98       257.60 o                         
   0   2  10      15392.60      15381.98       299.70 o                         
   2   2  10      10682.73      10679.10       258.19 o                         
   4   2  10       9211.17       9238.67       247.84 o                         
   6   2  10       8067.37       7950.84       252.50 o                         
   8   2  10       7395.11       7426.67       287.97 o                         
  10   2  10       7962.28       8410.71       406.60 o                         
 -23   3  10       6927.27       6114.58       518.87 o                         
 -21   3  10      14334.55      14290.10       381.50 o                         
 -19   3  10       9867.41       9673.44       286.40 o                         
 -17   3  10      16003.07      15687.39       337.34 o                         
 -15   3  10      15202.36      15100.78       302.75 o                         
 -13   3  10      20942.33      20446.27       316.17 o                         
 -11   3  10      14871.21      14728.54       265.93 o                         
  -9   3  10      13488.03      13679.23       259.96 o                         
  -7   3  10      15669.46      15694.39       291.62 o                         
  -5   3  10      19099.21      19065.35       302.15 o                         
  -3   3  10      16993.37      16570.07       283.01 o                         
  -1   3  10      14567.98      14602.69       282.32 o                         
   1   3  10      15762.76      15724.42       303.04 o                         
   3   3  10       7693.14       7832.13       231.07 o                         
   5   3  10      10671.73      10686.30       278.64 o                         
   7   3  10       6542.53       6887.31       274.81 o                         
   9   3  10       9615.25       9184.48       520.04 o                         
 -20   4  10      19357.03      19645.87       501.20 o                         
 -18   4  10      16510.21      16458.55       400.42 o                         
 -16   4  10      19943.67      20213.55       427.73 o                         
 -14   4  10      21360.28      20804.12       400.20 o                         
 -12   4  10      31429.71      31067.72       457.27 o                         
 -10   4  10      23263.29      23084.94       409.77 o                         
  -8   4  10      27401.81      27711.76       468.39 o                         
  -6   4  10      26903.22      26472.68       474.73 o                         
  -4   4  10      26729.09      26328.46       414.25 o                         
  -2   4  10      20702.65      20219.43       383.77 o                         
   0   4  10      25274.38      25132.93       431.09 o                         
   2   4  10      15713.21      15596.58       352.46 o                         
   4   4  10      21291.00      21703.62       431.07 o                         
   6   4  10      16109.38      16694.23       405.40 o                         
   8   4  10      10285.00       9586.62       593.60 o                         
 -19   5  10       4381.34       4333.95       370.33 o                         
 -17   5  10       5436.98       5607.42       292.12 o                         
 -15   5  10       2868.12       2990.31       186.17 o                         
 -13   5  10       6012.97       6217.37       228.71 o                         
 -11   5  10       7530.10       7689.69       257.01 o                         
  -9   5  10       6186.64       6213.85       254.51 o                         
  -7   5  10       5073.99       5480.20       228.79 o                         
  -5   5  10       4649.29       4749.82       197.21 o                         
  -3   5  10       4800.36       5131.83       206.61 o                         
  -1   5  10       4066.70       4133.67       201.18 o                         
   1   5  10       2404.18       2578.33       159.56 o                         
   3   5  10       3449.49       3330.03       184.92 o                         
   5   5  10       8394.54       8446.10       407.81 o                         
 -14   6  10      15456.01      13531.21       893.48 o                         
 -12   6  10      20908.61      20286.08       501.86 o                         
 -10   6  10      14313.90      14103.80       414.27 o                         
  -8   6  10      18650.93      18063.69       511.88 o                         
  -6   6  10      17630.40      17582.55       425.45 o                         
  -4   6  10      18076.08      18646.72       525.75 o                         
  -2   6  10      15875.92      15672.41      1113.79 o                         
   0   6  10      15464.14      15614.85       865.26 o                         
 -23   1  11        251.92        277.48       105.10 o                         
 -21   1  11        323.84        385.95        85.54 o                         
 -19   1  11         39.04         69.63        71.45 o                         
 -17   1  11        282.48        300.68        76.84 o                         
 -15   1  11       1211.76       1206.25        87.72 o                         
 -13   1  11        262.19        354.73        61.90 o                         
 -11   1  11       1313.00       1385.24        78.15 o                         
  -9   1  11       2525.98       2426.83        93.15 o                         
  -7   1  11        333.88        337.92        55.26 o                         
  -5   1  11         44.15         41.78        52.22 o                         
  -3   1  11        398.37        298.89        63.50 o                         
  -1   1  11       2198.77       2411.58       110.93 o                         
   1   1  11        919.76        785.40        84.73 o                         
   3   1  11        363.57        287.38        74.08 o                         
   5   1  11        676.62        728.21        89.19 o                         
   7   1  11        107.44         84.33        81.39 o                         
   9   1  11        173.35        257.74       114.64 o                         
 -24   2  11       1107.37       1046.25       196.75 o                         
 -22   2  11       1597.81       1769.23       154.37 o                         
 -20   2  11        487.14        413.99        84.51 o                         
 -18   2  11       2038.75       1942.01       127.91 o                         
 -16   2  11       1741.85       1667.57       112.22 o                         
 -14   2  11       2120.35       2138.73       109.70 o                         
 -12   2  11       2750.72       2877.50       111.99 o                         
 -10   2  11        973.06       1075.80        78.87 o                         
  -8   2  11       2987.35       3067.67       158.75 o                         
  -6   2  11       3928.63       3985.38       147.04 o                         
  -4   2  11       3725.81       3861.10       147.28 o                         
  -2   2  11       2592.67       2663.70       127.05 o                         
   0   2  11       1197.42       1268.62       107.63 o                         
   2   2  11       2060.20       2147.31       133.50 o                         
   4   2  11       1592.90       1410.96       123.48 o                         
   6   2  11       2410.91       2428.26       165.25 o                         
   8   2  11       1196.92        960.41       173.55 o                         
 -23   3  11         17.33       -265.23       265.23 o                         
 -21   3  11       1008.26       1002.23       121.87 o                         
 -19   3  11       1874.66       1877.85       137.74 o                         
 -17   3  11       1145.12       1354.60       128.02 o                         
 -15   3  11       1608.58       1540.32       109.44 o                         
 -13   3  11        516.60        451.25        81.36 o                         
 -11   3  11       1154.84       1142.32        98.56 o                         
  -9   3  11       2526.19       2422.27       120.32 o                         
  -7   3  11       1766.73       1681.46       121.13 o                         
  -5   3  11       2069.95       2102.28       132.27 o                         
  -3   3  11       1442.48       1510.84       121.33 o                         
  -1   3  11       1988.16       2018.88       117.39 o                         
   1   3  11        978.69        866.35       115.10 o                         
   3   3  11        898.69        770.36       105.85 o                         
   5   3  11        773.54        650.22       105.24 o                         
   7   3  11        707.74        348.67       195.12 o                         
 -20   4  11        385.05        274.85       156.94 o                         
 -18   4  11        448.91        450.11       110.72 o                         
 -16   4  11        334.91        451.39        92.20 o                         
 -14   4  11       1048.34        935.40       103.97 o                         
 -12   4  11       3729.28       3575.29       162.46 o                         
 -10   4  11       1054.58       1031.74       107.80 o                         
  -8   4  11        430.99        348.77        80.49 o                         
  -6   4  11       1735.88       1598.91       127.49 o                         
  -4   4  11       1582.69       1657.53       124.27 o                         
  -2   4  11        441.85        568.56       105.73 o                         
   0   4  11       1550.03       1302.83       132.51 o                         
   2   4  11       2491.73       2411.38       146.01 o                         
   4   4  11        925.72       1117.69       136.66 o                         
 -17   5  11          9.01        167.40       139.27 o                         
 -15   5  11          0.15        230.32       106.98 o                         
 -13   5  11         23.27        165.18        94.44 o                         
 -11   5  11         47.83        116.21        88.11 o                         
  -9   5  11         24.46         46.80        87.39 o                         
  -7   5  11          3.20         57.50        93.26 o                         
  -5   5  11         83.08        -37.28        86.18 o                         
  -3   5  11         25.44        125.31       115.64 o                         
  -1   5  11          1.61          1.76        96.75 o                         
   1   5  11         56.26        115.24       150.03 o                         
 -12   6  11        498.53        306.32       197.95 o                         
 -10   6  11          0.47        -47.56       132.10 o                         
  -8   6  11          4.32         41.06       129.39 o                         
  -6   6  11          6.46       -161.01       180.50 o                         
  -4   6  11         23.32       -229.68       326.52 o                         
 -24   0  12      14772.90      13287.58      1232.62 o                         
 -22   0  12      29183.13      28962.68       720.41 o                         
 -20   0  12      22680.55      23243.79       573.22 o                         
 -18   0  12      20004.44      20469.18       520.84 o                         
 -16   0  12      30912.48      29462.22       629.00 o                         
 -14   0  12      35483.23      34811.55       604.75 o                         
 -12   0  12      22130.84      21729.77       457.60 o                         
 -10   0  12      37747.05      38125.96       559.53 o                         
  -8   0  12      39368.86      38273.28       643.87 o                         
  -6   0  12      35778.04      35300.63       675.56 o                         
  -4   0  12      35534.01      34942.57       628.74 o                         
  -2   0  12      16585.37      17413.68       439.75 o                         
   0   0  12      29894.67      29732.58       596.39 o                         
   2   0  12      22538.60      23171.90       578.79 o                         
   4   0  12      22551.04      23288.47       660.29 o                         
   6   0  12      16318.55      16699.01       816.88 o                         
 -23   1  12       7516.86       6793.04       370.42 o                         
 -21   1  12       9562.53       9414.42       271.97 o                         
 -19   1  12       6089.26       5910.59       220.34 o                         
 -17   1  12       8919.47       9135.29       248.13 o                         
 -15   1  12      10339.20       9952.95       233.36 o                         
 -13   1  12       8692.20       8862.29       213.38 o                         
 -11   1  12       6919.99       7220.26       174.48 o                         
  -9   1  12      12818.98      13083.89       230.60 o                         
  -7   1  12       5366.97       5501.54       164.15 o                         
  -5   1  12      13212.09      13253.96       257.30 o                         
  -3   1  12       5383.86       5445.90       190.52 o                         
  -1   1  12       4403.58       4292.29       183.12 o                         
   1   1  12       6738.63       6689.81       238.72 o                         
   3   1  12       5919.07       6019.72       212.66 o                         
   5   1  12       4888.38       4906.21       209.81 o                         
   7   1  12       2597.97       2581.60       225.35 o                         
 -22   2  12      13725.49      12962.08       518.83 o                         
 -20   2  12      11771.99      11868.72       331.08 o                         
 -18   2  12      18909.93      18705.09       409.51 o                         
 -16   2  12      19142.90      19149.61       375.35 o                         
 -14   2  12      23148.01      23308.70       372.10 o                         
 -12   2  12      20802.91      21263.54       347.22 o                         
 -10   2  12      21974.07      22339.71       346.99 o                         
  -8   2  12      17172.19      17150.36       337.15 o                         
  -6   2  12      17255.21      16787.74       489.24 o                         
  -4   2  12      26082.85      25567.37       455.86 o                         
  -2   2  12      15608.22      15871.71       399.03 o                         
   0   2  12      17448.77      17823.66       433.44 o                         
   2   2  12      13661.20      13767.64       388.56 o                         
   4   2  12      13435.45      13397.14       348.92 o                         
   6   2  12       6794.75       7598.88       454.27 o                         
 -21   3  12      11241.73      10101.89      1190.93 o                         
 -19   3  12      11345.81      11678.21       345.45 o                         
 -17   3  12      16198.92      15922.62       391.60 o                         
 -15   3  12      15205.77      15140.92       351.00 o                         
 -13   3  12      21265.95      21388.02       445.49 o                         
 -11   3  12      12755.87      13041.12       285.43 o                         
  -9   3  12      18039.61      18324.04       349.60 o                         
  -7   3  12      14402.62      13969.74       337.33 o                         
  -5   3  12      14769.27      14981.30       332.17 o                         
  -3   3  12      14515.38      14818.98       351.67 o                         
  -1   3  12      17378.13      16674.64       408.98 o                         
   1   3  12      11745.65      11423.23       345.71 o                         
   3   3  12       9142.20       9169.19       318.36 o                         
 -18   4  12       9501.10       9074.97       520.42 o                         
 -16   4  12       4266.89       4331.05       220.37 o                         
 -14   4  12       6446.38       6802.70       270.00 o                         
 -12   4  12       7774.76       7920.91       256.22 o                         
 -10   4  12       6344.94       6378.75       227.61 o                         
  -8   4  12       9356.00       9297.07       389.99 o                         
  -6   4  12       5009.62       4836.57       219.40 o                         
  -4   4  12       4824.01       4940.49       221.60 o                         
  -2   4  12       6204.48       6549.32       269.82 o                         
   0   4  12       5511.44       5135.03       248.27 o                         
   2   4  12       2792.83       3476.49       546.70 o                         
 -15   5  12       8296.59       7818.71       939.09 o                         
 -13   5  12      18919.75      18704.26      1052.49 o                         
 -11   5  12      18359.59      18162.99       508.12 o                         
  -9   5  12      20634.58      20950.94       505.85 o                         
  -7   5  12      17391.13      17121.55       429.27 o                         
  -5   5  12      16051.14      15762.30       469.65 o                         
  -3   5  12      15526.44      14790.60       748.29 o                         
  -1   5  12      14747.30      14428.64       891.72 o                         
 -21   1  13        651.05        639.01        97.00 o                         
 -19   1  13        815.97        830.90        94.34 o                         
 -17   1  13        332.03        230.07        77.53 o                         
 -15   1  13        800.49        591.83        77.00 o                         
 -13   1  13        654.03        638.56        73.68 o                         
 -11   1  13        336.28        369.11        69.91 o                         
  -9   1  13        239.75        248.41        64.85 o                         
  -7   1  13        517.55        556.05        72.68 o                         
  -5   1  13       2095.17       2116.15       125.56 o                         
  -3   1  13        706.83        587.51        97.86 o                         
  -1   1  13        411.61        330.44        86.12 o                         
   1   1  13        735.81        775.50       124.42 o                         
   3   1  13         20.35        109.36       110.93 o                         
 -20   2  13        315.10        238.99       119.57 o                         
 -18   2  13        492.45        404.11        95.97 o                         
 -16   2  13        753.25        641.60       110.64 o                         
 -14   2  13       1515.43       1582.99       119.26 o                         
 -12   2  13       1167.79       1221.73       116.58 o                         
 -10   2  13        475.88        423.17       113.69 o                         
  -8   2  13       2690.10       2545.57       174.20 o                         
  -6   2  13       1608.67       1716.07       147.08 o                         
  -4   2  13        123.92        185.70        94.44 o                         
  -2   2  13       1264.94       1200.00       123.59 o                         
   0   2  13        818.70        653.15       118.80 o                         
   2   2  13       1620.61       1641.64       308.89 o                         
   4   2  13       1122.52        858.82       217.68 o                         
 -19   3  13        940.20        676.90       184.66 o                         
 -17   3  13        957.72       1133.82       128.55 o                         
 -15   3  13        856.50        786.41       102.17 o                         
 -13   3  13       1341.20       1615.06       127.55 o                         
 -11   3  13       4146.62       4102.96       184.49 o                         
  -9   3  13       2321.68       2233.66       146.65 o                         
  -7   3  13        359.66        423.41        89.34 o                         
  -5   3  13       2495.78       2412.20       189.67 o                         
  -3   3  13       2042.95       2068.72       159.88 o                         
  -1   3  13       1272.87       1124.83       123.26 o                         
   1   3  13       2031.55       1977.99       257.62 o                         
 -16   4  13        622.99        239.86       148.14 o                         
 -14   4  13        300.81         71.83       124.67 o                         
 -12   4  13          8.76         17.81        83.16 o                         
 -10   4  13        118.67        179.38        83.13 o                         
  -8   4  13        678.88        550.66        98.47 o                         
  -6   4  13        296.14        257.12        87.99 o                         
  -4   4  13        340.34       -108.23       112.61 o                         
  -2   4  13        889.96       1810.61       552.75 o                         
  -9   5  13         80.09        164.06       147.91 o                         
 -20   0  14       5482.79       5506.59       443.31 o                         
 -18   0  14       5387.36       5381.92       304.84 o                         
 -16   0  14       5922.65       5549.48       316.23 o                         
 -14   0  14       5755.63       5122.18       284.21 o                         
 -12   0  14       3561.63       3863.28       258.92 o                         
 -10   0  14       7520.97       7548.33       357.27 o                         
  -8   0  14       4658.55       4834.71       229.58 o                         
  -6   0  14       5997.41       6034.68       306.07 o                         
  -4   0  14       4380.47       4172.95       285.48 o                         
  -2   0  14       4604.45       5057.02       316.36 o                         
   0   0  14       1638.59       1191.37       221.39 o                         
   2   0  14       1934.33       1711.90       490.79 o                         
 -21   1  14      17329.35      18682.11      1620.60 o                         
 -19   1  14      16123.33      15667.60       418.69 o                         
 -17   1  14      15819.68      15381.86       402.65 o                         
 -15   1  14      19525.86      19654.15       398.70 o                         
 -13   1  14      20104.57      20191.26       393.70 o                         
 -11   1  14      20683.65      20959.81       496.37 o                         
  -9   1  14      19512.16      19833.19       367.77 o                         
  -7   1  14      16934.40      16478.88       352.17 o                         
  -5   1  14      22596.60      22088.55       419.52 o                         
  -3   1  14      16300.13      16450.39       367.00 o                         
  -1   1  14      14966.89      14977.50       419.32 o                         
   1   1  14       9413.64      10327.85      1087.06 o                         
 -20   2  14       7066.44       7252.63       952.18 o                         
 -18   2  14       8194.75       7881.41       482.83 o                         
 -16   2  14       7124.17       6729.80       259.74 o                         
 -14   2  14      12496.63      12722.00       334.04 o                         
 -12   2  14       9177.00       9596.50       348.60 o                         
 -10   2  14       9601.47       9930.84       332.03 o                         
  -8   2  14       5139.08       4850.78       247.03 o                         
  -6   2  14       8016.34       7204.03       287.14 o                         
  -4   2  14       8179.09       7908.55       291.61 o                         
  -2   2  14       6737.57       6487.28       334.84 o                         
   0   2  14       5873.65       5657.66       371.15 o                         
 -17   3  14       8057.15       6837.93       539.90 o                         
 -15   3  14      11162.15      10309.19       439.83 o                         
 -13   3  14       8886.35       8638.94       309.44 o                         
 -11   3  14       7590.74       7970.32       326.34 o                         
  -9   3  14      11073.96      10782.07       325.23 o                         
  -7   3  14       5781.22       5679.36       249.55 o                         
  -5   3  14       7179.24       7060.56       309.84 o                         
  -3   3  14       6585.24       6434.89       456.69 o                         
 -12   4  14       9165.09       8357.31       401.58 o                         
 -10   4  14      16028.05      15275.63       660.17 o                         
  -8   4  14      14433.44      14428.20       893.24 o                         
 -17   1  15          5.74         90.29       148.86 o                         
 -15   1  15         56.83        -36.99       104.43 o                         
 -13   1  15        679.19        733.77       116.68 o                         
 -11   1  15        343.16        687.30       110.29 o                         
  -9   1  15        486.80        335.14        98.14 o                         
  -7   1  15        220.07        337.83       115.93 o                         
  -5   1  15        196.17         78.57       111.97 o                         
  -3   1  15        319.09        481.71       219.55 o                         
 -16   2  15       1730.49       1263.99       341.46 o                         
 -14   2  15        125.54        509.67       170.49 o                         
 -12   2  15       1374.69       1155.65       179.93 o                         
 -10   2  15       1916.31       2343.49       195.29 o                         
  -8   2  15        352.02        294.91       118.34 o                         
  -6   2  15       1303.21        993.35       170.33 o                         
  -4   2  15       1161.01       1357.79       359.84 o                         
 -11   3  15         15.89         10.95       269.88 o                         
  -9   3  15        461.98        -45.92       235.68 o                         
 -12   0  16      11600.55      11000.65       663.09 o                         
 -10   0  16      18211.71      19623.63      1306.72 o                         
                                                                                
